# Supplementary material for: Light- and chemical-induced ciliary signaling governs dorsal/ventral regionalization of human telencephalic organoids
Source: Nat Commun. 2026 May 22;17:6712. doi: 10.1038/s41467-026-73505-2 (PMC13385379; doi:10.1038/s41467-026-73505-2)
Supplement: Supplementary file 3 — Supplementary Data 1 [file 41467_2026_73505_MOESM3_ESM.xlsx]

## Sheet: Final
Detected in cilia
					Cilia-APEX2 identified proteins						Cyto-APEX2 identified proteins
Protein.Group	Protein.Names	Genes	First.Protein.Description	N.Proteotypic.Sequences	sample1	sample2	sample3	sample4	sample5	sample6	sample1	sample2	sample3	Cilia average	Cytoplasm average	Cilia/Cytoplasm	Detected in Cilia	Detected in Cytoplasm
Q9BYV8	CEP41_HUMAN	CEP41	Centrosomal protein of 41 kDa	6	572539	360768	377274	1620000	763364	582662	1	1	1	712768	1	712768	6	0
O15400	STX7_HUMAN	STX7	Syntaxin-7	3	2400000	1070000	696733	499265	130755	140876	1	1	1	822938	1	822938	6	0
Q9NV96	CC50A_HUMAN	TMEM30A	Cell cycle control protein 50A	3	1090000	651540	396938	471990	237728	184707	1	1	1	505484	1	505484	6	0
Q9UHD9	UBQL2_HUMAN	UBQLN2	Ubiquilin-2	2	579800	611320	229818	388803	349920	227063	1	1	1	397787	1	397787	6	0
Q9NWB7	IFT57_HUMAN	IFT57	Intraflagellar transport protein 57 homolog	5	772077	777632	539467	4450000	1170000	237214	1	1	1	1.3244e+06	1	1.3244e+06	6	0
Q8IVM0	CCD50_HUMAN	CCDC50	Coiled-coil domain-containing protein 50	7	2770000	1080000	407001	1650000	2300000	1210000	1	1	1	1.5695e+06	1	1.5695e+06	6	0
Q96GX5	GWL_HUMAN	MASTL	Serine/threonine-protein kinase greatwall	5	362806	154304	272361	339324	276132	136851	1	1	1	256963	1	256963	6	0
Q92556	ELMO1_HUMAN	ELMO1	Engulfment and cell motility protein 1	6	1410000	1160000	436114	664398	459148	235306	1	1	1	727494	1	727494	6	0
Q9NS86	LANC2_HUMAN	LANCL2	LanC-like protein 2	5	708444	759581	391203	724918	442482	1	1	1	1	504438	1	504438	5	0
O14640;P54792	DVL1_HUMAN;DVLP1_HUMAN	DVL1;DVL1P1	Segment polarity protein dishevelled homolog DVL-1	0	76264.1	48426	59513.3	128380	47921.1	1	1	1	1	60084.2	1	60084.2	5	0
Q8TEQ0	SNX29_HUMAN	SNX29	Sorting nexin-29	6	279137	423886	338682	190194	174164	1	1	1	1	234344	1	234344	5	0
Q92796	DLG3_HUMAN	DLG3	Disks large homolog 3	4	148632	147850	116200	112928	63444.7	1	1	1	1	98175.9	1	98175.9	5	0
Q9NXB0	MKS1_HUMAN	MKS1	Tectonic-like complex member MKS1	6	212807	289037	272486	842493	570008	1	1	1	1	364472	1	364472	5	0
Q9H7L9	SDS3_HUMAN	SUDS3	Sin3 histone deacetylase corepressor complex component SDS3	2	473899	271274	421791	164140	296239	1	1	1	1	271224	1	271224	5	0
Q5IJ48	CRUM2_HUMAN	CRB2	Protein crumbs homolog 2	5	1050000	177794	270001	729449	530490	1	1	1	1	459622	1	459622	5	0
Q9HCM3	K1549_HUMAN	KIAA1549	UPF0606 protein KIAA1549	14	420026	1	277452	2490000	1370000	165696	1	1	1	787196	1	787196	5	0
O60291	MGRN1_HUMAN	MGRN1	E3 ubiquitin-protein ligase MGRN1	4	248316	208475	189873	355653	151242	1	1	1	1	192260	1	192260	5	0
Q07890	SOS2_HUMAN	SOS2	Son of sevenless homolog 2	4	183129	140300	192849	178261	22964.2	1	1	1	1	119584	1	119584	5	0
O75962	TRIO_HUMAN	TRIO	Triple functional domain protein	14	406435	326614	173234	148566	170089	1	1	1	1	204156	1	204156	5	0
Q9H814	PHAX_HUMAN	PHAX	Phosphorylated adapter RNA export protein	5	156110	77244.3	71691	98549.2	52447.4	1	1	1	1	76007.2	1	76007.2	5	0
P23471	PTPRZ_HUMAN	PTPRZ1	Receptor-type tyrosine-protein phosphatase zeta	9	745556	807017	423181	40425.7	81848.5	1	1	1	1	349672	1	349672	5	0
O95295	SNAPN_HUMAN	SNAPIN	SNARE-associated protein Snapin	2	556976	1	767352	671600	531950	581688	1	1	1	518261	1	518261	5	0
Q13563	PKD2_HUMAN	PKD2	Polycystin-2	6	395534	332025	337408	211875	193279	1	1	1	1	245020	1	245020	5	0
Q15768	EFNB3_HUMAN	EFNB3	Ephrin-B3	1	173512	135948	217946	266232	262921	1	1	1	1	176093	1	176093	5	0
Q7L2H7	EIF3M_HUMAN	EIF3M	Eukaryotic translation initiation factor 3 subunit M	6	1190000	1280000	1780000	587957	427296	1	1	1	1	877542	1	877542	5	0
Q9NVX0	HAUS2_HUMAN	HAUS2	HAUS augmin-like complex subunit 2	3	1000000	815570	701554	371725	654467	1	1	1	1	590553	1	590553	5	0
Q9HAS0	NJMU_HUMAN	C17orf75	Protein Njmu-R1	3	185378	144007	132899	225061	184006	1	1	1	1	145225	1	145225	5	0
Q9UMY4	SNX12_HUMAN	SNX12	Sorting nexin-12	3	781485	620038	779679	1030000	455338	1	1	1	1	611090	1	611090	5	0
Q86Y13	DZIP3_HUMAN	DZIP3	E3 ubiquitin-protein ligase DZIP3	10	626347	444355	586812	280336	166402	1	1	1	1	350709	1	350709	5	0
O76083	PDE9A_HUMAN	PDE9A	High affinity cGMP-specific 3',5'-cyclic phosphodiesterase 9A	7	707842	208647	201798	1320000	556894	1	1	1	1	499197	1	499197	5	0
Q92581	SL9A6_HUMAN	SLC9A6	Sodium/hydrogen exchanger 6	4	287933	116436	130087	154540	62728.7	1	1	1	1	125288	1	125288	5	0
P32121	ARRB2_HUMAN	ARRB2	Beta-arrestin-2	4	496824	308656	431950	1110000	451329	1	1	1	1	466460	1	466460	5	0
Q9H3Q1	BORG4_HUMAN	CDC42EP4	Cdc42 effector protein 4	3	1150000	667001	679253	438290	308843	1	1	1	1	540565	1	540565	5	0
Q9Y2D8	ADIP_HUMAN	SSX2IP	Afadin- and alpha-actinin-binding protein	3	159228	1	187928	422847	113234	216345	1	1	1	183264	1	183264	5	0
Q7L5N1	CSN6_HUMAN	COPS6	COP9 signalosome complex subunit 6	3	550842	580750	102026	494905	225682	1	1	1	1	325701	1	325701	5	0
Q9H1C7	CYTM1_HUMAN	CYSTM1	Cysteine-rich and transmembrane domain-containing protein 1	1	1430000	1	592940	518921	946603	326673	1	1	1	635856	1	635856	5	0
P30419	NMT1_HUMAN	NMT1	Glycylpeptide N-tetradecanoyltransferase 1	2	691579	1630000	1620000	400279	148291	1	1	1	1	748358	1	748358	5	0
Q12899	TRI26_HUMAN	TRIM26	Tripartite motif-containing protein 26	6	292167	1	258717	1580000	959690	459245	1	1	1	591637	1	591637	5	0
Q5H9R4	ARMX4_HUMAN	ARMCX4	Armadillo repeat-containing X-linked protein 4	14	473923	460617	521211	139550	114929	1	1	1	1	285038	1	285038	5	0
Q96QZ7	MAGI1_HUMAN	MAGI1	Membrane-associated guanylate kinase, WW and PDZ domain-containing protein 1	8	369098	193936	263204	142865	77874.6	1	1	1	1	174496	1	174496	5	0
Q8WUN7	UBTD2_HUMAN	UBTD2	Ubiquitin domain-containing protein 2	1	165371	96621.8	104859	146278	105546	1	1	1	1	103113	1	103113	5	0
Q9P2L0	WDR35_HUMAN	WDR35	WD repeat-containing protein 35	16	514080	523992	535000	1520000	1230000	1	1	1	1	720512	1	720512	5	0
Q9NWZ5	UCKL1_HUMAN	UCKL1	Uridine-cytidine kinase-like 1	3	41378	42025.4	41199.9	49974.7	44074.8	1	1	1	1	36442.3	1	36442.3	5	0
Q9Y2D4	EXC6B_HUMAN	EXOC6B	Exocyst complex component 6B	8	1250000	1350000	117393	443355	473595	1	1	1	1	605724	1	605724	5	0
Q9H7P6	MB12B_HUMAN	MVB12B	Multivesicular body subunit 12B	3	965254	795307	371389	200665	184276	1	1	1	1	419482	1	419482	5	0
O00592	PODXL_HUMAN	PODXL	Podocalyxin	5	9100000	2210000	1390000	1820000	374929	1	1	1	1	2.48249e+06	1	2.48249e+06	5	0
P80723	BASP1_HUMAN	BASP1	Brain acid soluble protein 1	7	4300000	3670000	2930000	1570000	177691	1	1	1	1	2.10795e+06	1	2.10795e+06	5	0
Q9HCD6	TANC2_HUMAN	TANC2	Protein TANC2	6	50313.2	10281.5	11973.3	12191.3	6096.73	1	1	1	1	15142.8	1	15142.8	5	0
Q6ZN04	MEX3B_HUMAN	MEX3B	RNA-binding protein MEX3B	2	49273.6	30831.7	85776.9	23734.8	11117.4	1	1	1	1	33455.9	1	33455.9	5	0
Q92890	UFD1_HUMAN	UFD1	Ubiquitin recognition factor in ER-associated degradation protein 1	2	27728.2	38873.6	60790.6	57791	37877.4	1	1	1	1	37177	1	37177	5	0
Q9ULJ7	ANR50_HUMAN	ANKRD50	Ankyrin repeat domain-containing protein 50	10	21114.4	24948.2	86862.8	62045.1	46603.2	1	1	1	1	40262.5	1	40262.5	5	0
Q9H0F6	SHRPN_HUMAN	SHARPIN	Sharpin	3	55141	52328.8	55381.2	73174.7	54552.2	1	1	1	1	48429.8	1	48429.8	5	0
Q8TF74	WIPF2_HUMAN	WIPF2	WAS/WASL-interacting protein family member 2	3	55415.1	41327.7	56919.9	82711	69999	1	1	1	1	51062.3	1	51062.3	5	0
O75815	BCAR3_HUMAN	BCAR3	Breast cancer anti-estrogen resistance protein 3	5	84085	49947.2	45696.7	94262.3	48406.9	1	1	1	1	53733.2	1	53733.2	5	0
Q99747	SNAG_HUMAN	NAPG	Gamma-soluble NSF attachment protein	4	192587	45857.5	41150.1	80386.8	27962.9	1	1	1	1	64657.5	1	64657.5	5	0
Q96FC7	PHIPL_HUMAN	PHYHIPL	Phytanoyl-CoA hydroxylase-interacting protein-like	6	87944.5	72773.3	72595.8	111100	71071.5	1	1	1	1	69247.7	1	69247.7	5	0
Q9HAR2	AGRL3_HUMAN	ADGRL3	Adhesion G protein-coupled receptor L3	8	232350	68497.3	63829.8	17813.4	36301.8	1	1	1	1	69798.9	1	69798.9	5	0
Q6P1N0	C2D1A_HUMAN	CC2D1A	Coiled-coil and C2 domain-containing protein 1A	5	67038.6	33278.5	105411	157966	63184.8	1	1	1	1	71146.6	1	71146.6	5	0
O75554	WBP4_HUMAN	WBP4	WW domain-binding protein 4	1	47705.1	65045.3	110406	28660.8	207184	1	1	1	1	76500.4	1	76500.4	5	0
Q2M2I8	AAK1_HUMAN	AAK1	AP2-associated protein kinase 1	3	111883	163789	63130.8	91407.9	81988.9	1	1	1	1	85366.8	1	85366.8	5	0
Q96T17	MA7D2_HUMAN	MAP7D2	MAP7 domain-containing protein 2	5	79992.2	99626	122170	121880	89243.8	1	1	1	1	85485.5	1	85485.5	5	0
Q96GV9	MACIR_HUMAN	MACIR	Macrophage immunometabolism regulator	2	146805	50680	45707.1	140491	159437	1	1	1	1	90520.2	1	90520.2	5	0
Q00653	NFKB2_HUMAN	NFKB2	Nuclear factor NF-kappa-B p100 subunit	5	88250.5	109336	152239	150964	47760.9	1	1	1	1	91425.2	1	91425.2	5	0
Q9Y385	UB2J1_HUMAN	UBE2J1	Ubiquitin-conjugating enzyme E2 J1	1	159133	128209	180954	18725.2	87012.9	1	1	1	1	95672.5	1	95672.5	5	0
O75581	LRP6_HUMAN	LRP6	Low-density lipoprotein receptor-related protein 6	7	250183	82807.6	72685.5	129587	57238.3	1	1	1	1	98750.4	1	98750.4	5	0
Q9H0K1	SIK2_HUMAN	SIK2	Serine/threonine-protein kinase SIK2	7	148721	70696.4	104363	266462	85990.9	1	1	1	1	112706	1	112706	5	0
O60551	NMT2_HUMAN	NMT2	Glycylpeptide N-tetradecanoyltransferase 2	3	173838	145891	144239	163086	172559	1	1	1	1	133269	1	133269	5	0
Q9BVS4	RIOK2_HUMAN	RIOK2	Serine/threonine-protein kinase RIO2	4	158432	161199	203454	186711	116051	1	1	1	1	137641	1	137641	5	0
Q13905	RPGF1_HUMAN	RAPGEF1	Rap guanine nucleotide exchange factor 1	4	215966	71747.9	99356.6	372016	80800	1	1	1	1	139981	1	139981	5	0
Q0VDF9	HSP7E_HUMAN	HSPA14	Heat shock 70 kDa protein 14	3	288301	151555	80295	164684	187806	1	1	1	1	145440	1	145440	5	0
Q86WG5	MTMRD_HUMAN	SBF2	Myotubularin-related protein 13	8	285364	199547	217610	100732	124727	1	1	1	1	154664	1	154664	5	0
Q96LT7	CI072_HUMAN	C9orf72	Guanine nucleotide exchange factor C9orf72	4	178730	173364	310476	167878	121667	1	1	1	1	158686	1	158686	5	0
P78537	BL1S1_HUMAN	BLOC1S1	Biogenesis of lysosome-related organelles complex 1 subunit 1	3	363142	74615.9	364464	118773	104162	1	1	1	1	170860	1	170860	5	0
Q96BH1	RNF25_HUMAN	RNF25	E3 ubiquitin-protein ligase RNF25	2	124694	294308	321407	35424.7	251698	1	1	1	1	171255	1	171255	5	0
Q53GT1	KLH22_HUMAN	KLHL22	Kelch-like protein 22	5	264835	276455	106764	256659	153067	1	1	1	1	176297	1	176297	5	0
P54252	ATX3_HUMAN	ATXN3	Ataxin-3	2	474415	65052.6	120800	249207	165067	1	1	1	1	179090	1	179090	5	0
Q9BX66	SRBS1_HUMAN	SORBS1	Sorbin and SH3 domain-containing protein 1	4	288970	246582	334005	212615	86037.4	1	1	1	1	194702	1	194702	5	0
Q9UI15	TAGL3_HUMAN	TAGLN3	Transgelin-3	3	86158.7	219698	203061	318977	347252	1	1	1	1	195858	1	195858	5	0
O76041	NEBL_HUMAN	NEBL	Nebulette	2	200876	1	60541.2	301115	279438	365045	1	1	1	201169	1	201169	5	0
Q96JJ3	ELMO2_HUMAN	ELMO2	Engulfment and cell motility protein 2	4	387534	359164	133274	116764	215584	1	1	1	1	202054	1	202054	5	0
O94763	RMP_HUMAN	URI1	Unconventional prefoldin RPB5 interactor 1	2	315744	304487	175923	206172	251456	1	1	1	1	208964	1	208964	5	0
Q9NT62	ATG3_HUMAN	ATG3	Ubiquitin-like-conjugating enzyme ATG3	3	312708	263996	167994	306015	220233	1	1	1	1	211824	1	211824	5	0
Q96AA8	JKIP2_HUMAN	JAKMIP2	Janus kinase and microtubule-interacting protein 2	10	576603	224656	178230	227164	85499.8	1	1	1	1	215359	1	215359	5	0
Q13191	CBLB_HUMAN	CBLB	E3 ubiquitin-protein ligase CBL-B	7	236460	156312	320618	333209	263395	1	1	1	1	218332	1	218332	5	0
Q9UNI6	DUS12_HUMAN	DUSP12	Dual specificity protein phosphatase 12	4	114450	199870	284559	324139	397166	1	1	1	1	220031	1	220031	5	0
Q8IZ21	PHAR4_HUMAN	PHACTR4	Phosphatase and actin regulator 4	7	621416	91474.1	131333	351791	129419	1	1	1	1	220906	1	220906	5	0
Q9UJY5	GGA1_HUMAN	GGA1	ADP-ribosylation factor-binding protein GGA1	4	260273	224472	222795	324956	308183	1	1	1	1	223447	1	223447	5	0
Q5VSY0	GKAP1_HUMAN	GKAP1	G kinase-anchoring protein 1	7	271858	148754	167004	275438	514810	1	1	1	1	229644	1	229644	5	0
P78318	IGBP1_HUMAN	IGBP1	Immunoglobulin-binding protein 1	4	238698	350716	370294	305112	139085	1	1	1	1	233984	1	233984	5	0
Q96RR4	KKCC2_HUMAN	CAMKK2	Calcium/calmodulin-dependent protein kinase kinase 2	3	282474	170049	257830	404511	289110	1	1	1	1	233996	1	233996	5	0
Q9P2B7	CFA97_HUMAN	CFAP97	Cilia- and flagella-associated protein 97	4	144139	215285	178473	568756	306494	1	1	1	1	235525	1	235525	5	0
O94827	PKHG5_HUMAN	PLEKHG5	Pleckstrin homology domain-containing family G member 5	4	440128	216058	302361	385905	205257	1	1	1	1	258285	1	258285	5	0
Q8TEV9	SMCR8_HUMAN	SMCR8	Guanine nucleotide exchange protein SMCR8	10	413428	357113	312166	401866	205033	1	1	1	1	281601	1	281601	5	0
Q8N0W4;Q8NFZ3	NLGNX_HUMAN;NLGNY_HUMAN	NLGN4X;NLGN4Y	Neuroligin-4, X-linked	0	494882	492243	478525	217140	10788.8	1	1	1	1	282263	1	282263	5	0
Q13188	STK3_HUMAN	STK3	Serine/threonine-protein kinase 3	6	383577	404534	315096	440989	159977	1	1	1	1	284029	1	284029	5	0
Q12929	EPS8_HUMAN	EPS8	Epidermal growth factor receptor kinase substrate 8	7	765412	175032	264427	247915	269420	1	1	1	1	287034	1	287034	5	0
Q99767	APBA2_HUMAN	APBA2	Amyloid-beta A4 precursor protein-binding family A member 2	2	370102	461109	344792	273848	272778	1	1	1	1	287105	1	287105	5	0
Q9P2K1	C2D2A_HUMAN	CC2D2A	Coiled-coil and C2 domain-containing protein 2A	11	242933	152862	157690	865777	328193	1	1	1	1	291243	1	291243	5	0
Q16625	OCLN_HUMAN	OCLN	Occludin	4	569831	232346	612364	207436	195495	1	1	1	1	302912	1	302912	5	0
Q9NPI6	DCP1A_HUMAN	DCP1A	mRNA-decapping enzyme 1A	3	734098	129185	524127	220122	370692	1	1	1	1	329704	1	329704	5	0
Q9UET6	TRM7_HUMAN	FTSJ1	tRNA (cytidine(32)/guanosine(34)-2'-O)-methyltransferase	3	462777	297200	411404	503783	386976	1	1	1	1	343690	1	343690	5	0
Q9Y2H2	SAC2_HUMAN	INPP5F	Phosphatidylinositide phosphatase SAC2	3	451181	427655	512327	526463	228577	1	1	1	1	357701	1	357701	5	0
Q13432	U119A_HUMAN	UNC119	Protein unc-119 homolog A	2	251394	277938	380928	491653	753928	1	1	1	1	359307	1	359307	5	0
Q9ULE6	PALD_HUMAN	PALD1	Paladin	7	413142	302589	146281	1140000	264951	1	1	1	1	377827	1	377827	5	0
Q15032	R3HD1_HUMAN	R3HDM1	R3H domain-containing protein 1	6	475604	552895	562004	360579	425423	1	1	1	1	396084	1	396084	5	0
Q9C040	TRIM2_HUMAN	TRIM2	Tripartite motif-containing protein 2	7	454032	442121	394614	876400	546484	1	1	1	1	452275	1	452275	5	0
Q8TB03	CX038_HUMAN	CXorf38	Uncharacterized protein CXorf38	3	441233	401647	917375	577170	596628	1	1	1	1	489009	1	489009	5	0
P60033	CD81_HUMAN	CD81	CD81 antigen	1	758545	1040000	663966	458882	68636.5	1	1	1	1	498338	1	498338	5	0
O75381	PEX14_HUMAN	PEX14	Peroxisomal membrane protein PEX14	7	1500000	566079	691667	267079	392971	1	1	1	1	569633	1	569633	5	0
Q8TDR0	MIPT3_HUMAN	TRAF3IP1	TRAF3-interacting protein 1	5	391920	643583	598731	2400000	341564	1	1	1	1	729300	1	729300	5	0
Q9NXG0	CNTLN_HUMAN	CNTLN	Centlein	14	3010000	1460000	3730000	5140000	3270000	1	1	1	1	2.76833e+06	1	2.76833e+06	5	0
Q12913	PTPRJ_HUMAN	PTPRJ	Receptor-type tyrosine-protein phosphatase eta	7	85045	1	80299.7	360386	222673	1	1	1	1	124734	1	124734	4	0
P62256	UBE2H_HUMAN	UBE2H	Ubiquitin-conjugating enzyme E2 H	3	766323	1	774298	959983	1230000	1	1	1	1	621768	1	621768	4	0
Q149N8	SHPRH_HUMAN	SHPRH	E3 ubiquitin-protein ligase SHPRH	6	68847	1	52893.5	115662	63830	1	1	1	1	50205.8	1	50205.8	4	0
O43156	TTI1_HUMAN	TTI1	TELO2-interacting protein 1 homolog	7	224080	450927	303911	136571	1	1	1	1	1	185915	1	185915	4	0
Q15528	MED22_HUMAN	MED22	Mediator of RNA polymerase II transcription subunit 22	3	534037	380883	164528	444506	1	1	1	1	1	253993	1	253993	4	0
Q6UVJ0	SAS6_HUMAN	SASS6	Spindle assembly abnormal protein 6 homolog	5	86628.6	1	98398.7	77266.1	36736.3	1	1	1	1	49838.6	1	49838.6	4	0
Q13303	KCAB2_HUMAN	KCNAB2	Voltage-gated potassium channel subunit beta-2	3	58963.9	1	73148.5	142861	117640	1	1	1	1	65435.9	1	65435.9	4	0
Q8TB72	PUM2_HUMAN	PUM2	Pumilio homolog 2	4	481184	517683	200761	113718	1	1	1	1	1	218891	1	218891	4	0
A7E2V4	ZSWM8_HUMAN	ZSWIM8	Zinc finger SWIM domain-containing protein 8	6	60677.2	61662	59886.5	37228.6	1	1	1	1	1	36576.1	1	36576.1	4	0
P98170	XIAP_HUMAN	XIAP	E3 ubiquitin-protein ligase XIAP	4	48607.1	1	114275	168803	197291	1	1	1	1	88163	1	88163	4	0
Q13472	TOP3A_HUMAN	TOP3A	DNA topoisomerase 3-alpha	5	168140	66393.1	51660.6	97585.8	1	1	1	1	1	63963.6	1	63963.6	4	0
Q9BWT3	PAPOG_HUMAN	PAPOLG	Poly(A) polymerase gamma	5	182499	117104	167084	149300	1	1	1	1	1	102665	1	102665	4	0
Q9H6R7	WDCP_HUMAN	WDCP	WD repeat and coiled-coil-containing protein	5	671621	521128	242891	817059	1	1	1	1	1	375450	1	375450	4	0
P46531	NOTC1_HUMAN	NOTCH1	Neurogenic locus notch homolog protein 1	5	324936	147698	156128	48252.4	1	1	1	1	1	112836	1	112836	4	0
P40855	PEX19_HUMAN	PEX19	Peroxisomal biogenesis factor 19	4	103990	116611	1	139216	1	366800	1	1	1	121103	1	121103	4	0
P27037	AVR2A_HUMAN	ACVR2A	Activin receptor type-2A	3	358585	126990	95537.6	84076.1	1	1	1	1	1	110865	1	110865	4	0
Q9UGU0	TCF20_HUMAN	TCF20	Transcription factor 20	7	141214	75551.4	72220.8	183604	1	1	1	1	1	78765.4	1	78765.4	4	0
Q9UKS6	PACN3_HUMAN	PACSIN3	Protein kinase C and casein kinase substrate in neurons protein 3	4	483077	291913	191129	115565	1	1	1	1	1	180281	1	180281	4	0
P54278	PMS2_HUMAN	PMS2	Mismatch repair endonuclease PMS2	4	450397	208640	192967	383995	1	1	1	1	1	206000	1	206000	4	0
O60504	VINEX_HUMAN	SORBS3	Vinexin	4	216258	1	148360	443279	522227	1	1	1	1	221688	1	221688	4	0
Q5W0B1	OBI1_HUMAN	OBI1	ORC ubiquitin ligase 1	5	203873	94797.2	100840	181265	1	1	1	1	1	96796.2	1	96796.2	4	0
Q9Y6M7	S4A7_HUMAN	SLC4A7	Sodium bicarbonate cotransporter 3	8	1110000	502579	507282	195057	1	1	1	1	1	385820	1	385820	4	0
Q8IV48	ERI1_HUMAN	ERI1	3'-5' exoribonuclease 1	4	61952.1	1	173561	159159	40491.9	1	1	1	1	72527.7	1	72527.7	4	0
Q92545	TM131_HUMAN	TMEM131	Transmembrane protein 131	7	683854	517603	877806	183204	1	1	1	1	1	377078	1	377078	4	0
Q96DZ5	CLIP3_HUMAN	CLIP3	CAP-Gly domain-containing linker protein 3	3	258894	106085	96035.3	195551	1	1	1	1	1	109428	1	109428	4	0
P46736	BRCC3_HUMAN	BRCC3	Lys-63-specific deubiquitinase BRCC36	3	227122	1	276158	178510	144070	1	1	1	1	137644	1	137644	4	0
Q9H2E6	SEM6A_HUMAN	SEMA6A	Semaphorin-6A	5	257788	840970	1230000	353790	1	1	1	1	1	447092	1	447092	4	0
Q8IWT6	LRC8A_HUMAN	LRRC8A	Volume-regulated anion channel subunit LRRC8A	6	666944	216449	308496	700183	1	1	1	1	1	315346	1	315346	4	0
Q96HR3	MED30_HUMAN	MED30	Mediator of RNA polymerase II transcription subunit 30	2	127668	1	125516	150592	134073	1	1	1	1	89641.8	1	89641.8	4	0
Q9UBS9	SUCO_HUMAN	SUCO	SUN domain-containing ossification factor	9	143778	202620	156859	30241.6	1	1	1	1	1	88916.8	1	88916.8	4	0
P57723	PCBP4_HUMAN	PCBP4	Poly(rC)-binding protein 4	2	1780000	1890000	1	179834	193559	1	1	1	1	673899	1	673899	4	0
Q14432	PDE3A_HUMAN	PDE3A	cGMP-inhibited 3',5'-cyclic phosphodiesterase 3A	6	669315	419620	331249	172143	1	1	1	1	1	265388	1	265388	4	0
Q9Y289	SC5A6_HUMAN	SLC5A6	Sodium-dependent multivitamin transporter	3	72351.6	81526.2	11811.8	57656.8	1	1	1	1	1	37224.7	1	37224.7	4	0
P18754	RCC1_HUMAN	RCC1	Regulator of chromosome condensation	2	444484	264034	1	544782	441131	1	1	1	1	282406	1	282406	4	0
P07948	LYN_HUMAN	LYN	Tyrosine-protein kinase Lyn	6	140297	196837	123404	36963.9	1	1	1	1	1	82917.3	1	82917.3	4	0
Q15760	GPR19_HUMAN	GPR19	Probable G-protein coupled receptor 19	4	115770	1	64454.7	482146	200653	1	1	1	1	143838	1	143838	4	0
O75391	SPAG7_HUMAN	SPAG7	Sperm-associated antigen 7	2	52353.9	1	35463.6	66585.9	24857.8	1	1	1	1	29877.2	1	29877.2	4	0
Q8NFG4	FLCN_HUMAN	FLCN	Folliculin	5	81377.8	1	42631.8	77920.2	77381.6	1	1	1	1	46552.2	1	46552.2	4	0
Q96ME1	FXL18_HUMAN	FBXL18	F-box/LRR-repeat protein 18	3	315477	348778	161624	238760	1	1	1	1	1	177440	1	177440	4	0
Q96K21	ANCHR_HUMAN	ZFYVE19	Abscission/NoCut checkpoint regulator	2	221157	1	273612	83412.3	35352.7	1	1	1	1	102256	1	102256	4	0
Q8NEN9	PDZD8_HUMAN	PDZD8	PDZ domain-containing protein 8	6	653383	491414	512067	199793	1	1	1	1	1	309443	1	309443	4	0
Q86WB0	ZC3C1_HUMAN	ZC3HC1	Zinc finger C3HC-type protein 1	3	82775.8	72920.5	79253.7	56545	1	1	1	1	1	48582.8	1	48582.8	4	0
Q96EA4	SPDLY_HUMAN	SPDL1	Protein Spindly	6	608717	311075	231009	247619	1	1	1	1	1	233070	1	233070	4	0
P29372	3MG_HUMAN	MPG	DNA-3-methyladenine glycosylase	5	268582	1	289362	453954	715833	1	1	1	1	287956	1	287956	4	0
Q4G0F5	VP26B_HUMAN	VPS26B	Vacuolar protein sorting-associated protein 26B	3	249431	258148	70193.4	208378	1	1	1	1	1	131025	1	131025	4	0
O94967	WDR47_HUMAN	WDR47	WD repeat-containing protein 47	7	455512	558603	38587.9	410199	1	1	1	1	1	243817	1	243817	4	0
Q9BX67	JAM3_HUMAN	JAM3	Junctional adhesion molecule C	1	1200000	357902	1	306342	85131.7	1	1	1	1	324896	1	324896	4	0
Q9H3K2	GHITM_HUMAN	GHITM	Growth hormone-inducible transmembrane protein	3	561535	189221	231910	75912.7	1	1	1	1	1	176430	1	176430	4	0
Q9P2J3	KLHL9_HUMAN	KLHL9	Kelch-like protein 9	1	1480000	317928	258757	491175	1	1	1	1	1	424644	1	424644	4	0
Q9BRU9	UTP23_HUMAN	UTP23	rRNA-processing protein UTP23 homolog	2	126754	139500	1	39167.8	467621	1	1	1	1	128841	1	128841	4	0
Q9NYZ3	GTSE1_HUMAN	GTSE1	G2 and S phase-expressed protein 1	3	49062.1	1	47243.4	42466.3	30963.3	1	1	1	1	28289.5	1	28289.5	4	0
Q8IZT6	ASPM_HUMAN	ASPM	Abnormal spindle-like microcephaly-associated protein	12	654539	628571	716405	501830	1	1	1	1	1	416891	1	416891	4	0
O43683	BUB1_HUMAN	BUB1	Mitotic checkpoint serine/threonine-protein kinase BUB1	7	119344	105312	112567	125369	1	1	1	1	1	77099	1	77099	4	0
O15287	FANCG_HUMAN	FANCG	Fanconi anemia group G protein	6	145695	70737.9	43009.1	100265	1	1	1	1	1	59951.5	1	59951.5	4	0
Q6PD74	AAGAB_HUMAN	AAGAB	Alpha- and gamma-adaptin-binding protein p34	3	1380000	1410000	1	1850000	1	887237	1	1	1	921206	1	921206	4	0
Q9BXK5	B2L13_HUMAN	BCL2L13	Bcl-2-like protein 13	4	366789	341936	257284	42200	1	1	1	1	1	168035	1	168035	4	0
Q3SXY8	AR13B_HUMAN	ARL13B	ADP-ribosylation factor-like protein 13B	5	63878.4	1	39097.3	948645	551867	1	1	1	1	267248	1	267248	4	0
Q04446	GLGB_HUMAN	GBE1	1,4-alpha-glucan-branching enzyme	6	2610000	1	826578	1740000	2440000	1	1	1	1	1269430	1	1269430	4	0
Q9Y2H1	ST38L_HUMAN	STK38L	Serine/threonine-protein kinase 38-like	2	355119	327630	362489	412494	1	1	1	1	1	242956	1	242956	4	0
Q8NE01	CNNM3_HUMAN	CNNM3	Metal transporter CNNM3	3	327971	174748	122306	92156.9	1	1	1	1	1	119531	1	119531	4	0
Q9UHQ1	NARF_HUMAN	NARF	Nuclear prelamin A recognition factor	3	60121.8	107215	222337	48689.6	1	1	1	1	1	73060.9	1	73060.9	4	0
Q7L0J3	SV2A_HUMAN	SV2A	Synaptic vesicle glycoprotein 2A	3	390824	230825	114129	154215	1	1	1	1	1	148332	1	148332	4	0
Q6P1Q9	MET2B_HUMAN	METTL2B	tRNA N(3)-methylcytidine methyltransferase METTL2B	1	215038	207395	101211	152401	1	1	1	1	1	112674	1	112674	4	0
P17301	ITA2_HUMAN	ITGA2	Integrin alpha-2	8	326271	94245.5	159531	68697.8	1	1	1	1	1	108125	1	108125	4	0
Q99942	RNF5_HUMAN	RNF5	E3 ubiquitin-protein ligase RNF5	1	8229.71	4931.7	7633.07	3742.28	1	1	1	1	1	4089.79	1	4089.79	4	0
Q9UBB6	NCDN_HUMAN	NCDN	Neurochondrin	4	10975.2	16644.2	6577.9	9066.29	1	1	1	1	1	7210.93	1	7210.93	4	0
Q8NBJ9	SIDT2_HUMAN	SIDT2	SID1 transmembrane family member 2	3	19135.6	17221.5	4029.92	3020.58	1	1	1	1	1	7234.93	1	7234.93	4	0
Q15654	TRIP6_HUMAN	TRIP6	Thyroid receptor-interacting protein 6	3	17418.9	18205.2	21482.4	13617.6	1	1	1	1	1	11787.7	1	11787.7	4	0
Q9NRD1	FBX6_HUMAN	FBXO6	F-box only protein 6	1	13264.5	28483.2	33179.6	13230.8	1	1	1	1	1	14693.3	1	14693.3	4	0
O00522	KRIT1_HUMAN	KRIT1	Krev interaction trapped protein 1	4	13744.9	17520.3	1	33232.1	27546.4	1	1	1	1	15340.9	1	15340.9	4	0
Q15599	NHRF2_HUMAN	NHERF2	Na(+)/H(+) exchange regulatory cofactor NHE-RF2	4	33120.9	1	11456.6	15357.4	35632.8	1	1	1	1	15928.3	1	15928.3	4	0
Q96BW1	UPP_HUMAN	UPRT	Uracil phosphoribosyltransferase homolog	2	26369	34668.1	21936.9	23420.7	1	1	1	1	1	17732.8	1	17732.8	4	0
Q14596	NBR1_HUMAN	NBR1	Next to BRCA1 gene 1 protein	1	36756.9	1	27857.4	38727.3	11040.4	1	1	1	1	19064	1	19064	4	0
Q9P2D6	F135A_HUMAN	FAM135A	Protein FAM135A	5	36672.1	22406.8	31894.4	30783.4	1	1	1	1	1	20293.1	1	20293.1	4	0
Q9H1J1	REN3A_HUMAN	UPF3A	Regulator of nonsense transcripts 3A	4	33901.8	25108.3	37059.1	29901.1	1	1	1	1	1	20995.4	1	20995.4	4	0
Q8NEZ2	VP37A_HUMAN	VPS37A	Vacuolar protein sorting-associated protein 37A	4	30341.4	40362.3	34923.8	25166.6	1	1	1	1	1	21799.4	1	21799.4	4	0
Q2TAZ0	ATG2A_HUMAN	ATG2A	Autophagy-related protein 2 homolog A	4	64457.4	21391.6	16213	42945.2	1	1	1	1	1	24168.2	1	24168.2	4	0
Q99570	PI3R4_HUMAN	PIK3R4	Phosphoinositide 3-kinase regulatory subunit 4	6	63185.8	21549.2	14807.7	48985.7	1	1	1	1	1	24755.1	1	24755.1	4	0
Q8WV22	NSE1_HUMAN	NSMCE1	Non-structural maintenance of chromosomes element 1 homolog	2	81658.7	16602.1	28520.3	22225.3	1	1	1	1	1	24834.7	1	24834.7	4	0
Q96CW6	S7A6O_HUMAN	SLC7A6OS	Probable RNA polymerase II nuclear localization protein SLC7A6OS	2	51837.9	1	8562.65	50904.2	47429.9	1	1	1	1	26456.1	1	26456.1	4	0
Q6GQQ9	OTU7B_HUMAN	OTUD7B	OTU domain-containing protein 7B	10	45738.1	32628	32644.1	63143.8	1	1	1	1	1	29026	1	29026	4	0
Q15942	ZYX_HUMAN	ZYX	Zyxin	5	48297.2	26264.4	24243.5	77627.7	1	1	1	1	1	29405.8	1	29405.8	4	0
Q6P9F7	LRC8B_HUMAN	LRRC8B	Volume-regulated anion channel subunit LRRC8B	2	33231.4	1	45076.1	72495	38468.5	1	1	1	1	31545.5	1	31545.5	4	0
Q13356	PPIL2_HUMAN	PPIL2	RING-type E3 ubiquitin-protein ligase PPIL2	1	27848.4	1	32798.6	55108.1	77289.3	1	1	1	1	32174.4	1	32174.4	4	0
P11926	DCOR_HUMAN	ODC1	Ornithine decarboxylase	3	37809.7	51338.2	60737.7	54107.9	1	1	1	1	1	33999.2	1	33999.2	4	0
Q7Z2K8	GRIN1_HUMAN	GPRIN1	G protein-regulated inducer of neurite outgrowth 1	5	68174.4	52635.6	66679.9	18961	1	1	1	1	1	34408.8	1	34408.8	4	0
Q04759	KPCT_HUMAN	PRKCQ	Protein kinase C theta type	4	56588.2	34374	67191.9	52236.3	1	1	1	1	1	35065.4	1	35065.4	4	0
Q9H792	PEAK1_HUMAN	PEAK1	Inactive tyrosine-protein kinase PEAK1	6	103589	35088.5	55828.7	32201.7	1	1	1	1	1	37785	1	37785	4	0
Q8TF46	DI3L1_HUMAN	DIS3L	DIS3-like exonuclease 1	7	84373.2	47074.6	47424.3	48978.6	1	1	1	1	1	37975.4	1	37975.4	4	0
Q9C0I1	MTMRC_HUMAN	MTMR12	Myotubularin-related protein 12	4	57834.9	1	70655.5	46684.8	57437.9	1	1	1	1	38769.2	1	38769.2	4	0
O75843	AP1G2_HUMAN	AP1G2	AP-1 complex subunit gamma-like 2	1	38471.5	70118.4	109119	17811	1	1	1	1	1	39253.7	1	39253.7	4	0
Q8TF05	PP4R1_HUMAN	PPP4R1	Serine/threonine-protein phosphatase 4 regulatory subunit 1	4	73737.4	47616.1	72179.4	42617.7	1	1	1	1	1	39358.8	1	39358.8	4	0
Q14667	BLTP2_HUMAN	BLTP2	Bridge-like lipid transfer protein family member 2	8	146103	43100	13592.2	34157.5	1	1	1	1	1	39492.5	1	39492.5	4	0
Q96DX4	RSPRY_HUMAN	RSPRY1	RING finger and SPRY domain-containing protein 1	4	42424	1	48755.6	115547	38386.7	1	1	1	1	40852.5	1	40852.5	4	0
Q9NU19	TB22B_HUMAN	TBC1D22B	TBC1 domain family member 22B	3	53296.8	59789.9	86667.1	45745	1	1	1	1	1	40916.8	1	40916.8	4	0
Q96JC1	VPS39_HUMAN	VPS39	Vam6/Vps39-like protein	5	116196	28947.4	24169	78674.5	1	1	1	1	1	41331.5	1	41331.5	4	0
O94916	NFAT5_HUMAN	NFAT5	Nuclear factor of activated T-cells 5	4	112400	44367	61695.1	29628	1	1	1	1	1	41348.7	1	41348.7	4	0
Q96JQ0	PCD16_HUMAN	DCHS1	Protocadherin-16	4	116160	61327.3	40908.1	41166.8	1	1	1	1	1	43260.7	1	43260.7	4	0
A0JNW5	BLT3B_HUMAN	BLTP3B	Bridge-like lipid transfer protein family member 3B	6	102303	70631.5	45136	49046	1	1	1	1	1	44519.8	1	44519.8	4	0
O94876	TMCC1_HUMAN	TMCC1	Transmembrane and coiled-coil domains protein 1	3	168314	25108.7	63347.8	21730.2	1	1	1	1	1	46417.1	1	46417.1	4	0
O60336	MABP1_HUMAN	MAPKBP1	Mitogen-activated protein kinase-binding protein 1	2	109843	58145.5	15402.5	96993.8	1	1	1	1	1	46731.1	1	46731.1	4	0
Q8NEZ4	KMT2C_HUMAN	KMT2C	Histone-lysine N-methyltransferase 2C	11	130623	70718.8	54067.2	30471	1	1	1	1	1	47647	1	47647	4	0
Q96GX9	MTNB_HUMAN	APIP	Methylthioribulose-1-phosphate dehydratase	4	101712	1	46953.8	89100.7	55313.2	1	1	1	1	48847	1	48847	4	0
Q9UPV9	TRAK1_HUMAN	TRAK1	Trafficking kinesin-binding protein 1	6	69508.2	72275.4	85539.4	66676.8	1	1	1	1	1	49000.3	1	49000.3	4	0
O95405	ZFYV9_HUMAN	ZFYVE9	Zinc finger FYVE domain-containing protein 9	8	150596	59124.9	19490.3	68357.8	1	1	1	1	1	49595.2	1	49595.2	4	0
Q14680	MELK_HUMAN	MELK	Maternal embryonic leucine zipper kinase	5	65961	78964.7	118244	34569.6	1	1	1	1	1	49623.5	1	49623.5	4	0
Q0VG06	FP100_HUMAN	FAAP100	Fanconi anemia core complex-associated protein 100	3	58991.6	83133.4	72982.1	85270.7	1	1	1	1	1	50063.3	1	50063.3	4	0
O75037	KI21B_HUMAN	KIF21B	Kinesin-like protein KIF21B	7	131874	56433.2	57817.7	56599.1	1	1	1	1	1	50454.3	1	50454.3	4	0
Q3T8J9	GON4L_HUMAN	GON4L	GON-4-like protein	2	75506.2	36986.7	101058	92234.5	1	1	1	1	1	50964.6	1	50964.6	4	0
Q9HCE6	ARGAL_HUMAN	ARHGEF10L	Rho guanine nucleotide exchange factor 10-like protein	4	45173	97400.4	74611.3	89748.9	1	1	1	1	1	51155.9	1	51155.9	4	0
Q9H4L5	OSBL3_HUMAN	OSBPL3	Oxysterol-binding protein-related protein 3	5	118096	53396.3	106622	33582.6	1	1	1	1	1	51949.8	1	51949.8	4	0
Q8TBC3	SHKB1_HUMAN	SHKBP1	SH3KBP1-binding protein 1	4	98095.2	92241.5	71975	56053.4	1	1	1	1	1	53061.2	1	53061.2	4	0
Q8N5A5	ZGPAT_HUMAN	ZGPAT	Zinc finger CCCH-type with G patch domain-containing protein	3	104155	41011.6	65939.5	109894	1	1	1	1	1	53500.3	1	53500.3	4	0
Q09472	EP300_HUMAN	EP300	Histone acetyltransferase p300	4	85788.4	114411	84877.8	45643.1	1	1	1	1	1	55120.4	1	55120.4	4	0
Q9NYP9	MS18A_HUMAN	MIS18A	Protein Mis18-alpha	1	41998.5	1	114838	83746.9	94765.8	1	1	1	1	55891.9	1	55891.9	4	0
Q8TBC5	ZSC18_HUMAN	ZSCAN18	Zinc finger and SCAN domain-containing protein 18	3	86429.4	114088	89913.3	48090.2	1	1	1	1	1	56420.5	1	56420.5	4	0
Q96MW5	COG8_HUMAN	COG8	Conserved oligomeric Golgi complex subunit 8	3	126219	61802.3	89983.2	63353.1	1	1	1	1	1	56893.3	1	56893.3	4	0
Q96I15	SCLY_HUMAN	SCLY	Selenocysteine lyase	1	43126.8	99787.8	97630.4	102838	1	1	1	1	1	57230.8	1	57230.8	4	0
O43617	TPPC3_HUMAN	TRAPPC3	Trafficking protein particle complex subunit 3	3	44470.1	108742	112616	80447.8	1	1	1	1	1	57713	1	57713	4	0
Q8N3X1	FNBP4_HUMAN	FNBP4	Formin-binding protein 4	6	195962	49319.4	35736.7	66593	1	1	1	1	1	57935.5	1	57935.5	4	0
A5PLN9	TPC13_HUMAN	TRAPPC13	Trafficking protein particle complex subunit 13	2	63603.2	114178	76737.1	96276.1	1	1	1	1	1	58466.1	1	58466.1	4	0
Q14BN4	SLMAP_HUMAN	SLMAP	Sarcolemmal membrane-associated protein	7	170250	71459.3	40852	69413.4	1	1	1	1	1	58662.8	1	58662.8	4	0
Q96HH4	TM169_HUMAN	TMEM169	Transmembrane protein 169	1	134490	103936	75933.9	37637.6	1	1	1	1	1	58666.6	1	58666.6	4	0
Q8IY63	AMOL1_HUMAN	AMOTL1	Angiomotin-like protein 1	6	143185	78290.1	88443.5	42988.9	1	1	1	1	1	58818.2	1	58818.2	4	0
P49023	PAXI_HUMAN	PXN	Paxillin	5	65749.1	1	95173.8	108439	91434.6	1	1	1	1	60133.1	1	60133.1	4	0
O43374	RASL2_HUMAN	RASA4	Ras GTPase-activating protein 4	1	88065.3	46878.3	109104	117527	1	1	1	1	1	60262.8	1	60262.8	4	0
Q8NG31	KNL1_HUMAN	KNL1	Kinetochore scaffold 1	8	106554	94018.8	80385.3	84144.7	1	1	1	1	1	60850.8	1	60850.8	4	0
Q9ULR3	PPM1H_HUMAN	PPM1H	Protein phosphatase 1H	2	117420	66042.2	123362	64621.4	1	1	1	1	1	61907.9	1	61907.9	4	0
Q96GS4	BORC6_HUMAN	BORCS6	BLOC-1-related complex subunit 6	1	144536	69417.2	32065.9	126646	1	1	1	1	1	62111.2	1	62111.2	4	0
Q9GZT9	EGLN1_HUMAN	EGLN1	Egl nine homolog 1	3	117007	83885.8	76026.8	96180.2	1	1	1	1	1	62183.6	1	62183.6	4	0
A2VDJ0	T131L_HUMAN	TMEM131L	Transmembrane protein 131-like	5	139180	72755.3	82340.1	80316.8	1	1	1	1	1	62432.4	1	62432.4	4	0
Q9ULL5	PRR12_HUMAN	PRR12	Proline-rich protein 12	2	72011.4	102969	123042	78773.6	1	1	1	1	1	62799.7	1	62799.7	4	0
Q9H6A9	PCX3_HUMAN	PCNX3	Pecanex-like protein 3	10	209318	51577.2	74249.1	47596.2	1	1	1	1	1	63790.4	1	63790.4	4	0
O43310	CTIF_HUMAN	CTIF	CBP80/20-dependent translation initiation factor	5	144303	77618.5	69668.1	96451.5	1	1	1	1	1	64673.8	1	64673.8	4	0
Q92889	XPF_HUMAN	ERCC4	DNA repair endonuclease XPF	4	172844	48608.1	59258.7	107768	1	1	1	1	1	64746.8	1	64746.8	4	0
Q659A1	ICE2_HUMAN	ICE2	Little elongation complex subunit 2	6	98744.1	104216	114508	75406.4	1	1	1	1	1	65479.4	1	65479.4	4	0
Q8NBA8	DTWD2_HUMAN	DTWD2	tRNA-uridine aminocarboxypropyltransferase 2	1	38895.6	124361	166188	63988.2	1	1	1	1	1	65572.5	1	65572.5	4	0
Q96JN0	LCOR_HUMAN	LCOR	Ligand-dependent corepressor	1	80107.4	78535.4	125751	110570	1	1	1	1	1	65827.6	1	65827.6	4	0
Q9P260	RELCH_HUMAN	RELCH	RAB11-binding protein RELCH	6	120972	121424	93951.4	68253.3	1	1	1	1	1	67433.8	1	67433.8	4	0
Q9BYI3	HYCCI_HUMAN	HYCC1	Hyccin	4	133842	80879	96687.7	94833.4	1	1	1	1	1	67707.3	1	67707.3	4	0
O75170	PP6R2_HUMAN	PPP6R2	Serine/threonine-protein phosphatase 6 regulatory subunit 2	3	109797	89835.8	103213	105748	1	1	1	1	1	68099.3	1	68099.3	4	0
Q9NYQ7	CELR3_HUMAN	CELSR3	Cadherin EGF LAG seven-pass G-type receptor 3	5	158951	137962	94899.9	17013.3	1	1	1	1	1	68138	1	68138	4	0
Q676U5	A16L1_HUMAN	ATG16L1	Autophagy-related protein 16-1	2	204411	61674.2	48385.2	96135.8	1	1	1	1	1	68434.7	1	68434.7	4	0
Q96JG6	VPS50_HUMAN	VPS50	Syndetin	3	231799	83334.9	30027.2	67098.5	1	1	1	1	1	68710.3	1	68710.3	4	0
O94762	RECQ5_HUMAN	RECQL5	ATP-dependent DNA helicase Q5	5	141954	70455.8	71266.4	133319	1	1	1	1	1	69499.5	1	69499.5	4	0
O94887	FARP2_HUMAN	FARP2	FERM, ARHGEF and pleckstrin domain-containing protein 2	8	114049	168256	91550.4	47616.1	1	1	1	1	1	70245.6	1	70245.6	4	0
Q9UKK3	PARP4_HUMAN	PARP4	Protein mono-ADP-ribosyltransferase PARP4	6	119022	85262.1	106148	114104	1	1	1	1	1	70756.3	1	70756.3	4	0
Q9BQS8	FYCO1_HUMAN	FYCO1	FYVE and coiled-coil domain-containing protein 1	10	191452	89945.1	93719.1	57475.2	1	1	1	1	1	72098.9	1	72098.9	4	0
P54760	EPHB4_HUMAN	EPHB4	Ephrin type-B receptor 4	2	184072	132999	80029.4	39600.4	1	1	1	1	1	72783.8	1	72783.8	4	0
O75368	SH3L1_HUMAN	SH3BGRL	Adapter SH3BGRL	3	84557.7	1	1	130579	146194	76445.9	1	1	1	72963.1	1	72963.1	4	0
Q6P0Q8	MAST2_HUMAN	MAST2	Microtubule-associated serine/threonine-protein kinase 2	7	156123	132569	86807.4	66463.5	1	1	1	1	1	73660.8	1	73660.8	4	0
Q8IZ07	AN13A_HUMAN	ANKRD13A	Ankyrin repeat domain-containing protein 13A	6	97739.5	1	93181.9	149593	102135	1	1	1	1	73775.2	1	73775.2	4	0
Q9HD40	SPCS_HUMAN	SEPSECS	O-phosphoseryl-tRNA(Sec) selenium transferase	4	199355	78343.4	58452.9	110552	1	1	1	1	1	74450.9	1	74450.9	4	0
Q3B820	F161A_HUMAN	FAM161A	Protein FAM161A	3	83623.2	1	124151	159719	84266.4	1	1	1	1	75293.6	1	75293.6	4	0
Q9BVV6	TALD3_HUMAN	KIAA0586	Protein TALPID3	5	72489.9	151882	52486.4	175887	1	1	1	1	1	75457.9	1	75457.9	4	0
Q86XA9	HTR5A_HUMAN	HEATR5A	HEAT repeat-containing protein 5A	4	117842	57427.9	210032	68283.3	1	1	1	1	1	75597.9	1	75597.9	4	0
Q9UPR3	SMG5_HUMAN	SMG5	Nonsense-mediated mRNA decay factor SMG5	3	70574.2	120570	205585	56882.6	1	1	1	1	1	75602.3	1	75602.3	4	0
Q4KMQ2	ANO6_HUMAN	ANO6	Anoctamin-6	6	97944.1	111047	132643	113429	1	1	1	1	1	75844.2	1	75844.2	4	0
O15068	MCF2L_HUMAN	MCF2L	Guanine nucleotide exchange factor DBS	9	216552	77647	73026.2	89540	1	1	1	1	1	76127.9	1	76127.9	4	0
Q12986	NFX1_HUMAN	NFX1	Transcriptional repressor NF-X1	12	156302	77486.2	119043	106107	1	1	1	1	1	76490	1	76490	4	0
Q9P2Y5	UVRAG_HUMAN	UVRAG	UV radiation resistance-associated gene protein	3	202832	78036.1	87567.7	92266	1	1	1	1	1	76784	1	76784	4	0
Q5THJ4	VP13D_HUMAN	VPS13D	Intermembrane lipid transfer protein VPS13D	12	207535	89993	79873.3	83645.5	1	1	1	1	1	76841.5	1	76841.5	4	0
Q7L5N7	PCAT2_HUMAN	LPCAT2	Lysophosphatidylcholine acyltransferase 2	1	151565	158741	85408.9	65415	1	1	1	1	1	76855.3	1	76855.3	4	0
Q6IC98	GRAM4_HUMAN	GRAMD4	GRAM domain-containing protein 4	3	273016	58564.3	96190.1	36139.8	1	1	1	1	1	77318.7	1	77318.7	4	0
C9JLW8	MCRI1_HUMAN	MCRIP1	Mapk-regulated corepressor-interacting protein 1	2	95965.7	1	51934.9	250254	68474.6	1	1	1	1	77771.9	1	77771.9	4	0
Q08357	S20A2_HUMAN	SLC20A2	Sodium-dependent phosphate transporter 2	2	104416	141171	197482	26331.5	1	1	1	1	1	78233.8	1	78233.8	4	0
Q96MF7	NSE2_HUMAN	NSMCE2	E3 SUMO-protein ligase NSE2	2	205157	53458.8	120980	89843.7	1	1	1	1	1	78240.2	1	78240.2	4	0
Q8WXA3	RUFY2_HUMAN	RUFY2	RUN and FYVE domain-containing protein 2	4	149968	127328	138157	56408.7	1	1	1	1	1	78643.9	1	78643.9	4	0
Q5T4F4	ZFY27_HUMAN	ZFYVE27	Protrudin	1	224981	117748	74022	62201.1	1	1	1	1	1	79825.7	1	79825.7	4	0
Q5TC82	RC3H1_HUMAN	RC3H1	Roquin-1	4	110958	129403	180952	59902.9	1	1	1	1	1	80203	1	80203	4	0
O14924	RGS12_HUMAN	RGS12	Regulator of G-protein signaling 12	7	193312	139016	44247.5	116890	1	1	1	1	1	82244.6	1	82244.6	4	0
Q9Y6H5	SNCAP_HUMAN	SNCAIP	Synphilin-1	4	226089	104230	120006	52944.1	1	1	1	1	1	83878.5	1	83878.5	4	0
Q8WVD5	RN141_HUMAN	RNF141	RING finger protein 141	1	94521	1	83171.6	203062	124211	1	1	1	1	84161.3	1	84161.3	4	0
Q9Y3X0	CCDC9_HUMAN	CCDC9	Coiled-coil domain-containing protein 9	3	150630	1	70893.6	210840	72841.6	1	1	1	1	84201.2	1	84201.2	4	0
Q92738	US6NL_HUMAN	USP6NL	USP6 N-terminal-like protein	4	213385	144001	67563	82880.7	1	1	1	1	1	84638.6	1	84638.6	4	0
Q8WU79	SMAP2_HUMAN	SMAP2	Stromal membrane-associated protein 2	2	179621	131892	102229	96742.6	1	1	1	1	1	85081.1	1	85081.1	4	0
Q7L3B6	CD37L_HUMAN	CDC37L1	Hsp90 co-chaperone Cdc37-like 1	4	105445	1	174789	178281	53464.2	1	1	1	1	85330.2	1	85330.2	4	0
P52824	DGKQ_HUMAN	DGKQ	Diacylglycerol kinase theta	2	110351	139970	139678	123077	1	1	1	1	1	85513	1	85513	4	0
Q7Z6L1	TCPR1_HUMAN	TECPR1	Tectonin beta-propeller repeat-containing protein 1	5	189775	117350	100623	122992	1	1	1	1	1	88457	1	88457	4	0
O60294	TYW4_HUMAN	LCMT2	tRNA wybutosine-synthesizing protein 4	3	142929	143396	92043.9	153180	1	1	1	1	1	88591.8	1	88591.8	4	0
Q9Y4F3	MARF1_HUMAN	MARF1	Meiosis regulator and mRNA stability factor 1	4	138819	134930	140290	120922	1	1	1	1	1	89160.5	1	89160.5	4	0
Q9P2K3	RCOR3_HUMAN	RCOR3	REST corepressor 3	3	164984	130676	165708	85814.4	1	1	1	1	1	91197.4	1	91197.4	4	0
Q96PV7	F193B_HUMAN	FAM193B	Protein FAM193B	3	119857	198238	145591	84119.8	1	1	1	1	1	91301.3	1	91301.3	4	0
Q12926	ELAV2_HUMAN	ELAVL2	ELAV-like protein 2	1	123666	195354	159815	73277.2	1	1	1	1	1	92019	1	92019	4	0
Q6NXR4	TTI2_HUMAN	TTI2	TELO2-interacting protein 2	2	265476	213442	21115	53946.9	1	1	1	1	1	92330.3	1	92330.3	4	0
Q9HBT6	CAD20_HUMAN	CDH20	Cadherin-20	2	278247	116664	87563.1	71570	1	1	1	1	1	92341	1	92341	4	0
P25685	DNJB1_HUMAN	DNAJB1	DnaJ homolog subfamily B member 1	3	152730	193330	81887.5	127343	1	1	1	1	1	92548.8	1	92548.8	4	0
Q68DQ2	CRBG3_HUMAN	CRYBG3	Very large A-kinase anchor protein	10	214770	157841	132275	56626.8	1	1	1	1	1	93585.8	1	93585.8	4	0
O15541	R113A_HUMAN	RNF113A	E3 ubiquitin-protein ligase RNF113A	3	210988	132206	67585	153648	1	1	1	1	1	94071.5	1	94071.5	4	0
Q2V2M9	FHOD3_HUMAN	FHOD3	FH1/FH2 domain-containing protein 3	6	232355	173356	78638	87776.7	1	1	1	1	1	95354.6	1	95354.6	4	0
Q86TU7	SETD3_HUMAN	SETD3	Actin-histidine N-methyltransferase	5	170586	166543	174771	62175	1	1	1	1	1	95679.5	1	95679.5	4	0
Q6ULP2	AFTIN_HUMAN	AFTPH	Aftiphilin	4	284834	118229	95264.6	88697.6	1	1	1	1	1	97837.9	1	97837.9	4	0
P04035	HMDH_HUMAN	HMGCR	3-hydroxy-3-methylglutaryl-coenzyme A reductase	6	154322	162034	174342	102549	1	1	1	1	1	98874.8	1	98874.8	4	0
Q9H8K7	PAAT_HUMAN	PAAT	ATPase PAAT	1	206282	121327	77785.4	191062	1	1	1	1	1	99409.7	1	99409.7	4	0
Q68CZ1	FTM_HUMAN	RPGRIP1L	Protein fantom	11	119390	1	29663.2	419362	31913.4	1	1	1	1	100055	1	100055	4	0
Q9BZE9	ASPC1_HUMAN	ASPSCR1	Tether containing UBX domain for GLUT4	1	87407.1	168586	194833	157692	1	1	1	1	1	101420	1	101420	4	0
Q9BRX5	PSF3_HUMAN	GINS3	DNA replication complex GINS protein PSF3	1	148478	169714	134639	161992	1	1	1	1	1	102471	1	102471	4	0
Q9H0W5	CCDC8_HUMAN	CCDC8	Coiled-coil domain-containing protein 8	3	169875	157365	110855	179866	1	1	1	1	1	102994	1	102994	4	0
Q9Y6I3	EPN1_HUMAN	EPN1	Epsin-1	3	311137	80110.8	98550.2	128980	1	1	1	1	1	103130	1	103130	4	0
P18850	ATF6A_HUMAN	ATF6	Cyclic AMP-dependent transcription factor ATF-6 alpha	4	319144	143356	119654	37918.7	1	1	1	1	1	103346	1	103346	4	0
Q14511	CASL_HUMAN	NEDD9	Enhancer of filamentation 1	5	205680	146972	134930	139959	1	1	1	1	1	104590	1	104590	4	0
O00151	PDLI1_HUMAN	PDLIM1	PDZ and LIM domain protein 1	4	1	100164	374001	90810.5	62891.5	1	1	1	1	104645	1	104645	4	0
Q9P107	GMIP_HUMAN	GMIP	GEM-interacting protein	4	185754	162938	242346	38639.2	1	1	1	1	1	104947	1	104947	4	0
Q6WKZ4	RFIP1_HUMAN	RAB11FIP1	Rab11 family-interacting protein 1	9	168431	167380	183705	111396	1	1	1	1	1	105152	1	105152	4	0
Q5SVZ6	ZMYM1_HUMAN	ZMYM1	Zinc finger MYM-type protein 1	3	195496	171759	156747	112569	1	1	1	1	1	106096	1	106096	4	0
Q5SWX8	ODR4_HUMAN	ODR4	Protein odr-4 homolog	4	253393	173697	128765	88477	1	1	1	1	1	107389	1	107389	4	0
Q9BX95	SGPP1_HUMAN	SGPP1	Sphingosine-1-phosphate phosphatase 1	3	356468	63716.5	84565	146530	1	1	1	1	1	108547	1	108547	4	0
O60229	KALRN_HUMAN	KALRN	Kalirin	11	115343	215588	290474	30857.3	1	1	1	1	1	108711	1	108711	4	0
O43493	TGON2_HUMAN	TGOLN2	Trans-Golgi network integral membrane protein 2	5	329144	138758	164499	22020.2	1	1	1	1	1	109071	1	109071	4	0
Q9BVA0	KTNB1_HUMAN	KATNB1	Katanin p80 WD40 repeat-containing subunit B1	2	363274	70049.8	51909.6	170883	1	1	1	1	1	109353	1	109353	4	0
P48553	TPC10_HUMAN	TRAPPC10	Trafficking protein particle complex subunit 10	3	262388	190459	106389	107321	1	1	1	1	1	111093	1	111093	4	0
Q96CV9	OPTN_HUMAN	OPTN	Optineurin	4	181793	194425	203677	88036.4	1	1	1	1	1	111322	1	111322	4	0
P49354	FNTA_HUMAN	FNTA	Protein farnesyltransferase/geranylgeranyltransferase type-1 subunit alpha	5	206114	171497	174774	124796	1	1	1	1	1	112864	1	112864	4	0
O15116	LSM1_HUMAN	LSM1	U6 snRNA-associated Sm-like protein LSm1	2	189764	1	70100.5	259135	160333	1	1	1	1	113222	1	113222	4	0
Q9Y6W3	CAN7_HUMAN	CAPN7	Calpain-7	5	171704	107962	179298	223354	1	1	1	1	1	113720	1	113720	4	0
O95197	RTN3_HUMAN	RTN3	Reticulon-3	6	243038	129490	234570	81779.4	1	1	1	1	1	114813	1	114813	4	0
P78324	SHPS1_HUMAN	SIRPA	Tyrosine-protein phosphatase non-receptor type substrate 1	2	278034	234981	142709	36403.4	1	1	1	1	1	115355	1	115355	4	0
Q14CX7	NAA25_HUMAN	NAA25	N-alpha-acetyltransferase 25, NatB auxiliary subunit	5	107529	275828	287987	28778.8	1	1	1	1	1	116687	1	116687	4	0
Q6P4R8	NFRKB_HUMAN	NFRKB	Nuclear factor related to kappa-B-binding protein	3	294977	189500	77924.8	139182	1	1	1	1	1	116931	1	116931	4	0
Q9NWL6	ASND1_HUMAN	ASNSD1	Asparagine synthetase domain-containing protein 1	1	179050	172624	132934	223984	1	1	1	1	1	118099	1	118099	4	0
Q9BSU1	PHAF1_HUMAN	PHAF1	Phagosome assembly factor 1	4	116287	1	91721.9	374874	132431	1	1	1	1	119219	1	119219	4	0
Q6PJ69	TRI65_HUMAN	TRIM65	E3 ubiquitin-protein ligase TRIM65	4	264997	150403	158398	141540	1	1	1	1	1	119223	1	119223	4	0
Q8NFA0	UBP32_HUMAN	USP32	Ubiquitin carboxyl-terminal hydrolase 32	6	200098	212597	143730	163362	1	1	1	1	1	119965	1	119965	4	0
Q12834	CDC20_HUMAN	CDC20	Cell division cycle protein 20 homolog	3	122833	313745	170827	117693	1	1	1	1	1	120850	1	120850	4	0
O60266	ADCY3_HUMAN	ADCY3	Adenylate cyclase type 3	3	61122.1	1	49238.9	433375	182664	1	1	1	1	121067	1	121067	4	0
O43312	MTSS1_HUMAN	MTSS1	Protein MTSS 1	1	217302	237869	163653	111047	1	1	1	1	1	121646	1	121646	4	0
Q5TF21	MTCL3_HUMAN	MTCL3	Microtubule cross-linking factor 3	8	231320	195419	234241	70759.3	1	1	1	1	1	121957	1	121957	4	0
Q96G01	BICD1_HUMAN	BICD1	Protein bicaudal D homolog 1	5	268648	179474	233460	52966.2	1	1	1	1	1	122425	1	122425	4	0
Q9H0W8	SMG9_HUMAN	SMG9	Nonsense-mediated mRNA decay factor SMG9	1	263566	132103	123302	217150	1	1	1	1	1	122687	1	122687	4	0
Q9Y2I6	NINL_HUMAN	NINL	Ninein-like protein	13	163361	173870	186807	212781	1	1	1	1	1	122804	1	122804	4	0
Q6P1L5	F117B_HUMAN	FAM117B	Protein FAM117B	3	178784	171604	170635	217217	1	1	1	1	1	123040	1	123040	4	0
Q96EP0	RNF31_HUMAN	RNF31	E3 ubiquitin-protein ligase RNF31	5	127746	224086	197788	196164	1	1	1	1	1	124298	1	124298	4	0
P15884	ITF2_HUMAN	TCF4	Transcription factor 4	1	197711	132750	136707	282328	1	1	1	1	1	124916	1	124916	4	0
Q96NW4	ANR27_HUMAN	ANKRD27	Ankyrin repeat domain-containing protein 27	3	158656	245624	176485	172458	1	1	1	1	1	125538	1	125538	4	0
Q9Y399	RT02_HUMAN	MRPS2	Small ribosomal subunit protein uS2m	4	227273	117928	188503	219602	1	1	1	1	1	125551	1	125551	4	0
Q9NW97	TMM51_HUMAN	TMEM51	Transmembrane protein 51	1	323935	117622	131484	196631	1	1	1	1	1	128279	1	128279	4	0
Q9BTE1	DCTN5_HUMAN	DCTN5	Dynactin subunit 5	1	1	84909.3	1	241713	207902	238898	1	1	1	128904	1	128904	4	0
P08648	ITA5_HUMAN	ITGA5	Integrin alpha-5	2	348012	202926	165281	68980.4	1	1	1	1	1	130867	1	130867	4	0
Q969R8	ITFG2_HUMAN	ITFG2	KICSTOR complex protein ITFG2	2	177138	142159	177774	290657	1	1	1	1	1	131288	1	131288	4	0
Q9UJ04	TSYL4_HUMAN	TSPYL4	Testis-specific Y-encoded-like protein 4	4	245285	169192	140401	239703	1	1	1	1	1	132430	1	132430	4	0
P0C7U0	ELFN1_HUMAN	ELFN1	Protein ELFN1	4	301748	362356	63106.7	76721.8	1	1	1	1	1	133989	1	133989	4	0
Q12840	KIF5A_HUMAN	KIF5A	Kinesin heavy chain isoform 5A	7	216567	269509	234397	86345.4	1	1	1	1	1	134470	1	134470	4	0
Q8IXZ2	ZC3H3_HUMAN	ZC3H3	Zinc finger CCCH domain-containing protein 3	3	162877	231632	116351	309467	1	1	1	1	1	136722	1	136722	4	0
Q9UKA4	AKA11_HUMAN	AKAP11	A-kinase anchor protein 11	5	236542	193604	210660	180217	1	1	1	1	1	136838	1	136838	4	0
Q16566	KCC4_HUMAN	CAMK4	Calcium/calmodulin-dependent protein kinase type IV	2	389806	170699	98237.4	162421	1	1	1	1	1	136861	1	136861	4	0
Q9H0I2	ENKD1_HUMAN	ENKD1	Enkurin domain-containing protein 1	3	98437.1	1	247451	145092	331299	1	1	1	1	137047	1	137047	4	0
Q9NZJ5	E2AK3_HUMAN	EIF2AK3	Eukaryotic translation initiation factor 2-alpha kinase 3	8	357899	235281	158545	74329.5	1	1	1	1	1	137676	1	137676	4	0
Q9GZM8	NDEL1_HUMAN	NDEL1	Nuclear distribution protein nudE-like 1	3	379166	81490.1	103527	262008	1	1	1	1	1	137699	1	137699	4	0
Q8WU20	FRS2_HUMAN	FRS2	Fibroblast growth factor receptor substrate 2	3	238679	165895	261318	164691	1	1	1	1	1	138431	1	138431	4	0
Q9BRS8	LARP6_HUMAN	LARP6	La-related protein 6	2	116200	1	198133	333022	189086	1	1	1	1	139407	1	139407	4	0
Q7Z6J0	SH3R1_HUMAN	SH3RF1	E3 ubiquitin-protein ligase SH3RF1	4	97668.6	282053	237302	221263	1	1	1	1	1	139715	1	139715	4	0
Q6NSI8	SANBR_HUMAN	SANBR	SANT and BTB domain regulator of class switch recombination	5	290579	1	183287	233593	133857	1	1	1	1	140220	1	140220	4	0
P56945	BCAR1_HUMAN	BCAR1	Breast cancer anti-estrogen resistance protein 1	7	251400	207980	268950	113244	1	1	1	1	1	140263	1	140263	4	0
Q9Y2L9	LRCH1_HUMAN	LRCH1	Leucine-rich repeat and calponin homology domain-containing protein 1	5	187076	333618	156611	165299	1	1	1	1	1	140434	1	140434	4	0
Q6ZV73	FGD6_HUMAN	FGD6	FYVE, RhoGEF and PH domain-containing protein 6	8	266014	201539	158395	233003	1	1	1	1	1	143159	1	143159	4	0
Q9BXB5	OSB10_HUMAN	OSBPL10	Oxysterol-binding protein-related protein 10	3	88327.7	284055	387896	106804	1	1	1	1	1	144514	1	144514	4	0
Q6NUS6	TECT3_HUMAN	TCTN3	Tectonic-3	1	119909	156498	195834	402425	1	1	1	1	1	145778	1	145778	4	0
P19387	RPB3_HUMAN	POLR2C	DNA-directed RNA polymerase II subunit RPB3	1	380398	211114	128591	167301	1	1	1	1	1	147901	1	147901	4	0
Q6MZP7	LIN54_HUMAN	LIN54	Protein lin-54 homolog	1	226762	252017	324492	85063.4	1	1	1	1	1	148056	1	148056	4	0
Q9P2P5	HECW2_HUMAN	HECW2	E3 ubiquitin-protein ligase HECW2	9	261663	210952	162061	255085	1	1	1	1	1	148294	1	148294	4	0
Q15714	T22D1_HUMAN	TSC22D1	TSC22 domain family protein 1	2	219470	1	145401	372503	155604	1	1	1	1	148830	1	148830	4	0
Q9Y463	DYR1B_HUMAN	DYRK1B	Dual specificity tyrosine-phosphorylation-regulated kinase 1B	3	211698	203155	281720	196468	1	1	1	1	1	148840	1	148840	4	0
O15084	ANR28_HUMAN	ANKRD28	Serine/threonine-protein phosphatase 6 regulatory ankyrin repeat subunit A	4	342120	232486	162261	157184	1	1	1	1	1	149009	1	149009	4	0
Q9BYV9	BACH2_HUMAN	BACH2	Transcription regulator protein BACH2	4	156408	361054	142440	237767	1	1	1	1	1	149612	1	149612	4	0
Q8TB52	FBX30_HUMAN	FBXO30	F-box only protein 30	5	239452	69969.9	274424	313994	1	1	1	1	1	149640	1	149640	4	0
A7MCY6	TBKB1_HUMAN	TBKBP1	TANK-binding kinase 1-binding protein 1	1	204032	269197	230180	195956	1	1	1	1	1	149894	1	149894	4	0
Q92834	RPGR_HUMAN	RPGR	X-linked retinitis pigmentosa GTPase regulator	6	95281.4	1	37008.9	656779	112272	1	1	1	1	150224	1	150224	4	0
Q8WY36	BBX_HUMAN	BBX	HMG box transcription factor BBX	4	258548	1	93204.1	470793	82934.4	1	1	1	1	150914	1	150914	4	0
P18074	ERCC2_HUMAN	ERCC2	General transcription and DNA repair factor IIH helicase subunit XPD	4	283694	182614	206276	235636	1	1	1	1	1	151370	1	151370	4	0
Q96JN8	NEUL4_HUMAN	NEURL4	Neuralized-like protein 4	4	287499	237975	292651	96663.1	1	1	1	1	1	152465	1	152465	4	0
Q13418	ILK_HUMAN	ILK	Integrin-linked protein kinase	4	338422	206766	185869	192753	1	1	1	1	1	153969	1	153969	4	0
Q9HAF1	EAF6_HUMAN	MEAF6	Chromatin modification-related protein MEAF6	2	572891	1	212729	64993.7	82499.1	1	1	1	1	155519	1	155519	4	0
Q9Y6N7	ROBO1_HUMAN	ROBO1	Roundabout homolog 1	5	299981	224864	335752	73350.1	1	1	1	1	1	155658	1	155658	4	0
P55209	NP1L1_HUMAN	NAP1L1	Nucleosome assembly protein 1-like 1	4	597634	179065	72715.7	87605.6	1	1	1	1	1	156170	1	156170	4	0
Q9H4H8	FA83D_HUMAN	FAM83D	Protein FAM83D	4	179549	324630	359536	95097.1	1	1	1	1	1	159802	1	159802	4	0
P31751	AKT2_HUMAN	AKT2	RAC-beta serine/threonine-protein kinase	3	138468	176499	248909	401517	1	1	1	1	1	160899	1	160899	4	0
Q9NWZ8	GEMI8_HUMAN	GEMIN8	Gem-associated protein 8	3	572010	155225	124999	126204	1	1	1	1	1	163073	1	163073	4	0
O75449	KTNA1_HUMAN	KATNA1	Katanin p60 ATPase-containing subunit A1	1	350993	196064	188254	245810	1	1	1	1	1	163520	1	163520	4	0
O75420	GGYF1_HUMAN	GIGYF1	GRB10-interacting GYF protein 1	4	339730	247193	235460	170429	1	1	1	1	1	165469	1	165469	4	0
Q13009	TIAM1_HUMAN	TIAM1	Rho guanine nucleotide exchange factor TIAM1	7	175705	310221	363380	165108	1	1	1	1	1	169069	1	169069	4	0
Q9UKV5	AMFR_HUMAN	AMFR	E3 ubiquitin-protein ligase AMFR	1	467783	175573	220549	1	152727	1	1	1	1	169439	1	169439	4	0
Q70Z35	PREX2_HUMAN	PREX2	Phosphatidylinositol 3,4,5-trisphosphate-dependent Rac exchanger 2 protein	8	380061	278103	262521	100473	1	1	1	1	1	170193	1	170193	4	0
Q8N1F8	S11IP_HUMAN	STK11IP	Serine/threonine-protein kinase 11-interacting protein	6	329296	82194.2	424241	188380	1	1	1	1	1	170686	1	170686	4	0
Q13015	AF1Q_HUMAN	MLLT11	Protein AF1q	1	334286	303717	184884	205534	1	1	1	1	1	171404	1	171404	4	0
O14787	TNPO2_HUMAN	TNPO2	Transportin-2	1	131084	369667	384362	146273	1	1	1	1	1	171898	1	171898	4	0
Q5R372	RBG1L_HUMAN	RABGAP1L	Rab GTPase-activating protein 1-like	6	525592	161960	164286	205296	1	1	1	1	1	176189	1	176189	4	0
P53582	MAP11_HUMAN	METAP1	Methionine aminopeptidase 1	1	172209	385656	425609	80748.7	1	1	1	1	1	177371	1	177371	4	0
Q13496	MTM1_HUMAN	MTM1	Myotubularin	5	272896	234936	185133	380349	1	1	1	1	1	178886	1	178886	4	0
Q9BTV5	FSD1_HUMAN	FSD1	Fibronectin type III and SPRY domain-containing protein 1	6	304471	422755	135273	215132	1	1	1	1	1	179606	1	179606	4	0
Q86VQ0	LCA5_HUMAN	LCA5	Lebercilin	8	112270	163310	1	509227	308393	1	1	1	1	182200	1	182200	4	0
Q9Y5K6	CD2AP_HUMAN	CD2AP	CD2-associated protein	4	280996	204923	336138	276158	1	1	1	1	1	183036	1	183036	4	0
P82094	TMF1_HUMAN	TMF1	TATA element modulatory factor	10	590588	276002	155697	76460	1	1	1	1	1	183125	1	183125	4	0
Q9P013	CWC15_HUMAN	CWC15	Spliceosome-associated protein CWC15 homolog	1	390191	235903	187141	286114	1	1	1	1	1	183225	1	183225	4	0
P35052	GPC1_HUMAN	GPC1	Glypican-1	4	525476	273195	217219	83878.5	1	1	1	1	1	183295	1	183295	4	0
P78504	JAG1_HUMAN	JAG1	Protein jagged-1	5	661826	211707	165221	67810.3	1	1	1	1	1	184428	1	184428	4	0
P52799	EFNB2_HUMAN	EFNB2	Ephrin-B2	1	243933	358481	368392	147326	1	1	1	1	1	186356	1	186356	4	0
Q9ULE0	WWC3_HUMAN	WWC3	Protein WWC3	7	404878	177818	281339	264722	1	1	1	1	1	188126	1	188126	4	0
Q8N806	UBR7_HUMAN	UBR7	Putative E3 ubiquitin-protein ligase UBR7	3	255488	278558	278497	343954	1	1	1	1	1	192750	1	192750	4	0
P08579	RU2B_HUMAN	SNRPB2	U2 small nuclear ribonucleoprotein B''	1	234723	471678	277237	176068	1	1	1	1	1	193285	1	193285	4	0
Q9Y233	PDE10_HUMAN	PDE10A	cAMP and cAMP-inhibited cGMP 3',5'-cyclic phosphodiesterase 10A	4	534036	417969	116415	92966.6	1	1	1	1	1	193565	1	193565	4	0
Q15428	SF3A2_HUMAN	SF3A2	Splicing factor 3A subunit 2	2	275202	425508	223122	247061	1	1	1	1	1	195149	1	195149	4	0
Q96RT8	GCP5_HUMAN	TUBGCP5	Gamma-tubulin complex component 5	4	413386	287909	140118	334357	1	1	1	1	1	195962	1	195962	4	0
Q9C0E8	LNP_HUMAN	LNPK	Endoplasmic reticulum junction formation protein lunapark	4	355421	369299	339467	119140	1	1	1	1	1	197222	1	197222	4	0
O75052	CAPON_HUMAN	NOS1AP	Carboxyl-terminal PDZ ligand of neuronal nitric oxide synthase protein	5	395008	1	205420	439756	144038	1	1	1	1	197371	1	197371	4	0
Q96GY0	ZC21A_HUMAN	ZC2HC1A	Zinc finger C2HC domain-containing protein 1A	4	144813	435029	271767	338436	1	1	1	1	1	198341	1	198341	4	0
Q96MW1	CCD43_HUMAN	CCDC43	Coiled-coil domain-containing protein 43	3	267385	1	45348.3	730437	148621	1	1	1	1	198632	1	198632	4	0
P20645	MPRD_HUMAN	M6PR	Cation-dependent mannose-6-phosphate receptor	4	677239	222240	177608	121815	1	1	1	1	1	199817	1	199817	4	0
Q8TCD1	CR032_HUMAN	C18orf32	UPF0729 protein C18orf32	2	432492	249741	395966	128852	1	1	1	1	1	201176	1	201176	4	0
Q9H3P2	NELFA_HUMAN	NELFA	Negative elongation factor A	4	698616	234464	152124	135679	1	1	1	1	1	203481	1	203481	4	0
Q86YV5	PRAG1_HUMAN	PRAG1	Inactive tyrosine-protein kinase PRAG1	11	308881	365606	350085	216334	1	1	1	1	1	206818	1	206818	4	0
Q9NX40	OCAD1_HUMAN	OCIAD1	OCIA domain-containing protein 1	5	499387	276691	423385	76648.9	1	1	1	1	1	212686	1	212686	4	0
O75382	TRIM3_HUMAN	TRIM3	Tripartite motif-containing protein 3	4	216944	1	257579	353590	451272	1	1	1	1	213231	1	213231	4	0
P15882	CHIN_HUMAN	CHN1	N-chimaerin	5	220726	344238	466500	262947	1	1	1	1	1	215736	1	215736	4	0
O43427	FIBP_HUMAN	FIBP	Acidic fibroblast growth factor intracellular-binding protein	5	525999	229764	159846	404838	1	1	1	1	1	220075	1	220075	4	0
Q8N568	DCLK2_HUMAN	DCLK2	Serine/threonine-protein kinase DCLK2	5	271599	469650	379164	206475	1	1	1	1	1	221148	1	221148	4	0
O95825	QORL1_HUMAN	CRYZL1	Quinone oxidoreductase-like protein 1	5	237537	353459	203258	545908	1	1	1	1	1	223361	1	223361	4	0
Q9P2F8	SI1L2_HUMAN	SIPA1L2	Signal-induced proliferation-associated 1-like protein 2	8	376184	223937	235196	508661	1	1	1	1	1	223997	1	223997	4	0
A0A0B4J2D5;P0DPI2	GAL3A_HUMAN;GAL3B_HUMAN	GATD3;GATD3B	Putative glutamine amidotransferase-like class 1 domain-containing protein 3B, mitochondrial	0	557520	574630	158518	65858.2	1	1	1	1	1	226088	1	226088	4	0
Q92859	NEO1_HUMAN	NEO1	Neogenin	7	752845	292526	188857	156978	1	1	1	1	1	231868	1	231868	4	0
Q9HC77	CENPJ_HUMAN	CENPJ	Centromere protein J	10	451599	237351	256100	447737	1	1	1	1	1	232132	1	232132	4	0
Q1MSJ5	CSPP1_HUMAN	CSPP1	Centrosome and spindle pole-associated protein 1	14	122775	1	145574	593542	578026	1	1	1	1	239986	1	239986	4	0
Q96RS0	TGS1_HUMAN	TGS1	Trimethylguanosine synthase	7	257526	542505	412979	244187	1	1	1	1	1	242866	1	242866	4	0
P12955	PEPD_HUMAN	PEPD	Xaa-Pro dipeptidase	1	330915	328631	257626	584372	1	1	1	1	1	250258	1	250258	4	0
Q6ZRQ5	MMS22_HUMAN	MMS22L	Protein MMS22-like	3	444361	1	570234	388373	180370	1	1	1	1	263890	1	263890	4	0
Q96K30	RITA1_HUMAN	RITA1	RBPJ-interacting and tubulin-associated protein 1	1	98821.4	529922	439303	551785	1	1	1	1	1	269972	1	269972	4	0
Q8IXW5	RPAP2_HUMAN	RPAP2	Putative RNA polymerase II subunit B1 CTD phosphatase RPAP2	8	459897	435324	394064	364806	1	1	1	1	1	275682	1	275682	4	0
Q9NW68	BSDC1_HUMAN	BSDC1	BSD domain-containing protein 1	4	426458	553539	528811	167515	1	1	1	1	1	279388	1	279388	4	0
Q70E73	RAPH1_HUMAN	RAPH1	Ras-associated and pleckstrin homology domains-containing protein 1	6	738352	546871	265566	130911	1	1	1	1	1	280284	1	280284	4	0
Q8N3I7	BBS5_HUMAN	BBS5	BBSome complex member BBS5	3	289662	1	147590	867320	403076	1	1	1	1	284608	1	284608	4	0
Q92667	AKAP1_HUMAN	AKAP1	A-kinase anchor protein 1, mitochondrial	12	570992	467557	448518	249754	1	1	1	1	1	289470	1	289470	4	0
Q8WU90	ZC3HF_HUMAN	ZC3H15	Zinc finger CCCH domain-containing protein 15	4	558591	377138	362033	449002	1	1	1	1	1	291128	1	291128	4	0
P41440	S19A1_HUMAN	SLC19A1	Reduced folate transporter	2	834319	393703	335963	193217	1	1	1	1	1	292867	1	292867	4	0
Q6UWI4	SHSA2_HUMAN	SHISA2	Protein shisa-2 homolog	2	416834	470366	848752	23328.3	1	1	1	1	1	293214	1	293214	4	0
Q9NUW8	TYDP1_HUMAN	TDP1	Tyrosyl-DNA phosphodiesterase 1	5	600683	235939	194665	734812	1	1	1	1	1	294350	1	294350	4	0
Q32MZ4	LRRF1_HUMAN	LRRFIP1	Leucine-rich repeat flightless-interacting protein 1	9	723968	500210	382973	243972	1	1	1	1	1	308521	1	308521	4	0
P09132	SRP19_HUMAN	SRP19	Signal recognition particle 19 kDa protein	1	518987	396953	334734	616451	1	1	1	1	1	311188	1	311188	4	0
Q9Y3R5	DOP1B_HUMAN	DOP1B	Protein DOP1B	6	397726	458695	611559	413508	1	1	1	1	1	313582	1	313582	4	0
Q96BD8	SKA1_HUMAN	SKA1	SKA complex subunit 1	4	684587	478045	360726	363263	1	1	1	1	1	314437	1	314437	4	0
Q9H1E3	NUCKS_HUMAN	NUCKS1	Nuclear ubiquitous casein and cyclin-dependent kinase substrate 1	4	50967.3	1	82411.8	224975	1530000	1	1	1	1	314726	1	314726	4	0
Q7Z7B0	FLIP1_HUMAN	FILIP1	Filamin-A-interacting protein 1	11	1300000	225672	270226	130344	1	1	1	1	1	321041	1	321041	4	0
Q96QG7	MTMR9_HUMAN	MTMR9	Myotubularin-related protein 9	7	588898	347358	405933	588471	1	1	1	1	1	321777	1	321777	4	0
Q9UHY8	FEZ2_HUMAN	FEZ2	Fasciculation and elongation protein zeta-2	4	701321	464207	374695	393322	1	1	1	1	1	322258	1	322258	4	0
P50552	VASP_HUMAN	VASP	Vasodilator-stimulated phosphoprotein	2	238195	654191	870064	182225	1	1	1	1	1	324113	1	324113	4	0
Q8IYB5	SMAP1_HUMAN	SMAP1	Stromal membrane-associated protein 1	2	207779	556056	306883	905946	1	1	1	1	1	329444	1	329444	4	0
Q8N573	OXR1_HUMAN	OXR1	Oxidation resistance protein 1	7	551367	524724	342074	566858	1	1	1	1	1	330838	1	330838	4	0
Q68DK2	ZFY26_HUMAN	ZFYVE26	Zinc finger FYVE domain-containing protein 26	8	750975	421813	608778	232600	1	1	1	1	1	335695	1	335695	4	0
P35711	SOX5_HUMAN	SOX5	Transcription factor SOX-5	3	798030	204367	375292	664814	1	1	1	1	1	340418	1	340418	4	0
Q5T7B8	KIF24_HUMAN	KIF24	Kinesin-like protein KIF24	6	589970	649983	472643	410773	1	1	1	1	1	353895	1	353895	4	0
Q13635	PTC1_HUMAN	PTCH1	Protein patched homolog 1	8	205120	1	210815	1230000	517958	1	1	1	1	360649	1	360649	4	0
Q8ND83	SLAI1_HUMAN	SLAIN1	SLAIN motif-containing protein 1	3	790648	505989	343392	539928	1	1	1	1	1	363326	1	363326	4	0
Q9BTU6	P4K2A_HUMAN	PI4K2A	Phosphatidylinositol 4-kinase type 2-alpha	9	1030000	447528	548864	161311	1	1	1	1	1	364618	1	364618	4	0
Q9GZT3	SLIRP_HUMAN	SLIRP	SRA stem-loop-interacting RNA-binding protein, mitochondrial	1	213565	1190000	735206	95860	1	1	1	1	1	372439	1	372439	4	0
O00308	WWP2_HUMAN	WWP2	NEDD4-like E3 ubiquitin-protein ligase WWP2	1	438695	646087	793695	366858	1	1	1	1	1	374223	1	374223	4	0
Q8IWV8	UBR2_HUMAN	UBR2	E3 ubiquitin-protein ligase UBR2	6	714838	411788	896033	242817	1	1	1	1	1	377580	1	377580	4	0
P04183	KITH_HUMAN	TK1	Thymidine kinase, cytosolic	4	458256	662846	749247	439563	1	1	1	1	1	384986	1	384986	4	0
Q15642	CIP4_HUMAN	TRIP10	Cdc42-interacting protein 4	3	1210000	429905	389842	309776	1	1	1	1	1	389921	1	389921	4	0
Q9NQ86	TRI36_HUMAN	TRIM36	E3 ubiquitin-protein ligase TRIM36	4	537546	561164	631282	619283	1	1	1	1	1	391546	1	391546	4	0
Q9UEU0	VTI1B_HUMAN	VTI1B	Vesicle transport through interaction with t-SNAREs homolog 1B	3	1320000	545875	401949	191943	1	1	1	1	1	409962	1	409962	4	0
Q9UN86	G3BP2_HUMAN	G3BP2	Ras GTPase-activating protein-binding protein 2	5	1060000	630310	610942	235457	1	1	1	1	1	422785	1	422785	4	0
Q6P9B6	MEAK7_HUMAN	MEAK7	MTOR-associated protein MEAK7	3	1210000	738023	336275	277490	1	1	1	1	1	426965	1	426965	4	0
P54725	RD23A_HUMAN	RAD23A	UV excision repair protein RAD23 homolog A	1	673650	703723	293733	911190	1	1	1	1	1	430383	1	430383	4	0
O00541	PESC_HUMAN	PES1	Pescadillo homolog	4	770490	854030	547738	466267	1	1	1	1	1	439754	1	439754	4	0
Q96JA1	LRIG1_HUMAN	LRIG1	Leucine-rich repeats and immunoglobulin-like domains protein 1	6	1730000	314668	473098	325326	1	1	1	1	1	473849	1	473849	4	0
Q86X29	LSR_HUMAN	LSR	Lipolysis-stimulated lipoprotein receptor	1	615068	955655	944301	390375	1	1	1	1	1	484234	1	484234	4	0
Q5THK1	PR14L_HUMAN	PRR14L	Protein PRR14L	18	1010000	531419	690120	736665	1	1	1	1	1	494701	1	494701	4	0
Q9NYA4	MTMR4_HUMAN	MTMR4	Phosphatidylinositol-3,5-bisphosphate 3-phosphatase MTMR4	3	999460	640487	488853	848330	1	1	1	1	1	496189	1	496189	4	0
Q13625	ASPP2_HUMAN	TP53BP2	Apoptosis-stimulating of p53 protein 2	5	814542	849027	1050000	350628	1	1	1	1	1	510700	1	510700	4	0
Q96C92	ENTR1_HUMAN	ENTR1	Endosome-associated-trafficking regulator 1	6	293604	83921.6	1	2150000	676545	1	1	1	1	534012	1	534012	4	0
O95816	BAG2_HUMAN	BAG2	BAG family molecular chaperone regulator 2	3	680025	1320000	1040000	311928	1	1	1	1	1	558659	1	558659	4	0
O43760	SNG2_HUMAN	SYNGR2	Synaptogyrin-2	2	739102	441155	1	143340	1	2040000	1	1	1	560600	1	560600	4	0
P43250	GRK6_HUMAN	GRK6	G protein-coupled receptor kinase 6	1	1090000	584376	1290000	503756	1	1	1	1	1	578022	1	578022	4	0
Q2Y0W8	S4A8_HUMAN	SLC4A8	Electroneutral sodium bicarbonate exchanger 1	5	1590000	644940	508822	744877	1	1	1	1	1	581440	1	581440	4	0
Q86XN7	PRSR1_HUMAN	PROSER1	Proline and serine-rich protein 1	3	713355	920909	1040000	924855	1	1	1	1	1	599854	1	599854	4	0
Q9BRP8	PYM1_HUMAN	PYM1	Partner of Y14 and mago	2	2250000	1020000	786488	828128	1	1	1	1	1	814103	1	814103	4	0
Q5TFE4	NT5D1_HUMAN	NT5DC1	5'-nucleotidase domain-containing protein 1	5	1150000	817630	1230000	1780000	1	1	1	1	1	829605	1	829605	4	0
Q5VSL9	STRP1_HUMAN	STRIP1	Striatin-interacting protein 1	4	1740000	979447	1410000	1280000	1	1	1	1	1	901575	1	901575	4	0
Q6NXE6	ARMC6_HUMAN	ARMC6	Armadillo repeat-containing protein 6	4	107005	151598	124408	1	1	1	1	1	1	63835.7	1	63835.7	3	0
Q8N7R7	CCYL1_HUMAN	CCNYL1	Cyclin-Y-like protein 1	3	81145	1	112641	69167	1	1	1	1	1	43826	1	43826	3	0
Q7Z7K6	CENPV_HUMAN	CENPV	Centromere protein V	2	70657.7	329931	1	127172	1	1	1	1	1	87960.6	1	87960.6	3	0
P60201	MYPR_HUMAN	PLP1	Myelin proteolipid protein	4	661979	320854	1	220270	1	1	1	1	1	200518	1	200518	3	0
Q9Y2L6	FRM4B_HUMAN	FRMD4B	FERM domain-containing protein 4B	4	58981.9	1	1	227229	75174.6	1	1	1	1	60231.4	1	60231.4	3	0
P54764	EPHA4_HUMAN	EPHA4	Ephrin type-A receptor 4	2	1040000	1	780360	407210	1	1	1	1	1	371262	1	371262	3	0
Q9NQT4	EXOS5_HUMAN	EXOSC5	Exosome complex component RRP46	2	47066.2	1	22512.7	24944.5	1	1	1	1	1	15754.4	1	15754.4	3	0
Q9P275	UBP36_HUMAN	USP36	Ubiquitin carboxyl-terminal hydrolase 36	5	59477.6	1	43208.5	76057.4	1	1	1	1	1	29791.1	1	29791.1	3	0
Q9UBQ0	VPS29_HUMAN	VPS29	Vacuolar protein sorting-associated protein 29	2	406152	355631	318593	1	1	1	1	1	1	180063	1	180063	3	0
Q5K4L6	S27A3_HUMAN	SLC27A3	Long-chain fatty acid transport protein 3	2	225040	51466.8	1	31331.2	1	1	1	1	1	51306.8	1	51306.8	3	0
Q96B96	LDAF1_HUMAN	LDAF1	Lipid droplet assembly factor 1	1	798842	1	702871	276143	1	1	1	1	1	296310	1	296310	3	0
Q3SYG4	PTHB1_HUMAN	BBS9	Protein PTHB1	4	100512	1	139391	309758	1	1	1	1	1	91610.7	1	91610.7	3	0
O95684	CEP43_HUMAN	CEP43	Centrosomal protein 43	1	1	1	692455	907022	589834	1	1	1	1	364886	1	364886	3	0
Q9UKB1	FBW1B_HUMAN	FBXW11	F-box/WD repeat-containing protein 11	1	628092	1	633388	201528	1	1	1	1	1	243835	1	243835	3	0
Q7Z3V4	UBE3B_HUMAN	UBE3B	Ubiquitin-protein ligase E3B	3	1	302247	73060.4	241909	1	1	1	1	1	102870	1	102870	3	0
Q9BX70	BTBD2_HUMAN	BTBD2	BTB/POZ domain-containing protein 2	1	522545	268201	1	55767.5	1	1	1	1	1	141086	1	141086	3	0
Q96JA3	PKHA8_HUMAN	PLEKHA8	Pleckstrin homology domain-containing family A member 8	1	226806	1	269599	195132	1	1	1	1	1	115257	1	115257	3	0
Q96EK4	THA11_HUMAN	THAP11	THAP domain-containing protein 11	1	383808	247251	1	244483	1	1	1	1	1	145924	1	145924	3	0
Q96QS3	ARX_HUMAN	ARX	Homeobox protein ARX	2	1	1	103496	375593	163533	1	1	1	1	107104	1	107104	3	0
P07197	NFM_HUMAN	NEFM	Neurofilament medium polypeptide	7	2000000	1430000	2510000	1	1	1	1	1	1	990000	1	990000	3	0
Q9HCK4	ROBO2_HUMAN	ROBO2	Roundabout homolog 2	3	286985	183566	174899	1	1	1	1	1	1	107576	1	107576	3	0
Q8TF76	HASP_HUMAN	HASPIN	Serine/threonine-protein kinase haspin	4	99537.9	58247	1	67126.8	1	1	1	1	1	37485.8	1	37485.8	3	0
O60888	CUTA_HUMAN	CUTA	Protein CutA	1	404905	1090000	1	908852	1	1	1	1	1	400627	1	400627	3	0
O75525	KHDR3_HUMAN	KHDRBS3	KH domain-containing, RNA-binding, signal transduction-associated protein 3	2	621061	225199	324512	1	1	1	1	1	1	195129	1	195129	3	0
Q9Y624	JAM1_HUMAN	F11R	Junctional adhesion molecule A	2	383649	512702	1	297264	1	1	1	1	1	198936	1	198936	3	0
P13164;Q01628;Q01629	IFM1_HUMAN;IFM2_HUMAN;IFM3_HUMAN	IFITM1;IFITM2;IFITM3	Interferon-induced transmembrane protein 1	0	362885	443047	283720	1	1	1	1	1	1	181609	1	181609	3	0
Q12767	TMM94_HUMAN	TMEM94	Transmembrane protein 94	3	580240	1	322664	215683	1	1	1	1	1	186432	1	186432	3	0
P52739	ZN131_HUMAN	ZNF131	Zinc finger protein 131	3	39312.6	1	23384.6	25907.7	1	1	1	1	1	14768	1	14768	3	0
Q9NVA4	T184C_HUMAN	TMEM184C	Transmembrane protein 184C	1	391380	1	227634	60371.2	1	1	1	1	1	113231	1	113231	3	0
P29992	GNA11_HUMAN	GNA11	Guanine nucleotide-binding protein subunit alpha-11	1	657739	1	147931	119966	1	1	1	1	1	154273	1	154273	3	0
Q6IBW4	CNDH2_HUMAN	NCAPH2	Condensin-2 complex subunit H2	3	981815	570848	1	473167	1	1	1	1	1	337639	1	337639	3	0
Q9Y5T5	UBP16_HUMAN	USP16	Ubiquitin carboxyl-terminal hydrolase 16	3	383032	1	155208	122045	1	1	1	1	1	110048	1	110048	3	0
Q9H2Y7	ZN106_HUMAN	ZNF106	Zinc finger protein 106	3	2923.09	1	1989.87	2330.77	1	1	1	1	1	1207.79	1	1207.79	3	0
Q9UPY8	MARE3_HUMAN	MAPRE3	Microtubule-associated protein RP/EB family member 3	2	11291.1	1	5387.7	9212.02	1	1	1	1	1	4315.64	1	4315.64	3	0
Q8TCY9	URGCP_HUMAN	URGCP	Up-regulator of cell proliferation	2	8472.06	1	10213.2	8874.21	1	1	1	1	1	4593.74	1	4593.74	3	0
Q8N9N8	EIF1A_HUMAN	EIF1AD	Probable RNA-binding protein EIF1AD	1	3189.58	1	14623.4	10078.8	1	1	1	1	1	4649.13	1	4649.13	3	0
Q9UGN5	PARP2_HUMAN	PARP2	Poly [ADP-ribose] polymerase 2	2	7715	1	15489.7	5015.9	1	1	1	1	1	4703.93	1	4703.93	3	0
Q8IY47	KBTB2_HUMAN	KBTBD2	Kelch repeat and BTB domain-containing protein 2	2	16925	1	1743.27	9799	1	1	1	1	1	4745.05	1	4745.05	3	0
O60245	PCDH7_HUMAN	PCDH7	Protocadherin-7	1	17484.3	1	7134.84	5018.94	1	1	1	1	1	4940.18	1	4940.18	3	0
Q9NVN3	RIC8B_HUMAN	RIC8B	Synembryn-B	2	16429.7	1	7026.91	12740.9	1	1	1	1	1	6033.42	1	6033.42	3	0
Q8N5B7	CERS5_HUMAN	CERS5	Ceramide synthase 5	1	8467.06	15787.7	15258.2	1	1	1	1	1	1	6585.99	1	6585.99	3	0
P27987	IP3KB_HUMAN	ITPKB	Inositol-trisphosphate 3-kinase B	2	16740.4	1	1	16476.6	6800.76	1	1	1	1	6670.13	1	6670.13	3	0
Q09019	DMWD_HUMAN	DMWD	Dystrophia myotonica WD repeat-containing protein	2	15397.4	1	12778.9	12006.2	1	1	1	1	1	6697.58	1	6697.58	3	0
Q1XH10	SKDA1_HUMAN	SKIDA1	SKI/DACH domain-containing protein 1	1	14279.9	1	16705.9	15274.1	1	1	1	1	1	7710.48	1	7710.48	3	0
Q8N612	FHI1B_HUMAN	FHIP1B	FHF complex subunit HOOK-interacting protein 1B	3	9054.52	1	19051.2	21015.6	1	1	1	1	1	8187.39	1	8187.39	3	0
Q9NQ66	PLCB1_HUMAN	PLCB1	1-phosphatidylinositol 4,5-bisphosphate phosphodiesterase beta-1	3	8945.68	1	13946	28415.1	1	1	1	1	1	8551.63	1	8551.63	3	0
Q5FWF5	ESCO1_HUMAN	ESCO1	N-acetyltransferase ESCO1	4	14858.2	1	21814	15111.3	1	1	1	1	1	8631.08	1	8631.08	3	0
Q9UBS8	RNF14_HUMAN	RNF14	E3 ubiquitin-protein ligase RNF14	3	17861.3	1	24043.7	10806.6	1	1	1	1	1	8785.77	1	8785.77	3	0
Q9UJT1	TBD_HUMAN	TUBD1	Tubulin delta chain	2	20301.3	1	16545.1	18596.7	1	1	1	1	1	9241.02	1	9241.02	3	0
Q96DM3	RMC1_HUMAN	RMC1	Regulator of MON1-CCZ1 complex	2	23097.4	14957.1	1	17980.2	1	1	1	1	1	9339.62	1	9339.62	3	0
Q96EF0	MTMR8_HUMAN	MTMR8	Phosphatidylinositol-3,5-bisphosphate 3-phosphatase MTMR8	2	14994.9	1	27140.4	14471.3	1	1	1	1	1	9434.93	1	9434.93	3	0
Q96B23	ARK2N_HUMAN	ARK2N	Protein ARK2N	3	20611.1	1	10695.6	26264.4	1	1	1	1	1	9595.68	1	9595.68	3	0
Q86V87	FHI2B_HUMAN	FHIP2B	FHF complex subunit HOOK-interacting protein 2B	3	21272.2	1	25199.4	12758.3	1	1	1	1	1	9872.15	1	9872.15	3	0
P53794	SC5A3_HUMAN	SLC5A3	Sodium/myo-inositol cotransporter	2	21935.1	1	27774.2	10892.2	1	1	1	1	1	10100.8	1	10100.8	3	0
Q12778	FOXO1_HUMAN	FOXO1	Forkhead box protein O1	2	9157.03	1	18692.1	33834	1	1	1	1	1	10281	1	10281	3	0
P29323	EPHB2_HUMAN	EPHB2	Ephrin type-B receptor 2	4	34569.1	1	12036.6	16309.2	1	1	1	1	1	10486.3	1	10486.3	3	0
Q7Z7M0	MEGF8_HUMAN	MEGF8	Multiple epidermal growth factor-like domains protein 8	3	27459.4	1	15941.9	20049.6	1	1	1	1	1	10575.6	1	10575.6	3	0
Q96CN9	GCC1_HUMAN	GCC1	GRIP and coiled-coil domain-containing protein 1	4	24887.6	1	25764.5	13715.8	1	1	1	1	1	10728.5	1	10728.5	3	0
Q9UGJ0	AAKG2_HUMAN	PRKAG2	5'-AMP-activated protein kinase subunit gamma-2	4	16096.5	1	1	15993.4	32670.3	1	1	1	1	10793.9	1	10793.9	3	0
Q9Y2M5	KLH20_HUMAN	KLHL20	Kelch-like protein 20	3	26715.3	1	18584.1	21656.2	1	1	1	1	1	11159.8	1	11159.8	3	0
Q8NI35	INADL_HUMAN	PATJ	InaD-like protein	5	23387.3	1	39460.6	8146.07	1	1	1	1	1	11832.8	1	11832.8	3	0
Q9NQG6	MID51_HUMAN	MIEF1	Mitochondrial dynamics protein MIEF1	2	19307.7	1	7845.21	44321.4	1	1	1	1	1	11912.9	1	11912.9	3	0
A6NKF1	SAC31_HUMAN	SAC3D1	SAC3 domain-containing protein 1	1	33063.8	1	14609.9	24250.7	1	1	1	1	1	11987.9	1	11987.9	3	0
O43414	ERI3_HUMAN	ERI3	ERI1 exoribonuclease 3	3	26176.8	17698.6	1	28373	1	1	1	1	1	12041.9	1	12041.9	3	0
Q9ULM6	CNOT6_HUMAN	CNOT6	CCR4-NOT transcription complex subunit 6	2	34994	1	11281.4	27693.1	1	1	1	1	1	12328.6	1	12328.6	3	0
Q9Y2H9	MAST1_HUMAN	MAST1	Microtubule-associated serine/threonine-protein kinase 1	4	50688.3	1	17369.3	11749.5	1	1	1	1	1	13301.7	1	13301.7	3	0
P35568	IRS1_HUMAN	IRS1	Insulin receptor substrate 1	3	49967.8	1	15970.1	14177.9	1	1	1	1	1	13353.1	1	13353.1	3	0
Q9UL12	SARDH_HUMAN	SARDH	Sarcosine dehydrogenase, mitochondrial	3	20839.6	1	38140.8	22470.9	1	1	1	1	1	13575.7	1	13575.7	3	0
Q8NDZ2	SIMC1_HUMAN	SIMC1	SUMO-interacting motif-containing protein 1	2	18096.8	1	21750.2	41642.1	1	1	1	1	1	13582	1	13582	3	0
P61925	IPKA_HUMAN	PKIA	cAMP-dependent protein kinase inhibitor alpha	1	15256.1	1	31644	38709.3	1	1	1	1	1	14268.7	1	14268.7	3	0
Q9NQZ5	STAR7_HUMAN	STARD7	StAR-related lipid transfer protein 7, mitochondrial	3	9702.28	1	16248.9	1	60495.5	1	1	1	1	14408.3	1	14408.3	3	0
O75792	RNH2A_HUMAN	RNASEH2A	Ribonuclease H2 subunit A	2	1	1	29200.3	38638.4	19133.8	1	1	1	1	14495.9	1	14495.9	3	0
Q12983	BNIP3_HUMAN	BNIP3	BCL2/adenovirus E1B 19 kDa protein-interacting protein 3	1	1	34675.8	42384.2	11043.7	1	1	1	1	1	14684.4	1	14684.4	3	0
Q9Y483	MTF2_HUMAN	MTF2	Metal-response element-binding transcription factor 2	2	44033.7	1	21253.7	22841.9	1	1	1	1	1	14688.7	1	14688.7	3	0
Q96SL4	GPX7_HUMAN	GPX7	Glutathione peroxidase 7	1	32149	1	38385.2	18226	1	1	1	1	1	14793.9	1	14793.9	3	0
Q8NB78	KDM1B_HUMAN	KDM1B	Lysine-specific histone demethylase 2	3	24933.5	1	37823.2	26673.2	1	1	1	1	1	14905.5	1	14905.5	3	0
Q8TBP0	TBC16_HUMAN	TBC1D16	TBC1 domain family member 16	4	36435.3	1	28455.8	25094.8	1	1	1	1	1	14998.2	1	14998.2	3	0
Q86SX3	TEDC1_HUMAN	TEDC1	Tubulin epsilon and delta complex protein 1	4	32720.9	1	28008.6	29852.2	1	1	1	1	1	15097.4	1	15097.4	3	0
Q96DT6	ATG4C_HUMAN	ATG4C	Cysteine protease ATG4C	1	35458.3	1	39201.2	16873.7	1	1	1	1	1	15256	1	15256	3	0
Q9HC62	SENP2_HUMAN	SENP2	Sentrin-specific protease 2	3	44061.8	1	16910.5	33548	1	1	1	1	1	15753.9	1	15753.9	3	0
Q8TEY7	UBP33_HUMAN	USP33	Ubiquitin carboxyl-terminal hydrolase 33	4	55278.4	1	25148.7	16260.3	1	1	1	1	1	16115.1	1	16115.1	3	0
O94868	FCSD2_HUMAN	FCHSD2	F-BAR and double SH3 domains protein 2	2	73013.2	14008.7	10114.6	1	1	1	1	1	1	16189.9	1	16189.9	3	0
O43752	STX6_HUMAN	STX6	Syntaxin-6	3	41578.6	1	49544.3	6569.9	1	1	1	1	1	16282.6	1	16282.6	3	0
Q9H900	ZWILC_HUMAN	ZWILCH	Protein zwilch homolog	4	68820.6	1	16226.3	12730	1	1	1	1	1	16296.7	1	16296.7	3	0
Q5TCZ1	SPD2A_HUMAN	SH3PXD2A	SH3 and PX domain-containing protein 2A	2	63400.3	1	16430.5	18819.1	1	1	1	1	1	16442.1	1	16442.1	3	0
Q9ULD6	INTU_HUMAN	INTU	Protein inturned	2	27198.7	1	30774.8	41725.2	1	1	1	1	1	16617	1	16617	3	0
Q9BXS9	S26A6_HUMAN	SLC26A6	Solute carrier family 26 member 6	1	46002	1	43362.5	11666.2	1	1	1	1	1	16839	1	16839	3	0
Q9NRY6	PLS3_HUMAN	PLSCR3	Phospholipid scramblase 3	1	34914.8	1	25217.8	41128.5	1	1	1	1	1	16877.4	1	16877.4	3	0
Q9NV79	PCMD2_HUMAN	PCMTD2	Protein-L-isoaspartate O-methyltransferase domain-containing protein 2	2	31353.3	44486	1	25858.2	1	1	1	1	1	16950.1	1	16950.1	3	0
Q9BW83	IFT27_HUMAN	IFT27	Intraflagellar transport protein 27 homolog	3	1	1	16926.9	13800.8	74107.1	1	1	1	1	17473	1	17473	3	0
Q86V97	KBTB6_HUMAN	KBTBD6	Kelch repeat and BTB domain-containing protein 6	0	1	37692.2	39685.5	28993.3	1	1	1	1	1	17729	1	17729	3	0
Q9NQ89	FERY3_HUMAN	FERRY3	Ferry endosomal RAB5 effector complex subunit 3	3	45413	1	40361.2	21775.7	1	1	1	1	1	17925.5	1	17925.5	3	0
O15484	CAN5_HUMAN	CAPN5	Calpain-5	4	28797.5	1	58352.2	21812.8	1	1	1	1	1	18160.9	1	18160.9	3	0
O75427	LRCH4_HUMAN	LRCH4	Leucine-rich repeat and calponin homology domain-containing protein 4	2	55289	1	49387	9983.51	1	1	1	1	1	19110.4	1	19110.4	3	0
Q9H3L0	MMAD_HUMAN	MMADHC	Cobalamin trafficking protein CblD	2	1	1	24871.3	57769.1	33389.1	1	1	1	1	19338.8	1	19338.8	3	0
O00221	IKBE_HUMAN	NFKBIE	NF-kappa-B inhibitor epsilon	2	67981.8	1	19564.1	30975.3	1	1	1	1	1	19754	1	19754	3	0
Q9UN79	SOX13_HUMAN	SOX13	Transcription factor SOX-13	3	71283.6	1	26814.8	20571.9	1	1	1	1	1	19778.9	1	19778.9	3	0
O94992	HEXI1_HUMAN	HEXIM1	Protein HEXIM1	2	35856.6	1	29917.8	54967.9	1	1	1	1	1	20124.2	1	20124.2	3	0
O43829	ZBT14_HUMAN	ZBTB14	Zinc finger and BTB domain-containing protein 14	2	42331.5	1	30786.6	49347.7	1	1	1	1	1	20411.5	1	20411.5	3	0
Q9H6E5	STPAP_HUMAN	TUT1	Speckle targeted PIP5K1A-regulated poly(A) polymerase	2	32543.3	1	75838.2	15469.2	1	1	1	1	1	20642.3	1	20642.3	3	0
Q9H1P3	OSBL2_HUMAN	OSBPL2	Oxysterol-binding protein-related protein 2	3	51520.2	1	57709.6	17022.3	1	1	1	1	1	21042.5	1	21042.5	3	0
Q7Z7L7	ZER1_HUMAN	ZER1	Protein zer-1 homolog	3	66472.4	1	32603.8	28654.8	1	1	1	1	1	21289	1	21289	3	0
Q9NUM4	T106B_HUMAN	TMEM106B	Transmembrane protein 106B	3	83105.9	27642.5	1	17543.3	1	1	1	1	1	21382.5	1	21382.5	3	0
Q96DX7	TRI44_HUMAN	TRIM44	Tripartite motif-containing protein 44	1	64944.2	35031.4	1	30050.8	1	1	1	1	1	21671.6	1	21671.6	3	0
P60983	GMFB_HUMAN	GMFB	Glia maturation factor beta	2	24608.8	1	32811.5	73681.5	1	1	1	1	1	21850.8	1	21850.8	3	0
Q5F1R6	DJC21_HUMAN	DNAJC21	DnaJ homolog subfamily C member 21	2	49603.2	1	46627.6	37283.1	1	1	1	1	1	22252.8	1	22252.8	3	0
Q2TB10	ZN800_HUMAN	ZNF800	Zinc finger protein 800	2	30748.6	51550.9	51351.1	1	1	1	1	1	1	22275.6	1	22275.6	3	0
P22670	RFX1_HUMAN	RFX1	MHC class II regulatory factor RFX1	3	41034.6	1	45794.2	48036.8	1	1	1	1	1	22478.1	1	22478.1	3	0
O14730	RIOK3_HUMAN	RIOK3	Serine/threonine-protein kinase RIO3	2	69536.7	1	36908.8	29439.6	1	1	1	1	1	22648	1	22648	3	0
Q9Y519	T184B_HUMAN	TMEM184B	Transmembrane protein 184B	1	63014	1	29239.7	55533.3	1	1	1	1	1	24631.7	1	24631.7	3	0
Q9UI08	EVL_HUMAN	EVL	Ena/VASP-like protein	2	26900	1	69215.3	52762.3	1	1	1	1	1	24813.4	1	24813.4	3	0
Q9HCE5	MET14_HUMAN	METTL14	N6-adenosine-methyltransferase non-catalytic subunit	3	24832.8	1	56785.2	69697.8	1	1	1	1	1	25219.8	1	25219.8	3	0
Q8TD26	CHD6_HUMAN	CHD6	Chromodomain-helicase-DNA-binding protein 6	6	58309.6	1	60690.5	32427	1	1	1	1	1	25238.4	1	25238.4	3	0
O14678	ABCD4_HUMAN	ABCD4	Lysosomal cobalamin transporter ABCD4	2	96646.8	1	37593	24743.3	1	1	1	1	1	26497.7	1	26497.7	3	0
Q15418	KS6A1_HUMAN	RPS6KA1	Ribosomal protein S6 kinase alpha-1	3	33752.2	1	45928.2	81148.6	1	1	1	1	1	26805.3	1	26805.3	3	0
Q9Y3Y4	PYGO1_HUMAN	PYGO1	Pygopus homolog 1	1	57334.8	1	84875	23001.7	1	1	1	1	1	27535.8	1	27535.8	3	0
Q01974	ROR2_HUMAN	ROR2	Tyrosine-protein kinase transmembrane receptor ROR2	2	75984.5	1	40857.1	48692.4	1	1	1	1	1	27589.5	1	27589.5	3	0
Q9BYK8	HELZ2_HUMAN	HELZ2	3'-5' exoribonuclease HELZ2	5	33651.9	1	84478.9	47811.1	1	1	1	1	1	27657.5	1	27657.5	3	0
Q9BR61	ACBD6_HUMAN	ACBD6	Acyl-CoA-binding domain-containing protein 6	1	38526.3	1	63495	64132.9	1	1	1	1	1	27692.9	1	27692.9	3	0
Q86YQ8	CPNE8_HUMAN	CPNE8	Copine-8	2	57370.2	1	1	85477	25035.3	1	1	1	1	27980.9	1	27980.9	3	0
Q96KV7	WDR90_HUMAN	WDR90	WD repeat-containing protein 90	5	47184	1	19574.7	102960	1	1	1	1	1	28287	1	28287	3	0
Q9NT99	LRC4B_HUMAN	LRRC4B	Leucine-rich repeat-containing protein 4B	4	85749.6	1	33301.5	54716.4	1	1	1	1	1	28961.8	1	28961.8	3	0
Q9UEE9	CFDP1_HUMAN	CFDP1	Craniofacial development protein 1	1	44357.4	62635	67844.9	1	1	1	1	1	1	29140	1	29140	3	0
Q9NW61	PKHJ1_HUMAN	PLEKHJ1	Pleckstrin homology domain-containing family J member 1	2	89331.1	1	1	37880.6	48783	1	1	1	1	29333	1	29333	3	0
Q92994	TF3B_HUMAN	BRF1	Transcription factor IIIB 90 kDa subunit	1	68423.9	1	45973	61978	1	1	1	1	1	29396.3	1	29396.3	3	0
Q92673	SORL_HUMAN	SORL1	Sortilin-related receptor	3	125802	1	29548.3	21375.6	1	1	1	1	1	29454.8	1	29454.8	3	0
Q8IYL2	TRM44_HUMAN	TRMT44	Probable tRNA (uracil-O(2)-)-methyltransferase	2	28930.3	1	123963	24004	1	1	1	1	1	29483.4	1	29483.4	3	0
Q9NZ52	GGA3_HUMAN	GGA3	ADP-ribosylation factor-binding protein GGA3	3	19925.2	1	85725.1	71954.2	1	1	1	1	1	29601.2	1	29601.2	3	0
O94804	STK10_HUMAN	STK10	Serine/threonine-protein kinase 10	6	94614.1	1	41021.9	44764	1	1	1	1	1	30067.2	1	30067.2	3	0
P10070	GLI2_HUMAN	GLI2	Zinc finger protein GLI2	3	21374.1	1	1	83028.7	76828.9	1	1	1	1	30205.8	1	30205.8	3	0
O14965	AURKA_HUMAN	AURKA	Aurora kinase A	1	64566.3	1	44261	74045.8	1	1	1	1	1	30479.4	1	30479.4	3	0
P12755	SKI_HUMAN	SKI	Ski oncogene	3	53705.8	1	69186.6	64425.5	1	1	1	1	1	31220.2	1	31220.2	3	0
Q8NI77	KI18A_HUMAN	KIF18A	Kinesin-like protein KIF18A	3	61514.9	1	55388.9	71971.3	1	1	1	1	1	31479.7	1	31479.7	3	0
Q86VV8	RTTN_HUMAN	RTTN	Rotatin	6	62245.4	1	41791	87893.5	1	1	1	1	1	31988.8	1	31988.8	3	0
Q12866	MERTK_HUMAN	MERTK	Tyrosine-protein kinase Mer	1	89917.1	59860.3	1	42827	1	1	1	1	1	32101.2	1	32101.2	3	0
Q9BYG5	PAR6B_HUMAN	PARD6B	Partitioning defective 6 homolog beta	2	69482.2	1	70480.3	53128.1	1	1	1	1	1	32182.3	1	32182.3	3	0
O14972	VP26C_HUMAN	VPS26C	Vacuolar protein sorting-associated protein 26C	3	107763	33227.6	1	52643.7	1	1	1	1	1	32272.9	1	32272.9	3	0
Q7L1W4	LRC8D_HUMAN	LRRC8D	Volume-regulated anion channel subunit LRRC8D	4	71676.4	1	47976.9	74617.7	1	1	1	1	1	32379	1	32379	3	0
Q9BT92	TCHP_HUMAN	TCHP	Trichoplein keratin filament-binding protein	4	41352.2	1	52603	101750	1	1	1	1	1	32618	1	32618	3	0
P81274	GPSM2_HUMAN	GPSM2	G-protein-signaling modulator 2	3	69115.5	40738.8	1	89949	1	1	1	1	1	33301	1	33301	3	0
Q8N3Y1	FBXW8_HUMAN	FBXW8	F-box/WD repeat-containing protein 8	4	84558.2	1	52774.1	63208.3	1	1	1	1	1	33423.9	1	33423.9	3	0
Q9UKD2	MRT4_HUMAN	MRTO4	mRNA turnover protein 4 homolog	3	61244.6	1	1	63808.4	78208.2	1	1	1	1	33877.4	1	33877.4	3	0
Q9Y6V7	DDX49_HUMAN	DDX49	Probable ATP-dependent RNA helicase DDX49	2	50232.2	111246	1	47229.7	1	1	1	1	1	34785.2	1	34785.2	3	0
P05423	RPC4_HUMAN	POLR3D	DNA-directed RNA polymerase III subunit RPC4	2	45479.6	1	128276	35032	1	1	1	1	1	34798.4	1	34798.4	3	0
Q9NQC7	CYLD_HUMAN	CYLD	Ubiquitin carboxyl-terminal hydrolase CYLD	2	138723	1	1	10930.6	61132	1	1	1	1	35131.4	1	35131.4	3	0
Q9BZL1	UBL5_HUMAN	UBL5	Ubiquitin-like protein 5	1	60094.8	44023.8	1	108450	1	1	1	1	1	35428.6	1	35428.6	3	0
Q9UBU8	MO4L1_HUMAN	MORF4L1	Mortality factor 4-like protein 1	2	97827.5	1	87994.4	26932.9	1	1	1	1	1	35459.6	1	35459.6	3	0
Q8N2Y8	RUSC2_HUMAN	RUSC2	AP-4 complex accessory subunit RUSC2	4	90976.5	1	40471.9	84978.7	1	1	1	1	1	36071.7	1	36071.7	3	0
P41212	ETV6_HUMAN	ETV6	Transcription factor ETV6	2	67393.4	1	31384.8	120626	1	1	1	1	1	36567.9	1	36567.9	3	0
Q9Y6D5	BIG2_HUMAN	ARFGEF2	Brefeldin A-inhibited guanine nucleotide-exchange protein 2	5	69099.7	79329.9	73432	1	1	1	1	1	1	36977.4	1	36977.4	3	0
Q96J02	ITCH_HUMAN	ITCH	E3 ubiquitin-protein ligase Itchy homolog	4	60518.2	1	1	86458.3	77145.2	1	1	1	1	37354.1	1	37354.1	3	0
Q14679	TTLL4_HUMAN	TTLL4	Tubulin monoglutamylase TTLL4	4	108228	1	39797.8	76121.1	1	1	1	1	1	37358.3	1	37358.3	3	0
Q15583	TGIF1_HUMAN	TGIF1	Homeobox protein TGIF1	1	108155	1	12012.5	105193	1	1	1	1	1	37560.6	1	37560.6	3	0
Q5JVS0	HABP4_HUMAN	HABP4	Intracellular hyaluronan-binding protein 4	3	130237	1	41856.4	56677.1	1	1	1	1	1	38128.9	1	38128.9	3	0
P0C2W1	FBSP1_HUMAN	FBXO45	F-box/SPRY domain-containing protein 1	2	119161	63986.1	1	49452.8	1	1	1	1	1	38767.2	1	38767.2	3	0
Q9HBR0	S38AA_HUMAN	SLC38A10	Solute carrier family 38 member 10	3	167414	1	37597.7	28901	1	1	1	1	1	38986	1	38986	3	0
P81408	EREP3_HUMAN	ENTREP3	Protein ENTREP3	1	66142.3	1	52159.4	118138	1	1	1	1	1	39407.1	1	39407.1	3	0
P00519	ABL1_HUMAN	ABL1	Tyrosine-protein kinase ABL1	1	87110.5	1	100119	52582	1	1	1	1	1	39969.1	1	39969.1	3	0
Q96B97	SH3K1_HUMAN	SH3KBP1	SH3 domain-containing kinase-binding protein 1	5	37230	1	164614	38128.1	1	1	1	1	1	39995.8	1	39995.8	3	0
Q8TDW0	LRC8C_HUMAN	LRRC8C	Volume-regulated anion channel subunit LRRC8C	7	103887	1	1	113826	25896.9	1	1	1	1	40602.2	1	40602.2	3	0
Q96EZ8	MCRS1_HUMAN	MCRS1	Microspherule protein 1	3	91485.3	41190.7	1	111235	1	1	1	1	1	40652.3	1	40652.3	3	0
Q86TV6	TTC7B_HUMAN	TTC7B	Tetratricopeptide repeat protein 7B	6	116156	79361.7	48610.9	1	1	1	1	1	1	40688.6	1	40688.6	3	0
O43150	ASAP2_HUMAN	ASAP2	Arf-GAP with SH3 domain, ANK repeat and PH domain-containing protein 2	3	73371.7	1	127633	43834.1	1	1	1	1	1	40807	1	40807	3	0
Q13049	TRI32_HUMAN	TRIM32	E3 ubiquitin-protein ligase TRIM32	3	159393	1	42316.5	44451.6	1	1	1	1	1	41027.3	1	41027.3	3	0
O60293	ZC3H1_HUMAN	ZFC3H1	Zinc finger C3H1 domain-containing protein	7	99535.3	1	90713	59541.7	1	1	1	1	1	41632.2	1	41632.2	3	0
Q6S8J3	POTEE_HUMAN	POTEE	POTE ankyrin domain family member E	0	84272.2	1	69569.5	96237.3	1	1	1	1	1	41680.3	1	41680.3	3	0
Q8N108	MIER1_HUMAN	MIER1	Mesoderm induction early response protein 1	4	164393	1	47538.6	39807.4	1	1	1	1	1	41957	1	41957	3	0
Q5VIR6	VPS53_HUMAN	VPS53	Vacuolar protein sorting-associated protein 53 homolog	2	136797	64165.2	1	50853.6	1	1	1	1	1	41969.8	1	41969.8	3	0
Q6PIW4	FIGL1_HUMAN	FIGNL1	Fidgetin-like protein 1	2	77151.1	1	61875.9	113320	1	1	1	1	1	42058.3	1	42058.3	3	0
P53778	MK12_HUMAN	MAPK12	Mitogen-activated protein kinase 12	4	83958.9	87478	1	82168	1	1	1	1	1	42268	1	42268	3	0
Q8NC69	KCTD6_HUMAN	KCTD6	BTB/POZ domain-containing protein KCTD6	1	88496.2	76883.8	1	89499.3	1	1	1	1	1	42480.4	1	42480.4	3	0
Q9H0H0	INT2_HUMAN	INTS2	Integrator complex subunit 2	2	56201.3	1	68165.1	131318	1	1	1	1	1	42614.6	1	42614.6	3	0
P51530	DNA2_HUMAN	DNA2	DNA replication ATP-dependent helicase/nuclease DNA2	2	55965.6	89122.1	111393	1	1	1	1	1	1	42747.3	1	42747.3	3	0
Q8WUG5	S22AH_HUMAN	SLC22A17	Solute carrier family 22 member 17	1	107768	94028	1	56466.9	1	1	1	1	1	43044.3	1	43044.3	3	0
Q8IVL0	NAV3_HUMAN	NAV3	Neuron navigator 3	7	146208	1	50116.5	62127.7	1	1	1	1	1	43075.9	1	43075.9	3	0
Q5TCQ9	MAGI3_HUMAN	MAGI3	Membrane-associated guanylate kinase, WW and PDZ domain-containing protein 3	6	110803	1	98976.1	51707.6	1	1	1	1	1	43581.6	1	43581.6	3	0
Q6ICG6	K0930_HUMAN	KIAA0930	Uncharacterized protein KIAA0930	2	129797	1	17856.4	118392	1	1	1	1	1	44341.4	1	44341.4	3	0
Q96T83	SL9A7_HUMAN	SLC9A7	Sodium/hydrogen exchanger 7	1	128199	1	79401.4	59934.5	1	1	1	1	1	44589.7	1	44589.7	3	0
Q92623	TTC9A_HUMAN	TTC9	Tetratricopeptide repeat protein 9A	2	1	1	64486	156772	46787.2	1	1	1	1	44674.7	1	44674.7	3	0
Q9H6K5	PRR36_HUMAN	PRR36	Proline-rich protein 36	2	136893	80363.6	1	51734.3	1	1	1	1	1	44832.3	1	44832.3	3	0
Q9UMS5	PHTF1_HUMAN	PHTF1	Protein PHTF1	4	121810	1	88992.3	60883.5	1	1	1	1	1	45281.5	1	45281.5	3	0
Q86T03	PP4P1_HUMAN	PIP4P1	Type 1 phosphatidylinositol 4,5-bisphosphate 4-phosphatase	2	148307	98219.7	1	25482.7	1	1	1	1	1	45335.4	1	45335.4	3	0
Q9Y5W8	SNX13_HUMAN	SNX13	Sorting nexin-13	6	164011	1	73021.2	35174.8	1	1	1	1	1	45368.3	1	45368.3	3	0
O15259	NPHP1_HUMAN	NPHP1	Nephrocystin-1	4	58107.6	1	47538.2	171142	1	1	1	1	1	46131.8	1	46131.8	3	0
Q8TD31	CCHCR_HUMAN	CCHCR1	Coiled-coil alpha-helical rod protein 1	3	69852.2	1	63134.6	145095	1	1	1	1	1	46347.5	1	46347.5	3	0
O15269	SPTC1_HUMAN	SPTLC1	Serine palmitoyltransferase 1	4	180313	1	56139.7	42449.9	1	1	1	1	1	46484.3	1	46484.3	3	0
P62760	VISL1_HUMAN	VSNL1	Visinin-like protein 1	1	42547.2	1	1	79061.3	157514	1	1	1	1	46520.9	1	46520.9	3	0
P42336	PK3CA_HUMAN	PIK3CA	Phosphatidylinositol 4,5-bisphosphate 3-kinase catalytic subunit alpha isoform	3	128370	1	105912	45351.3	1	1	1	1	1	46606	1	46606	3	0
Q5HYW2	NHSL2_HUMAN	NHSL2	NHS-like protein 2	4	113028	1	135409	32089.7	1	1	1	1	1	46755	1	46755	3	0
Q96N64	PWP2A_HUMAN	PWWP2A	PWWP domain-containing protein 2A	2	70697.1	1	131431	78955.7	1	1	1	1	1	46847.8	1	46847.8	3	0
Q9H4B6	SAV1_HUMAN	SAV1	Protein salvador homolog 1	2	27003.5	1	119989	134294	1	1	1	1	1	46881.6	1	46881.6	3	0
Q9Y6K9	NEMO_HUMAN	IKBKG	NF-kappa-B essential modulator	3	89313.7	90714	102927	1	1	1	1	1	1	47159.6	1	47159.6	3	0
Q9HD15	SRA1_HUMAN	SRA1	Steroid receptor RNA activator 1	1	1	1	31007.2	101854	154834	1	1	1	1	47949.7	1	47949.7	3	0
Q8IZE3	PACE1_HUMAN	SCYL3	Protein-associating with the carboxyl-terminal domain of ezrin	3	161679	1	49023.4	77071	1	1	1	1	1	47962.7	1	47962.7	3	0
Q9UPU7	TBD2B_HUMAN	TBC1D2B	TBC1 domain family member 2B	4	149829	67611	1	71987.6	1	1	1	1	1	48238.4	1	48238.4	3	0
P46020	KPB1_HUMAN	PHKA1	Phosphorylase b kinase regulatory subunit alpha, skeletal muscle isoform	3	88913.4	1	105625	96670.7	1	1	1	1	1	48535.3	1	48535.3	3	0
P62314	SMD1_HUMAN	SNRPD1	Small nuclear ribonucleoprotein Sm D1	2	128515	1	110250	59631.7	1	1	1	1	1	49733.3	1	49733.3	3	0
Q96QF0	RAB3I_HUMAN	RAB3IP	Rab-3A-interacting protein	2	116093	1	95475.5	90600.5	1	1	1	1	1	50362	1	50362	3	0
Q5TBA9	FRY_HUMAN	FRY	Protein furry homolog	6	143110	1	125047	36201.4	1	1	1	1	1	50726.9	1	50726.9	3	0
Q96HI0	SENP5_HUMAN	SENP5	Sentrin-specific protease 5	6	75280.4	1	65998.2	167104	1	1	1	1	1	51397.6	1	51397.6	3	0
Q8NCN4	RN169_HUMAN	RNF169	E3 ubiquitin-protein ligase RNF169	6	96177.8	1	119613	95144.8	1	1	1	1	1	51823.1	1	51823.1	3	0
Q5T011	SZT2_HUMAN	SZT2	KICSTOR complex protein SZT2	7	99832.7	103905	108046	1	1	1	1	1	1	51964.5	1	51964.5	3	0
Q8IWF6	DEN6A_HUMAN	DENND6A	Protein DENND6A	3	109092	1	118124	87441.2	1	1	1	1	1	52443.4	1	52443.4	3	0
Q8IU60	DCP2_HUMAN	DCP2	m7GpppN-mRNA hydrolase	2	124653	1	126106	66243.8	1	1	1	1	1	52834.3	1	52834.3	3	0
O75808	CAN15_HUMAN	CAPN15	Calpain-15	4	75372.7	1	133419	110081	1	1	1	1	1	53146	1	53146	3	0
Q9NZI7	UBIP1_HUMAN	UBP1	Upstream-binding protein 1	3	200312	1	46426.2	73051	1	1	1	1	1	53298.7	1	53298.7	3	0
Q9H992	MARH7_HUMAN	MARCHF7	E3 ubiquitin-protein ligase MARCHF7	4	138321	1	75124.3	109374	1	1	1	1	1	53803.7	1	53803.7	3	0
Q9H871	RMD5A_HUMAN	RMND5A	E3 ubiquitin-protein transferase RMND5A	2	91088	1	141450	91552.3	1	1	1	1	1	54015.5	1	54015.5	3	0
Q86TI2	DPP9_HUMAN	DPP9	Dipeptidyl peptidase 9	3	192202	1	53426.5	80461.7	1	1	1	1	1	54348.9	1	54348.9	3	0
Q9NVE5	UBP40_HUMAN	USP40	Ubiquitin carboxyl-terminal hydrolase 40	4	117821	1	95538.5	113071	1	1	1	1	1	54405.6	1	54405.6	3	0
Q8TEA7	TBCK_HUMAN	TBCK	TBC domain-containing protein kinase-like protein	4	132170	1	117475	80293.3	1	1	1	1	1	54990.2	1	54990.2	3	0
O15111	IKKA_HUMAN	CHUK	Inhibitor of nuclear factor kappa-B kinase subunit alpha	6	143579	1	125842	63721.3	1	1	1	1	1	55524.2	1	55524.2	3	0
P48200	IREB2_HUMAN	IREB2	Iron-responsive element-binding protein 2	2	60974.1	1	169526	112087	1	1	1	1	1	57098.3	1	57098.3	3	0
Q96IG2	FXL20_HUMAN	FBXL20	F-box/LRR-repeat protein 20	2	185240	1	1	91540.6	66315.5	1	1	1	1	57183.2	1	57183.2	3	0
P49642	PRI1_HUMAN	PRIM1	DNA primase small subunit	2	158120	75924.5	1	111944	1	1	1	1	1	57665.2	1	57665.2	3	0
Q9NSV4	DIAP3_HUMAN	DIAPH3	Protein diaphanous homolog 3	7	116685	1	174719	60311.7	1	1	1	1	1	58619.8	1	58619.8	3	0
O60828	PQBP1_HUMAN	PQBP1	Polyglutamine-binding protein 1	2	67985.3	1	121581	1	162258	1	1	1	1	58637.9	1	58637.9	3	0
O43307	ARHG9_HUMAN	ARHGEF9	Rho guanine nucleotide exchange factor 9	2	70814.7	1	168838	112442	1	1	1	1	1	58683	1	58683	3	0
Q96S15	WDR24_HUMAN	WDR24	GATOR2 complex protein WDR24	3	235697	24472.3	1	95189.8	1	1	1	1	1	59227	1	59227	3	0
P50479	PDLI4_HUMAN	PDLIM4	PDZ and LIM domain protein 4	2	131997	1	40976.2	184662	1	1	1	1	1	59606.4	1	59606.4	3	0
Q5VT66	MARC1_HUMAN	MTARC1	Mitochondrial amidoxime-reducing component 1	1	213117	1	93339	56204.1	1	1	1	1	1	60443.8	1	60443.8	3	0
Q96PD2	DCBD2_HUMAN	DCBLD2	Discoidin, CUB and LCCL domain-containing protein 2	3	173011	1	96184.5	94157.1	1	1	1	1	1	60559.3	1	60559.3	3	0
P23458	JAK1_HUMAN	JAK1	Tyrosine-protein kinase JAK1	4	189466	1	127155	48267.7	1	1	1	1	1	60815.3	1	60815.3	3	0
P30825	CTR1_HUMAN	SLC7A1	High affinity cationic amino acid transporter 1	1	183372	1	133821	49994.8	1	1	1	1	1	61198.5	1	61198.5	3	0
Q9UMN6	KMT2B_HUMAN	KMT2B	Histone-lysine N-methyltransferase 2B	3	102001	1	170459	95937.6	1	1	1	1	1	61400.1	1	61400.1	3	0
Q96J01	THOC3_HUMAN	THOC3	THO complex subunit 3	4	115347	1	1	145540	107822	1	1	1	1	61452	1	61452	3	0
Q15652	JHD2C_HUMAN	JMJD1C	Probable JmjC domain-containing histone demethylation protein 2C	3	178095	1	76483.1	114158	1	1	1	1	1	61456.5	1	61456.5	3	0
Q9P2D0	IBTK_HUMAN	IBTK	Inhibitor of Bruton tyrosine kinase	4	125051	1	105256	140694	1	1	1	1	1	61834	1	61834	3	0
Q0D2I5	IFFO1_HUMAN	IFFO1	Non-homologous end joining factor IFFO1	1	154880	1	67416.4	152703	1	1	1	1	1	62500.4	1	62500.4	3	0
O15063	GRRE1_HUMAN	GARRE1	Granule associated Rac and RHOG effector protein 1	6	122666	1	93452.2	162157	1	1	1	1	1	63046.4	1	63046.4	3	0
O94898	LRIG2_HUMAN	LRIG2	Leucine-rich repeats and immunoglobulin-like domains protein 2	2	233927	1	69960.4	76875.8	1	1	1	1	1	63461	1	63461	3	0
Q16186	ADRM1_HUMAN	ADRM1	Proteasomal ubiquitin receptor ADRM1	4	156780	116497	1	110016	1	1	1	1	1	63882.7	1	63882.7	3	0
Q9C0D7	ZC12C_HUMAN	ZC3H12C	Probable ribonuclease ZC3H12C	2	103297	1	119266	161582	1	1	1	1	1	64024.7	1	64024.7	3	0
Q9UPS8	ANR26_HUMAN	ANKRD26	Ankyrin repeat domain-containing protein 26	12	61503.7	1	120445	207893	1	1	1	1	1	64974.1	1	64974.1	3	0
Q9Y244	POMP_HUMAN	POMP	Proteasome maturation protein	3	163788	1	92305.8	138944	1	1	1	1	1	65840.1	1	65840.1	3	0
O94991	SLIK5_HUMAN	SLITRK5	SLIT and NTRK-like protein 5	4	221317	1	88043.2	91752.4	1	1	1	1	1	66852.6	1	66852.6	3	0
Q96GX1	TECT2_HUMAN	TCTN2	Tectonic-2	2	1	1	77043.7	218383	109642	1	1	1	1	67511.9	1	67511.9	3	0
Q9HCE9	ANO8_HUMAN	ANO8	Anoctamin-8	5	337146	1	35162.9	37819.2	1	1	1	1	1	68355.2	1	68355.2	3	0
Q04771	ACVR1_HUMAN	ACVR1	Activin receptor type-1	3	143431	1	1	160412	110479	1	1	1	1	69054.2	1	69054.2	3	0
Q9NZJ0	DTL_HUMAN	DTL	Denticleless protein homolog	2	69201.5	1	179197	170266	1	1	1	1	1	69777.9	1	69777.9	3	0
Q14161	GIT2_HUMAN	GIT2	ARF GTPase-activating protein GIT2	6	232017	1	135405	52103	1	1	1	1	1	69921.3	1	69921.3	3	0
Q49MG5	MAP9_HUMAN	MAP9	Microtubule-associated protein 9	4	117804	1	1	121758	181080	1	1	1	1	70107.5	1	70107.5	3	0
O00470	MEIS1_HUMAN	MEIS1	Homeobox protein Meis1	1	195357	1	184360	42154.5	1	1	1	1	1	70312.4	1	70312.4	3	0
Q9NX47	MARH5_HUMAN	MARCHF5	E3 ubiquitin-protein ligase MARCHF5	3	353654	1	1	32042.3	39508.1	1	1	1	1	70867.9	1	70867.9	3	0
Q16134	ETFD_HUMAN	ETFDH	Electron transfer flavoprotein-ubiquinone oxidoreductase, mitochondrial	4	81751.9	193382	150101	1	1	1	1	1	1	70873	1	70873	3	0
Q9BY41	HDAC8_HUMAN	HDAC8	Histone deacetylase 8	2	40090.7	1	1	159350	228246	1	1	1	1	71281.6	1	71281.6	3	0
A6NKG5	RTL1_HUMAN	RTL1	Retrotransposon-like protein 1	5	77276	166338	189212	1	1	1	1	1	1	72138.2	1	72138.2	3	0
Q5HYK7	SH319_HUMAN	SH3D19	SH3 domain-containing protein 19	4	163195	1	98712.3	176907	1	1	1	1	1	73136.2	1	73136.2	3	0
Q8IYB9	ZN595_HUMAN	ZNF595	Zinc finger protein 595	0	74615.4	1	192062	179645	1	1	1	1	1	74387.6	1	74387.6	3	0
Q8N350	CBARP_HUMAN	CBARP	Voltage-dependent calcium channel beta subunit-associated regulatory protein	4	182331	1	143832	125566	1	1	1	1	1	75288.7	1	75288.7	3	0
Q9Y2P8	RCL1_HUMAN	RCL1	RNA 3'-terminal phosphate cyclase-like protein	2	130743	1	1	104500	217789	1	1	1	1	75505.8	1	75505.8	3	0
Q13683	ITA7_HUMAN	ITGA7	Integrin alpha-7	4	246432	138282	74268.6	1	1	1	1	1	1	76497.6	1	76497.6	3	0
P43121	MUC18_HUMAN	MCAM	Cell surface glycoprotein MUC18	3	223877	81688.6	157732	1	1	1	1	1	1	77216.8	1	77216.8	3	0
Q9UN71	PCDGG_HUMAN	PCDHGB4	Protocadherin gamma-B4	1	249543	1	1	144537	70012.9	1	1	1	1	77349.3	1	77349.3	3	0
P05026	AT1B1_HUMAN	ATP1B1	Sodium/potassium-transporting ATPase subunit beta-1	3	272285	84317.6	109690	1	1	1	1	1	1	77715.9	1	77715.9	3	0
O75528	TADA3_HUMAN	TADA3	Transcriptional adapter 3	2	159772	104586	201981	1	1	1	1	1	1	77723.7	1	77723.7	3	0
Q5D0E6	DALD3_HUMAN	DALRD3	DALR anticodon-binding domain-containing protein 3	1	1	1	95053.4	191422	184223	1	1	1	1	78450.2	1	78450.2	3	0
Q8N5I2	ARRD1_HUMAN	ARRDC1	Arrestin domain-containing protein 1	2	1	1	61806.4	272016	137099	1	1	1	1	78487.4	1	78487.4	3	0
Q96JK2	DCAF5_HUMAN	DCAF5	DDB1- and CUL4-associated factor 5	6	154615	1	147347	175126	1	1	1	1	1	79515.2	1	79515.2	3	0
Q9H000	MKRN2_HUMAN	MKRN2	E3 ubiquitin-protein ligase makorin-2	4	149527	103168	1	224643	1	1	1	1	1	79556.8	1	79556.8	3	0
Q92685	ALG3_HUMAN	ALG3	Dol-P-Man:Man(5)GlcNAc(2)-PP-Dol alpha-1,3-mannosyltransferase	2	239233	113441	1	138850	1	1	1	1	1	81921.2	1	81921.2	3	0
Q96N96	SPT13_HUMAN	SPATA13	Spermatogenesis-associated protein 13	2	125862	1	208891	161111	1	1	1	1	1	82644.5	1	82644.5	3	0
Q4LE39	ARI4B_HUMAN	ARID4B	AT-rich interactive domain-containing protein 4B	9	192257	1	160154	143473	1	1	1	1	1	82647.8	1	82647.8	3	0
Q9Y394	DHRS7_HUMAN	DHRS7	Dehydrogenase/reductase SDR family member 7	2	322847	1	90878.9	91902	1	1	1	1	1	84271.8	1	84271.8	3	0
Q6NT76	HMBX1_HUMAN	HMBOX1	Homeobox-containing protein 1	2	259380	1	169582	77438.2	1	1	1	1	1	84400.5	1	84400.5	3	0
Q15043	S39AE_HUMAN	SLC39A14	Metal cation symporter ZIP14	2	112516	1	257181	137826	1	1	1	1	1	84587.7	1	84587.7	3	0
Q9HCE7	SMUF1_HUMAN	SMURF1	E3 ubiquitin-protein ligase SMURF1	2	116365	1	215720	182732	1	1	1	1	1	85803.3	1	85803.3	3	0
Q6NZY4	ZCHC8_HUMAN	ZCCHC8	Zinc finger CCHC domain-containing protein 8	3	130382	1	179503	221111	1	1	1	1	1	88499.8	1	88499.8	3	0
O00512	BCL9_HUMAN	BCL9	B-cell CLL/lymphoma 9 protein	2	264748	1	160800	113124	1	1	1	1	1	89779.2	1	89779.2	3	0
Q5TB80	CE162_HUMAN	CEP162	Centrosomal protein of 162 kDa	10	206959	1	125047	214338	1	1	1	1	1	91057.8	1	91057.8	3	0
Q9H4F8	SMOC1_HUMAN	SMOC1	SPARC-related modular calcium-binding protein 1	5	329967	86971.3	129798	1	1	1	1	1	1	91123.2	1	91123.2	3	0
Q9C0K7	STRAB_HUMAN	STRADB	STE20-related kinase adapter protein beta	2	87300	1	1	226256	237062	1	1	1	1	91770.2	1	91770.2	3	0
Q6PI77	GASP3_HUMAN	GPRASP3	G protein-coupled receptor associated sorting protein 3	3	207574	1	109326	257156	1	1	1	1	1	95676.5	1	95676.5	3	0
Q9P003	CNIH4_HUMAN	CNIH4	Protein cornichon homolog 4	1	242255	1	142267	195671	1	1	1	1	1	96699.3	1	96699.3	3	0
O76071	CIAO1_HUMAN	CIAO1	Probable cytosolic iron-sulfur protein assembly protein CIAO1	2	145151	1	177245	266658	1	1	1	1	1	98176.2	1	98176.2	3	0
Q9Y296	TPPC4_HUMAN	TRAPPC4	Trafficking protein particle complex subunit 4	3	238771	1	177087	173647	1	1	1	1	1	98251.3	1	98251.3	3	0
Q9Y2E4	DIP2C_HUMAN	DIP2C	Disco-interacting protein 2 homolog C	6	318309	96225.3	1	177645	1	1	1	1	1	98697.1	1	98697.1	3	0
A8MVW0	F1712_HUMAN	FAM171A2	Protein FAM171A2	2	323580	182451	1	93298.7	1	1	1	1	1	99888.8	1	99888.8	3	0
Q86Y38	XYLT1_HUMAN	XYLT1	Xylosyltransferase 1	4	360218	128592	112838	1	1	1	1	1	1	100275	1	100275	3	0
Q8NDA8	MROH1_HUMAN	MROH1	Maestro heat-like repeat-containing protein family member 1	4	141336	1	199928	264177	1	1	1	1	1	100907	1	100907	3	0
Q9ULU8	CAPS1_HUMAN	CADPS	Calcium-dependent secretion activator 1	5	85375.8	302230	218201	1	1	1	1	1	1	100968	1	100968	3	0
Q8TC05	MDM1_HUMAN	MDM1	Nuclear protein MDM1	5	262036	1	77697.5	267341	1	1	1	1	1	101180	1	101180	3	0
Q9Y4P1	ATG4B_HUMAN	ATG4B	Cysteine protease ATG4B	3	156932	1	1	380984	75162.6	1	1	1	1	102180	1	102180	3	0
Q9BSV6	SEN34_HUMAN	TSEN34	tRNA-splicing endonuclease subunit Sen34	2	217194	120957	1	276725	1	1	1	1	1	102480	1	102480	3	0
Q9Y283	INVS_HUMAN	INVS	Inversin	12	76890	1	1	375717	177528	1	1	1	1	105023	1	105023	3	0
Q9H1K0	RBNS5_HUMAN	RBSN	Rabenosyn-5	6	265299	1	230187	158617	1	1	1	1	1	109018	1	109018	3	0
Q32P44	EMAL3_HUMAN	EML3	Echinoderm microtubule-associated protein-like 3	5	212133	1	226334	217595	1	1	1	1	1	109344	1	109344	3	0
Q9UBG0	MRC2_HUMAN	MRC2	C-type mannose receptor 2	4	462483	1	67552.5	143894	1	1	1	1	1	112322	1	112322	3	0
Q6P5Z2	PKN3_HUMAN	PKN3	Serine/threonine-protein kinase N3	3	163549	1	147812	376139	1	1	1	1	1	114584	1	114584	3	0
O75154	RFIP3_HUMAN	RAB11FIP3	Rab11 family-interacting protein 3	5	386979	1	247507	64929	1	1	1	1	1	116570	1	116570	3	0
Q9NXV2	KCTD5_HUMAN	KCTD5	BTB/POZ domain-containing protein KCTD5	2	359543	156862	1	203580	1	1	1	1	1	119998	1	119998	3	0
O43149	ZZEF1_HUMAN	ZZEF1	Zinc finger ZZ-type and EF-hand domain-containing protein 1	7	234592	1	331725	154583	1	1	1	1	1	120150	1	120150	3	0
Q8WWN8	ARAP3_HUMAN	ARAP3	Arf-GAP with Rho-GAP domain, ANK repeat and PH domain-containing protein 3	3	369885	149452	1	213820	1	1	1	1	1	122193	1	122193	3	0
Q99700	ATX2_HUMAN	ATXN2	Ataxin-2	5	536943	1	81308	1	1	116697	1	1	1	122492	1	122492	3	0
Q765P7	MTSS2_HUMAN	MTSS2	Protein MTSS 2	1	286376	1	357636	93143.6	1	1	1	1	1	122860	1	122860	3	0
P78364	PHC1_HUMAN	PHC1	Polyhomeotic-like protein 1	1	289357	1	225396	225031	1	1	1	1	1	123298	1	123298	3	0
Q8NCE2	MTMRE_HUMAN	MTMR14	Phosphatidylinositol-3,5-bisphosphate 3-phosphatase MTMR14	4	159460	197005	1	405604	1	1	1	1	1	127012	1	127012	3	0
Q8TAG9	EXOC6_HUMAN	EXOC6	Exocyst complex component 6	3	124852	383220	256003	1	1	1	1	1	1	127346	1	127346	3	0
A1XBS5	CBAR1_HUMAN	CIBAR1	CBY1-interacting BAR domain-containing protein 1	2	298417	154092	1	319799	1	1	1	1	1	128718	1	128718	3	0
Q14119	VEZF1_HUMAN	VEZF1	Vascular endothelial zinc finger 1	1	320838	1	162346	289479	1	1	1	1	1	128778	1	128778	3	0
Q8IZD9	DOCK3_HUMAN	DOCK3	Dedicator of cytokinesis protein 3	8	320174	295872	1	161338	1	1	1	1	1	129564	1	129564	3	0
Q7Z6B0	CCD91_HUMAN	CCDC91	Coiled-coil domain-containing protein 91	3	591478	1	65541.5	137553	1	1	1	1	1	132429	1	132429	3	0
Q9NVR5	KTU_HUMAN	DNAAF2	Protein kintoun	4	296255	134991	1	367754	1	1	1	1	1	133167	1	133167	3	0
Q13542	4EBP2_HUMAN	EIF4EBP2	Eukaryotic translation initiation factor 4E-binding protein 2	1	1	1	138744	531534	135634	1	1	1	1	134319	1	134319	3	0
Q6PFW1	VIP1_HUMAN	PPIP5K1	Inositol hexakisphosphate and diphosphoinositol-pentakisphosphate kinase 1	3	355100	238718	1	218697	1	1	1	1	1	135420	1	135420	3	0
Q9H2J4	PDCL3_HUMAN	PDCL3	Phosducin-like protein 3	2	225351	165505	1	424550	1	1	1	1	1	135902	1	135902	3	0
Q9BTV7	CABL2_HUMAN	CABLES2	CDK5 and ABL1 enzyme substrate 2	1	292140	260042	274264	1	1	1	1	1	1	137742	1	137742	3	0
Q15139	KPCD1_HUMAN	PRKD1	Serine/threonine-protein kinase D1	3	557030	1	45618.7	230133	1	1	1	1	1	138797	1	138797	3	0
Q86WR7	PRSR2_HUMAN	PROSER2	Proline and serine-rich protein 2	3	1	1	285820	297432	262700	1	1	1	1	140992	1	140992	3	0
Q5T7N2	LITD1_HUMAN	L1TD1	LINE-1 type transposase domain-containing protein 1	6	37102.3	297304	522882	1	1	1	1	1	1	142882	1	142882	3	0
Q9H3H3	CK068_HUMAN	C11orf68	UPF0696 protein C11orf68	1	337275	264104	1	270497	1	1	1	1	1	145313	1	145313	3	0
Q3B7J2	GFOD2_HUMAN	GFOD2	Glucose-fructose oxidoreductase domain-containing protein 2	3	559391	1	1	192079	124634	1	1	1	1	146018	1	146018	3	0
Q5HYA8	MKS3_HUMAN	TMEM67	Meckelin	6	245968	1	122826	507374	1	1	1	1	1	146028	1	146028	3	0
A6NI28	RHG42_HUMAN	ARHGAP42	Rho GTPase-activating protein 42	4	331371	1	337546	220479	1	1	1	1	1	148233	1	148233	3	0
O75882	ATRN_HUMAN	ATRN	Attractin	3	489841	254195	1	187977	1	1	1	1	1	155336	1	155336	3	0
Q9UKY7	CDV3_HUMAN	CDV3	Protein CDV3 homolog	3	294443	1	172001	478078	1	1	1	1	1	157421	1	157421	3	0
Q15208	STK38_HUMAN	STK38	Serine/threonine-protein kinase 38	1	1	1	491341	289977	221286	1	1	1	1	167101	1	167101	3	0
Q9NXD2	MTMRA_HUMAN	MTMR10	Myotubularin-related protein 10	2	520406	111849	404406	1	1	1	1	1	1	172777	1	172777	3	0
Q9Y679	AUP1_HUMAN	AUP1	Lipid droplet-regulating VLDL assembly factor AUP1	2	472066	415227	1	169371	1	1	1	1	1	176111	1	176111	3	0
Q9Y2F5	ICE1_HUMAN	ICE1	Little elongation complex subunit 1	13	530838	1	350925	197464	1	1	1	1	1	179872	1	179872	3	0
Q9NPB8	GPCP1_HUMAN	GPCPD1	Glycerophosphocholine phosphodiesterase GPCPD1	4	332267	391371	1	366481	1	1	1	1	1	181687	1	181687	3	0
P27701	CD82_HUMAN	CD82	CD82 antigen	2	709920	1	87598.2	311342	1	1	1	1	1	184811	1	184811	3	0
Q9UQF2	JIP1_HUMAN	MAPK8IP1	C-Jun-amino-terminal kinase-interacting protein 1	3	367653	251762	513657	1	1	1	1	1	1	188846	1	188846	3	0
Q9UNK0	STX8_HUMAN	STX8	Syntaxin-8	2	797866	228213	107306	1	1	1	1	1	1	188898	1	188898	3	0
O00499	BIN1_HUMAN	BIN1	Myc box-dependent-interacting protein 1	6	525149	414335	1	214995	1	1	1	1	1	192414	1	192414	3	0
Q2VWP7	PRTG_HUMAN	PRTG	Protogenin	3	749444	334752	250549	1	1	1	1	1	1	222458	1	222458	3	0
Q86T90	K1328_HUMAN	KIAA1328	Protein hinderin	9	282617	1	210153	891378	1	1	1	1	1	230692	1	230692	3	0
Q99808	S29A1_HUMAN	SLC29A1	Equilibrative nucleoside transporter 1	1	392237	520723	494610	1	1	1	1	1	1	234596	1	234596	3	0
Q9NR80	ARHG4_HUMAN	ARHGEF4	Rho guanine nucleotide exchange factor 4	5	725206	1	390023	300954	1	1	1	1	1	236031	1	236031	3	0
P55287	CAD11_HUMAN	CDH11	Cadherin-11	3	1150000	193681	80327.1	1	1	1	1	1	1	237335	1	237335	3	0
Q9H0E9	BRD8_HUMAN	BRD8	Bromodomain-containing protein 8	5	423605	1	494687	519024	1	1	1	1	1	239553	1	239553	3	0
Q15223	NECT1_HUMAN	NECTIN1	Nectin-1	3	755598	1	611245	101101	1	1	1	1	1	244658	1	244658	3	0
Q9UHV7	MED13_HUMAN	MED13	Mediator of RNA polymerase II transcription subunit 13	4	578032	444647	1	463502	1	1	1	1	1	247697	1	247697	3	0
Q9HCE0	EPG5_HUMAN	EPG5	Ectopic P granules protein 5 homolog	10	653499	1	469512	439521	1	1	1	1	1	260422	1	260422	3	0
Q5H9L2;Q6IPX3;Q969E4	TCAL3_HUMAN;TCAL5_HUMAN;TCAL6_HUMAN	TCEAL3;TCEAL5;TCEAL6	Transcription elongation factor A protein-like 5	0	447954	371661	1	761937	1	1	1	1	1	263592	1	263592	3	0
P51587	BRCA2_HUMAN	BRCA2	Breast cancer type 2 susceptibility protein	8	424152	705323	1	463770	1	1	1	1	1	265541	1	265541	3	0
P98172	EFNB1_HUMAN	EFNB1	Ephrin-B1	3	393964	561899	727309	1	1	1	1	1	1	280529	1	280529	3	0
Q8NC96	NECP1_HUMAN	NECAP1	Adaptin ear-binding coat-associated protein 1	4	458432	1	466924	773186	1	1	1	1	1	283091	1	283091	3	0
Q8N128	F177A_HUMAN	FAM177A1	Protein FAM177A1	3	647862	431861	655537	1	1	1	1	1	1	289210	1	289210	3	0
Q15121	PEA15_HUMAN	PEA15	Astrocytic phosphoprotein PEA-15	1	969028	1	223433	555726	1	1	1	1	1	291365	1	291365	3	0
P01130	LDLR_HUMAN	LDLR	Low-density lipoprotein receptor	2	592095	1	647026	523364	1	1	1	1	1	293748	1	293748	3	0
O60443	GSDME_HUMAN	GSDME	Gasdermin-E	3	588218	470648	1	733050	1	1	1	1	1	298653	1	298653	3	0
O95835	LATS1_HUMAN	LATS1	Serine/threonine-protein kinase LATS1	5	564730	1	868453	393676	1	1	1	1	1	304477	1	304477	3	0
Q15052	ARHG6_HUMAN	ARHGEF6	Rho guanine nucleotide exchange factor 6	3	1100000	350546	1	413795	1	1	1	1	1	310724	1	310724	3	0
P46937	YAP1_HUMAN	YAP1	Transcriptional coactivator YAP1	2	1180000	1	264735	445215	1	1	1	1	1	314992	1	314992	3	0
Q9Y6R0	NUMBL_HUMAN	NUMBL	Numb-like protein	2	868922	400489	1	725226	1	1	1	1	1	332440	1	332440	3	0
P0DP23;P0DP24;P0DP25	CALM1_HUMAN;CALM2_HUMAN;CALM3_HUMAN	CALM1;CALM2;CALM3	Calmodulin-1	0	1	419399	1	856267	1	759464	1	1	1	339189	1	339189	3	0
Q92529	SHC3_HUMAN	SHC3	SHC-transforming protein 3	2	1160000	1	330665	587470	1	1	1	1	1	346356	1	346356	3	0
Q92692	NECT2_HUMAN	NECTIN2	Nectin-2	2	1690000	319726	1	288586	1	1	1	1	1	383052	1	383052	3	0
A8K855	EFCB7_HUMAN	EFCAB7	EF-hand calcium-binding domain-containing protein 7	7	144343	1	1	1210000	1030000	1	1	1	1	397391	1	397391	3	0
P07196	NFL_HUMAN	NEFL	Neurofilament light polypeptide	6	1320000	656908	623170	1	1	1	1	1	1	433347	1	433347	3	0
Q96AJ1	CLUA1_HUMAN	CLUAP1	Clusterin-associated protein 1	3	1	1	306669	1030000	1320000	1	1	1	1	442779	1	442779	3	0
Q08174	PCDH1_HUMAN	PCDH1	Protocadherin-1	7	472238	602785	1600000	1	1	1	1	1	1	445838	1	445838	3	0
O95067	CCNB2_HUMAN	CCNB2	G2/mitotic-specific cyclin-B2	3	960724	1	852474	954979	1	1	1	1	1	461363	1	461363	3	0
P61247	RS3A_HUMAN	RPS3A	Small ribosomal subunit protein eS1	3	2080000	399514	1	912438	1	1	1	1	1	565326	1	565326	3	0
Q8TDH9	BL1S5_HUMAN	BLOC1S5	Biogenesis of lysosome-related organelles complex 1 subunit 5	3	1470000	1	798425	1210000	1	1	1	1	1	579738	1	579738	3	0
Q5U5Q3	MEX3C_HUMAN	MEX3C	RNA-binding E3 ubiquitin-protein ligase MEX3C	2	2030000	1	595616	1230000	1	1	1	1	1	642603	1	642603	3	0
O75386	TULP3_HUMAN	TULP3	Tubby-related protein 3	2	500838	1	1	2200000	1600000	1	1	1	1	716807	1	716807	3	0
P36894	BMR1A_HUMAN	BMPR1A	Bone morphogenetic protein receptor type-1A	2	8320000	1	9560000	11500000	1	1	1	1	1	4.89667e+06	1	4.89667e+06	3	0
P84101	SERF2_HUMAN	SERF2	Small EDRK-rich factor 2	1	1	1	1	1	750079	331580	1	1	1	180277	1	180277	2	0
Q8IUH5	ZDH17_HUMAN	ZDHHC17	Palmitoyltransferase ZDHHC17	1	130673	1	1	1	17238.3	1	1	1	1	24652.5	1	24652.5	2	0
Q99418	CYH2_HUMAN	CYTH2	Cytohesin-2	1	951043	182564	1	1	1	1	1	1	1	188935	1	188935	2	0
Q8TAD4	ZNT5_HUMAN	SLC30A5	Proton-coupled zinc antiporter SLC30A5	2	229138	60178.5	1	1	1	1	1	1	1	48220.1	1	48220.1	2	0
P51608	MECP2_HUMAN	MECP2	Methyl-CpG-binding protein 2	3	145625	1	1	67669.8	1	1	1	1	1	35549.8	1	35549.8	2	0
P00403	COX2_HUMAN	MT-CO2	Cytochrome c oxidase subunit 2	2	1980000	1	1	294912	1	1	1	1	1	379153	1	379153	2	0
A2RU14	TM218_HUMAN	TMEM218	Transmembrane protein 218	1	1	1	72083.1	281435	1	1	1	1	1	58920.3	1	58920.3	2	0
P13637	AT1A3_HUMAN	ATP1A3	Sodium/potassium-transporting ATPase subunit alpha-3	2	430513	1	871031	1	1	1	1	1	1	216925	1	216925	2	0
Q8TB36	GDAP1_HUMAN	GDAP1	Ganglioside-induced differentiation-associated protein 1	2	1	106202	144525	1	1	1	1	1	1	41788.5	1	41788.5	2	0
Q8NCG7	DGLB_HUMAN	DAGLB	Diacylglycerol lipase-beta	2	1	1	309316	1	188944	1	1	1	1	83044	1	83044	2	0
P05186	PPBT_HUMAN	ALPL	Alkaline phosphatase, tissue-nonspecific isozyme	2	229953	76733.8	1	1	1	1	1	1	1	51115.1	1	51115.1	2	0
Q5T1Q4	S35F1_HUMAN	SLC35F1	Solute carrier family 35 member F1	1	3200000	1060000	1	1	1	1	1	1	1	710001	1	710001	2	0
Q9P2N5	RBM27_HUMAN	RBM27	RNA-binding protein 27	2	19180.1	1	24439.7	1	1	1	1	1	1	7270.63	1	7270.63	2	0
Q99689	FEZ1_HUMAN	FEZ1	Fasciculation and elongation protein zeta-1	3	597515	1	1	473223	1	1	1	1	1	178457	1	178457	2	0
P51956	NEK3_HUMAN	NEK3	Serine/threonine-protein kinase Nek3	1	1350000	2180000	1	1	1	1	1	1	1	588334	1	588334	2	0
Q8WU76	SCFD2_HUMAN	SCFD2	Sec1 family domain-containing protein 2	1	280417	303210	1	1	1	1	1	1	1	97271.8	1	97271.8	2	0
P36952	SPB5_HUMAN	SERPINB5	Serpin B5	1	1	1	1	1	565650	3620000	1	1	1	697609	1	697609	2	0
Q13491	GPM6B_HUMAN	GPM6B	Neuronal membrane glycoprotein M6-b	1	1	774816	1	440269	1	1	1	1	1	202515	1	202515	2	0
Q8ND76	CCNY_HUMAN	CCNY	Cyclin-Y	2	210054	1	1	89028.8	1	1	1	1	1	49847.8	1	49847.8	2	0
Q8WW35	DYT2B_HUMAN	DYNLT2B	Dynein light chain Tctex-type protein 2B	2	1	1	1	65185.2	84058.4	1	1	1	1	24874.6	1	24874.6	2	0
Q9H0E2	TOLIP_HUMAN	TOLLIP	Toll-interacting protein	3	203288	1	1	113938	1	1	1	1	1	52871.7	1	52871.7	2	0
Q9HCH5	SYTL2_HUMAN	SYTL2	Synaptotagmin-like protein 2	5	62956.5	1	1	93975.5	1	1	1	1	1	26156	1	26156	2	0
Q7Z7E8;Q8WVN8	UB2Q1_HUMAN;UB2Q2_HUMAN	UBE2Q1;UBE2Q2	Ubiquitin-conjugating enzyme E2 Q1	0	1	627850	1	618764	1	1	1	1	1	207770	1	207770	2	0
O75529	TAF5L_HUMAN	TAF5L	TAF5-like RNA polymerase II p300/CBP-associated factor-associated factor 65 kDa subunit 5L	3	442744	1	1	227989	1	1	1	1	1	111790	1	111790	2	0
Q03468	ERCC6_HUMAN	ERCC6	DNA excision repair protein ERCC-6	3	506641	1	1	310430	1	1	1	1	1	136179	1	136179	2	0
P22735	TGM1_HUMAN	TGM1	Protein-glutamine gamma-glutamyltransferase K	3	1	1	1	1	526963	3260000	1	1	1	631161	1	631161	2	0
O43909	EXTL3_HUMAN	EXTL3	Exostosin-like 3	8	95368.1	1	44434.6	1	1	1	1	1	1	23301.1	1	23301.1	2	0
Q9UPZ9	CILK1_HUMAN	CILK1	Serine/threonine-protein kinase ICK	5	1	1	1	268217	164214	1	1	1	1	72072.5	1	72072.5	2	0
Q9C0A6	SETD5_HUMAN	SETD5	Histone-lysine N-methyltransferase SETD5	2	1651.48	1	1	1525.01	1	1	1	1	1	530.082	1	530.082	2	0
Q9P266	JCAD_HUMAN	JCAD	Junctional cadherin 5-associated protein	2	4536.61	1	1	1132.27	1	1	1	1	1	945.48	1	945.48	2	0
O75038	PLCH2_HUMAN	PLCH2	1-phosphatidylinositol 4,5-bisphosphate phosphodiesterase eta-2	3	2940.71	1	1	5018.78	1	1	1	1	1	1327.25	1	1327.25	2	0
Q7Z3E2	CC186_HUMAN	CCDC186	Coiled-coil domain-containing protein 186	4	1	1	6573.58	2128.4	1	1	1	1	1	1451	1	1451	2	0
Q92564	DCNL4_HUMAN	DCUN1D4	DCN1-like protein 4	3	6997.66	1	1	1731.55	1	1	1	1	1	1455.53	1	1455.53	2	0
Q9H329	E41LB_HUMAN	EPB41L4B	Band 4.1-like protein 4B	2	1	1	3167.37	5807.19	1	1	1	1	1	1496.43	1	1496.43	2	0
P09619	PGFRB_HUMAN	PDGFRB	Platelet-derived growth factor receptor beta	2	6862.15	1	2271.9	1	1	1	1	1	1	1523.01	1	1523.01	2	0
Q8NFU7	TET1_HUMAN	TET1	Methylcytosine dioxygenase TET1	3	5146.43	1	1	4847.15	1	1	1	1	1	1666.26	1	1666.26	2	0
Q6P4F7	RHGBA_HUMAN	ARHGAP11A	Rho GTPase-activating protein 11A	1	5906.85	1	1	4237.22	1	1	1	1	1	1691.35	1	1691.35	2	0
Q13469	NFAC2_HUMAN	NFATC2	Nuclear factor of activated T-cells, cytoplasmic 2	2	10288.3	1	1	1409.05	1	1	1	1	1	1950.22	1	1950.22	2	0
Q5TZF3	ANR45_HUMAN	ANKRD45	Ankyrin repeat domain-containing protein 45	2	5473.77	1	1	6708.18	1	1	1	1	1	2030.99	1	2030.99	2	0
Q92585	MAML1_HUMAN	MAML1	Mastermind-like protein 1	1	4280.42	1	8774.3	1	1	1	1	1	1	2176.45	1	2176.45	2	0
Q9BVC4	LST8_HUMAN	MLST8	Target of rapamycin complex subunit LST8	1	1	1	4862.73	8593.52	1	1	1	1	1	2243.38	1	2243.38	2	0
Q9H819	DJC18_HUMAN	DNAJC18	DnaJ homolog subfamily C member 18	2	7392.37	1	1	6109.97	1	1	1	1	1	2251.06	1	2251.06	2	0
Q8N653	LZTR1_HUMAN	LZTR1	Leucine-zipper-like transcriptional regulator 1	2	8898.19	1	1	5286.16	1	1	1	1	1	2364.72	1	2364.72	2	0
P10721	KIT_HUMAN	KIT	Mast/stem cell growth factor receptor Kit	2	1	1	5548.7	9121.67	1	1	1	1	1	2445.73	1	2445.73	2	0
Q9NPD3	EXOS4_HUMAN	EXOSC4	Exosome complex component RRP41	2	8298.95	1	1	8208.65	1	1	1	1	1	2751.93	1	2751.93	2	0
Q6NSZ9	ZSC25_HUMAN	ZSCAN25	Zinc finger and SCAN domain-containing protein 25	2	8986.54	1	1	7881.63	1	1	1	1	1	2812.03	1	2812.03	2	0
Q14147	DHX34_HUMAN	DHX34	Probable ATP-dependent RNA helicase DHX34	2	6638.42	10286.3	1	1	1	1	1	1	1	2821.45	1	2821.45	2	0
Q8N9R8	SCAI_HUMAN	SCAI	Protein SCAI	3	5680.24	1	1	12022	1	1	1	1	1	2951.04	1	2951.04	2	0
P53609	PGTB1_HUMAN	PGGT1B	Geranylgeranyl transferase type-1 subunit beta	2	1	1	1	3665.34	14189.5	1	1	1	1	2976.47	1	2976.47	2	0
Q96EU6	RRP36_HUMAN	RRP36	Ribosomal RNA processing protein 36 homolog	1	8321.74	1	1	9604.05	1	1	1	1	1	2988.3	1	2988.3	2	0
P61981	1433G_HUMAN	YWHAG	14-3-3 protein gamma	3	9977.37	1	1	8463.85	1	1	1	1	1	3074.2	1	3074.2	2	0
Q9NQV5	PRD11_HUMAN	PRDM11	PR domain-containing protein 11	1	9955.2	1	1	8663.72	1	1	1	1	1	3103.82	1	3103.82	2	0
Q9BTN0	LRFN3_HUMAN	LRFN3	Leucine-rich repeat and fibronectin type-III domain-containing protein 3	2	14783.1	1	1	3874.02	1	1	1	1	1	3110.19	1	3110.19	2	0
Q8IY33	MILK2_HUMAN	MICALL2	MICAL-like protein 2	1	9465.54	1	1	9518.15	1	1	1	1	1	3164.62	1	3164.62	2	0
O60674	JAK2_HUMAN	JAK2	Tyrosine-protein kinase JAK2	3	12675.8	1	1	6633.04	1	1	1	1	1	3218.81	1	3218.81	2	0
Q96AY2	EME1_HUMAN	EME1	Crossover junction endonuclease EME1	2	11025.4	1	1	8617.21	1	1	1	1	1	3274.43	1	3274.43	2	0
Q9H5X1	CIA2A_HUMAN	CIAO2A	Cytosolic iron-sulfur assembly component 2A	2	13506.5	1	1	6215.25	1	1	1	1	1	3287.62	1	3287.62	2	0
Q92805	GOGA1_HUMAN	GOLGA1	Golgin subfamily A member 1	4	12178.8	1	7611.94	1	1	1	1	1	1	3299.12	1	3299.12	2	0
Q9BV19	CA050_HUMAN	C1orf50	Uncharacterized protein C1orf50	1	1	1	9475.95	10656.7	1	1	1	1	1	3356.11	1	3356.11	2	0
Q9Y330	ZBT12_HUMAN	ZBTB12	Zinc finger and BTB domain-containing protein 12	3	1	1	1	12362.1	8175.15	1	1	1	1	3423.54	1	3423.54	2	0
Q6P3S1	DEN1B_HUMAN	DENND1B	DENN domain-containing protein 1B	1	14847.6	1	1	6185.25	1	1	1	1	1	3506.14	1	3506.14	2	0
Q5MNZ6	WIPI3_HUMAN	WDR45B	WD repeat domain phosphoinositide-interacting protein 3	2	12454.3	1	1	8718.91	1	1	1	1	1	3529.53	1	3529.53	2	0
Q5TI25	NBPFE_HUMAN	NBPF14	Neuroblastoma breakpoint family member 14	0	15482.5	1	1	6532.05	1	1	1	1	1	3669.76	1	3669.76	2	0
Q9UHB4	NDOR1_HUMAN	NDOR1	NADPH-dependent diflavin oxidoreductase 1	2	14367.1	1	1	8055.18	1	1	1	1	1	3737.71	1	3737.71	2	0
Q70CQ4	UBP31_HUMAN	USP31	Ubiquitin carboxyl-terminal hydrolase 31	2	16389	1	1	7169.02	1	1	1	1	1	3927	1	3927	2	0
Q86W74	ANR46_HUMAN	ANKRD46	Ankyrin repeat domain-containing protein 46	1	12846.2	1	10938.5	1	1	1	1	1	1	3964.78	1	3964.78	2	0
Q14657	LAGE3_HUMAN	LAGE3	EKC/KEOPS complex subunit LAGE3	1	5947.77	1	1	18640.6	1	1	1	1	1	4098.73	1	4098.73	2	0
Q9NYL2	M3K20_HUMAN	MAP3K20	Mitogen-activated protein kinase kinase kinase 20	2	14949.8	1	10325.5	1	1	1	1	1	1	4213.22	1	4213.22	2	0
P29374	ARI4A_HUMAN	ARID4A	AT-rich interactive domain-containing protein 4A	2	15787.3	1	1	9533.97	1	1	1	1	1	4220.88	1	4220.88	2	0
O96005	CLPT1_HUMAN	CLPTM1	Putative lipid scramblase CLPTM1	2	14000.5	1	1	12017.8	1	1	1	1	1	4337.05	1	4337.05	2	0
A1A4S6	RHG10_HUMAN	ARHGAP10	Rho GTPase-activating protein 10	2	1	1	9252.41	16831.2	1	1	1	1	1	4347.94	1	4347.94	2	0
Q5JVL4	EFHC1_HUMAN	EFHC1	EF-hand domain-containing protein 1	3	1	1	1	14763.9	11794.8	1	1	1	1	4427.12	1	4427.12	2	0
O75914	PAK3_HUMAN	PAK3	Serine/threonine-protein kinase PAK 3	2	1	1	14362.6	1	12262.6	1	1	1	1	4438.2	1	4438.2	2	0
Q96MX0	CKLF3_HUMAN	CMTM3	CKLF-like MARVEL transmembrane domain-containing protein 3	1	4791.57	1	22394.7	1	1	1	1	1	1	4531.71	1	4531.71	2	0
Q9P286	PAK5_HUMAN	PAK5	Serine/threonine-protein kinase PAK 5	3	11133.7	1	1	16114	1	1	1	1	1	4541.95	1	4541.95	2	0
Q6V1X1	DPP8_HUMAN	DPP8	Dipeptidyl peptidase 8	1	18708.1	1	1	9365.82	1	1	1	1	1	4679.65	1	4679.65	2	0
P49720	PSB3_HUMAN	PSMB3	Proteasome subunit beta type-3	1	15231.9	1	1	13153.3	1	1	1	1	1	4731.53	1	4731.53	2	0
Q8TCC3	RM30_HUMAN	MRPL30	Large ribosomal subunit protein uL30m	1	12838.1	1	1	16323.1	1	1	1	1	1	4860.87	1	4860.87	2	0
Q8IZD2	KMT2E_HUMAN	KMT2E	Inactive histone-lysine N-methyltransferase 2E	2	18201.8	1	1	11352.1	1	1	1	1	1	4926.32	1	4926.32	2	0
Q6DKK2	TTC19_HUMAN	TTC19	Tetratricopeptide repeat protein 19, mitochondrial	4	17926.6	1	11747.8	1	1	1	1	1	1	4946.4	1	4946.4	2	0
Q9HA90	EFCC1_HUMAN	EFCC1	EF-hand and coiled-coil domain-containing protein 1	2	15771.3	1	1	14019.2	1	1	1	1	1	4965.75	1	4965.75	2	0
Q6NSI4	RADX_HUMAN	RADX	RPA-related protein RADX	3	23843.8	1	1	6161.7	1	1	1	1	1	5001.58	1	5001.58	2	0
O60347	TBC12_HUMAN	TBC1D12	TBC1 domain family member 12	2	21820.9	1	1	9348.74	1	1	1	1	1	5195.61	1	5195.61	2	0
Q2M2Z5	KIZ_HUMAN	KIZ	Centrosomal protein kizuna	3	4869.89	1	1	27004.2	1	1	1	1	1	5313.02	1	5313.02	2	0
Q9Y2G8	DJC16_HUMAN	DNAJC16	DnaJ homolog subfamily C member 16	3	1	1	20470.9	12439.5	1	1	1	1	1	5485.73	1	5485.73	2	0
Q9NUQ2	PLCE_HUMAN	AGPAT5	1-acyl-sn-glycerol-3-phosphate acyltransferase epsilon	2	17770.9	15408	1	1	1	1	1	1	1	5530.48	1	5530.48	2	0
Q15173	2A5B_HUMAN	PPP2R5B	Serine/threonine-protein phosphatase 2A 56 kDa regulatory subunit beta isoform	2	19466.7	1	13715.5	1	1	1	1	1	1	5531.03	1	5531.03	2	0
O95544	NADK_HUMAN	NADK	NAD kinase	2	1	1	12877.4	20716.9	1	1	1	1	1	5599.72	1	5599.72	2	0
O00148	DX39A_HUMAN	DDX39A	ATP-dependent RNA helicase DDX39A	1	16973.7	1	1	17180.6	1	1	1	1	1	5693.05	1	5693.05	2	0
Q8ND30	LIPB2_HUMAN	PPFIBP2	Liprin-beta-2	2	1	1	20419.4	13934.6	1	1	1	1	1	5726.33	1	5726.33	2	0
Q3B726	RPA43_HUMAN	POLR1F	DNA-directed RNA polymerase I subunit RPA43	1	20300.3	1	1	14175.3	1	1	1	1	1	5746.6	1	5746.6	2	0
Q8IYD2	KLD8A_HUMAN	KLHDC8A	Kelch domain-containing protein 8A	3	27631.8	1	1	7362.69	1	1	1	1	1	5833.08	1	5833.08	2	0
P23381	SYWC_HUMAN	WARS1	Tryptophan--tRNA ligase, cytoplasmic	3	19982.5	1	1	15101.6	1	1	1	1	1	5848.02	1	5848.02	2	0
Q3B7T1	EDRF1_HUMAN	EDRF1	Erythroid differentiation-related factor 1	4	16035.8	1	19219.5	1	1	1	1	1	1	5876.55	1	5876.55	2	0
Q15759	MK11_HUMAN	MAPK11	Mitogen-activated protein kinase 11	2	16989.5	1	1	18291.7	1	1	1	1	1	5880.87	1	5880.87	2	0
Q96L34	MARK4_HUMAN	MARK4	MAP/microtubule affinity-regulating kinase 4	2	9274.19	27126.2	1	1	1	1	1	1	1	6067.4	1	6067.4	2	0
O43439	MTG8R_HUMAN	CBFA2T2	Protein CBFA2T2	3	12883.8	1	1	23641.9	1	1	1	1	1	6088.28	1	6088.28	2	0
Q9Y6I4	UBP3_HUMAN	USP3	Ubiquitin carboxyl-terminal hydrolase 3	3	20221	1	1	16350.5	1	1	1	1	1	6095.92	1	6095.92	2	0
P16455	MGMT_HUMAN	MGMT	Methylated-DNA--protein-cysteine methyltransferase	1	1	22391.8	1	14448.1	1	1	1	1	1	6140.65	1	6140.65	2	0
Q96RQ1	ERGI2_HUMAN	ERGIC2	Endoplasmic reticulum-Golgi intermediate compartment protein 2	1	22074.4	1	1	14998.3	1	1	1	1	1	6179.45	1	6179.45	2	0
Q96G25	MED8_HUMAN	MED8	Mediator of RNA polymerase II transcription subunit 8	3	24366.2	1	1	13599	1	1	1	1	1	6328.2	1	6328.2	2	0
Q9H0Q0	CYRIA_HUMAN	CYRIA	CYFIP-related Rac1 interactor A	1	1	1	19704.8	1	18313.9	1	1	1	1	6337.12	1	6337.12	2	0
Q9P209	CEP72_HUMAN	CEP72	Centrosomal protein of 72 kDa	1	16455.8	21792.2	1	1	1	1	1	1	1	6375.33	1	6375.33	2	0
Q96RL1	UIMC1_HUMAN	UIMC1	BRCA1-A complex subunit RAP80	1	13702.9	1	1	25456.2	1	1	1	1	1	6527.18	1	6527.18	2	0
O43353	RIPK2_HUMAN	RIPK2	Receptor-interacting serine/threonine-protein kinase 2	3	17349.1	1	1	22963.3	1	1	1	1	1	6719.4	1	6719.4	2	0
Q5SXM2	SNPC4_HUMAN	SNAPC4	snRNA-activating protein complex subunit 4	3	22477.2	1	1	17865.9	1	1	1	1	1	6724.52	1	6724.52	2	0
Q9HCN4	GPN1_HUMAN	GPN1	GPN-loop GTPase 1	1	11044	1	1	29468.6	1	1	1	1	1	6752.77	1	6752.77	2	0
Q9UJQ4	SALL4_HUMAN	SALL4	Sal-like protein 4	1	11545.3	1	29832.8	1	1	1	1	1	1	6897.02	1	6897.02	2	0
A6NNY8	UBP27_HUMAN	USP27X	Ubiquitin carboxyl-terminal hydrolase 27	1	8225.5	1	1	33308.7	1	1	1	1	1	6923.03	1	6923.03	2	0
Q92870	APBB2_HUMAN	APBB2	Amyloid beta precursor protein binding family B member 2	2	14441.4	1	27421.9	1	1	1	1	1	1	6977.88	1	6977.88	2	0
Q9C0C7	AMRA1_HUMAN	AMBRA1	Activating molecule in BECN1-regulated autophagy protein 1	5	19723.2	1	1	22342.5	1	1	1	1	1	7011.62	1	7011.62	2	0
Q9Y5H9	PCDA2_HUMAN	PCDHA2	Protocadherin alpha-2	1	23189.9	1	1	19529.3	1	1	1	1	1	7120.53	1	7120.53	2	0
O15069	NACAD_HUMAN	NACAD	NAC-alpha domain-containing protein 1	2	1	1	24498.1	18870.8	1	1	1	1	1	7228.82	1	7228.82	2	0
Q8TD20	GTR12_HUMAN	SLC2A12	Solute carrier family 2, facilitated glucose transporter member 12	1	19780.6	1	1	24129.4	1	1	1	1	1	7319	1	7319	2	0
Q6P2P2	ANM9_HUMAN	PRMT9	Protein arginine N-methyltransferase 9	2	29754.8	1	1	14469.8	1	1	1	1	1	7371.43	1	7371.43	2	0
Q8TBX8	PI42C_HUMAN	PIP4K2C	Phosphatidylinositol 5-phosphate 4-kinase type-2 gamma	1	1	1	25316.6	1	19491.5	1	1	1	1	7468.68	1	7468.68	2	0
O43741	AAKB2_HUMAN	PRKAB2	5'-AMP-activated protein kinase subunit beta-2	1	31109.4	1	1	14615.4	1	1	1	1	1	7621.47	1	7621.47	2	0
Q96JM7	LMBL3_HUMAN	L3MBTL3	Lethal(3)malignant brain tumor-like protein 3	3	15476.2	1	1	30299.9	1	1	1	1	1	7630.02	1	7630.02	2	0
P99999	CYC_HUMAN	CYCS	Cytochrome c	1	11041	35181.5	1	1	1	1	1	1	1	7704.42	1	7704.42	2	0
Q9UKL3	C8AP2_HUMAN	CASP8AP2	CASP8-associated protein 2	4	31622.7	1	1	14809	1	1	1	1	1	7739.28	1	7739.28	2	0
Q9BXF6	RFIP5_HUMAN	RAB11FIP5	Rab11 family-interacting protein 5	2	15411.2	1	1	31352.6	1	1	1	1	1	7794.63	1	7794.63	2	0
Q96NE9	FRMD6_HUMAN	FRMD6	FERM domain-containing protein 6	2	34248	1	1	12787.9	1	1	1	1	1	7839.98	1	7839.98	2	0
P48029	SC6A8_HUMAN	SLC6A8	Sodium- and chloride-dependent creatine transporter 1	2	30760.2	1	1	16727	1	1	1	1	1	7915.2	1	7915.2	2	0
Q86TW2	ADCK1_HUMAN	ADCK1	AarF domain-containing protein kinase 1	1	30736.4	1	1	16887.9	1	1	1	1	1	7938.05	1	7938.05	2	0
Q92802	N42L2_HUMAN	N4BP2L2	NEDD4-binding protein 2-like 2	2	25588.8	1	1	23176.3	1	1	1	1	1	8128.18	1	8128.18	2	0
Q86X02	CDR2L_HUMAN	CDR2L	Cerebellar degeneration-related protein 2-like	2	38713.7	1	1	10255.1	1	1	1	1	1	8162.13	1	8162.13	2	0
Q9C0G0	ZN407_HUMAN	ZNF407	Zinc finger protein 407	3	23345.8	1	1	25913.8	1	1	1	1	1	8210.6	1	8210.6	2	0
P31641	SC6A6_HUMAN	SLC6A6	Sodium- and chloride-dependent taurine transporter	2	23659.9	1	1	25613.8	1	1	1	1	1	8212.95	1	8212.95	2	0
Q13426	XRCC4_HUMAN	XRCC4	DNA repair protein XRCC4	2	30628.1	1	1	1	18737.5	1	1	1	1	8228.27	1	8228.27	2	0
Q15070	OXA1L_HUMAN	OXA1L	Mitochondrial inner membrane protein OXA1L	2	27742.7	1	1	22055	1	1	1	1	1	8300.28	1	8300.28	2	0
Q8N556	AFAP1_HUMAN	AFAP1	Actin filament-associated protein 1	2	19166.9	1	30749.6	1	1	1	1	1	1	8320.08	1	8320.08	2	0
P53814	SMTN_HUMAN	SMTN	Smoothelin	2	15860.1	1	34701.9	1	1	1	1	1	1	8427.67	1	8427.67	2	0
Q86YD1	PTOV1_HUMAN	PTOV1	Prostate tumor-overexpressed gene 1 protein	1	1	1	22246.1	28509.3	1	1	1	1	1	8459.9	1	8459.9	2	0
Q9Y2G4	ANKR6_HUMAN	ANKRD6	Ankyrin repeat domain-containing protein 6	3	29921.1	1	1	21145.4	1	1	1	1	1	8511.75	1	8511.75	2	0
Q9UPW0	FOXJ3_HUMAN	FOXJ3	Forkhead box protein J3	1	1	1	34449.3	16766	1	1	1	1	1	8536.55	1	8536.55	2	0
Q8IXJ9	ASXL1_HUMAN	ASXL1	Polycomb group protein ASXL1	3	42600	1	1	9569.85	1	1	1	1	1	8695.64	1	8695.64	2	0
Q8N1G1	REXO1_HUMAN	REXO1	RNA exonuclease 1 homolog	2	27140.9	1	1	25367.7	1	1	1	1	1	8752.1	1	8752.1	2	0
Q9NVW2	RNF12_HUMAN	RLIM	E3 ubiquitin-protein ligase RLIM	2	17913.5	1	35143.2	1	1	1	1	1	1	8843.45	1	8843.45	2	0
P58004	SESN2_HUMAN	SESN2	Sestrin-2	3	29431.7	1	1	23978.9	1	1	1	1	1	8902.43	1	8902.43	2	0
O15060	ZBT39_HUMAN	ZBTB39	Zinc finger and BTB domain-containing protein 39	3	28033.9	1	1	26714.5	1	1	1	1	1	9125.4	1	9125.4	2	0
Q9UK59	DBR1_HUMAN	DBR1	Lariat debranching enzyme	4	27223.9	1	1	27912.4	1	1	1	1	1	9190.05	1	9190.05	2	0
Q8IWD4	CC117_HUMAN	CCDC117	Coiled-coil domain-containing protein 117	2	23081.1	1	1	32329.1	1	1	1	1	1	9235.7	1	9235.7	2	0
Q6UWE0	LRSM1_HUMAN	LRSAM1	E3 ubiquitin-protein ligase LRSAM1	3	29516.7	1	1	26153.2	1	1	1	1	1	9278.98	1	9278.98	2	0
Q9H3C7	GGNB2_HUMAN	GGNBP2	Gametogenetin-binding protein 2	3	33117.5	1	1	23226.2	1	1	1	1	1	9391.28	1	9391.28	2	0
Q86SQ7	SDCG8_HUMAN	SDCCAG8	Serologically defined colon cancer antigen 8	1	21580.6	1	1	35382.2	1	1	1	1	1	9494.47	1	9494.47	2	0
Q8IWK6	AGRA3_HUMAN	ADGRA3	Adhesion G protein-coupled receptor A3	1	10257	1	47248.7	1	1	1	1	1	1	9584.95	1	9584.95	2	0
Q9BQA9	CYBC1_HUMAN	CYBC1	Cytochrome b-245 chaperone 1	2	28606.6	1	1	29073.5	1	1	1	1	1	9614.02	1	9614.02	2	0
Q96DU7	IP3KC_HUMAN	ITPKC	Inositol-trisphosphate 3-kinase C	2	28122.4	1	1	29911.3	1	1	1	1	1	9672.95	1	9672.95	2	0
Q4G0A6	MINY4_HUMAN	MINDY4	Probable ubiquitin carboxyl-terminal hydrolase MINDY-4	3	1	1	30741.7	27329.2	1	1	1	1	1	9679.15	1	9679.15	2	0
P49770	EI2BB_HUMAN	EIF2B2	Translation initiation factor eIF2B subunit beta	1	29455.3	1	1	29553.5	1	1	1	1	1	9835.47	1	9835.47	2	0
Q9UKY1	ZHX1_HUMAN	ZHX1	Zinc fingers and homeoboxes protein 1	4	41221.1	1	1	18182	1	1	1	1	1	9901.18	1	9901.18	2	0
Q8WY91	THAP4_HUMAN	THAP4	Peroxynitrite isomerase THAP4	1	40846.9	1	1	18778.2	1	1	1	1	1	9938.18	1	9938.18	2	0
P15336	ATF2_HUMAN	ATF2	Cyclic AMP-dependent transcription factor ATF-2	1	42160.2	1	1	17617.6	1	1	1	1	1	9963.63	1	9963.63	2	0
Q8TEK3	DOT1L_HUMAN	DOT1L	Histone-lysine N-methyltransferase, H3 lysine-79 specific	1	35675.6	1	1	24680.4	1	1	1	1	1	10060	1	10060	2	0
Q7L211	ABHDD_HUMAN	ABHD13	Protein ABHD13	2	51553.6	1	1	9663.39	1	1	1	1	1	10203.5	1	10203.5	2	0
Q8IW41	MAPK5_HUMAN	MAPKAPK5	MAP kinase-activated protein kinase 5	2	44828.5	1	1	16402.6	1	1	1	1	1	10205.9	1	10205.9	2	0
Q9Y6Y0	NS1BP_HUMAN	IVNS1ABP	Influenza virus NS1A-binding protein	2	1	1	27896.4	33447	1	1	1	1	1	10224.6	1	10224.6	2	0
Q15569	TESK1_HUMAN	TESK1	Dual specificity testis-specific protein kinase 1	2	37901.9	1	1	23627	1	1	1	1	1	10255.5	1	10255.5	2	0
Q14376	GALE_HUMAN	GALE	UDP-glucose 4-epimerase	2	37496.5	1	1	24488.6	1	1	1	1	1	10331.5	1	10331.5	2	0
Q53ET0	CRTC2_HUMAN	CRTC2	CREB-regulated transcription coactivator 2	2	36039.6	1	26034.7	1	1	1	1	1	1	10346.4	1	10346.4	2	0
Q6ZU65	UBN2_HUMAN	UBN2	Ubinuclein-2	2	35964.1	1	26265.2	1	1	1	1	1	1	10372.2	1	10372.2	2	0
O95081	AGFG2_HUMAN	AGFG2	Arf-GAP domain and FG repeat-containing protein 2	1	42023.4	1	1	20692.3	1	1	1	1	1	10453.3	1	10453.3	2	0
Q4KMG0	CDON_HUMAN	CDON	Cell adhesion molecule-related/down-regulated by oncogenes	1	21031	1	1	41834.3	1	1	1	1	1	10478.2	1	10478.2	2	0
Q8N8A2	ANR44_HUMAN	ANKRD44	Serine/threonine-protein phosphatase 6 regulatory ankyrin repeat subunit B	2	39106.7	1	1	24079.9	1	1	1	1	1	10531.8	1	10531.8	2	0
Q9UPT9	UBP22_HUMAN	USP22	Ubiquitin carboxyl-terminal hydrolase 22	1	16600.8	1	1	46606.3	1	1	1	1	1	10535.2	1	10535.2	2	0
Q13561	DCTN2_HUMAN	DCTN2	Dynactin subunit 2	3	39820.7	1	1	24457.6	1	1	1	1	1	10713.7	1	10713.7	2	0
P11169	GTR3_HUMAN	SLC2A3	Solute carrier family 2, facilitated glucose transporter member 3	1	61104.3	1	3359.42	1	1	1	1	1	1	10744.6	1	10744.6	2	0
Q96MW7	TIGD1_HUMAN	TIGD1	Tigger transposable element-derived protein 1	2	43716.9	1	1	20794.7	1	1	1	1	1	10752.6	1	10752.6	2	0
P55201	BRPF1_HUMAN	BRPF1	Peregrin	2	53299.1	1	1	11280.7	1	1	1	1	1	10764	1	10764	2	0
Q9UPZ3	HPS5_HUMAN	HPS5	BLOC-2 complex member HPS5	4	51232.3	1	1	13372.3	1	1	1	1	1	10768.1	1	10768.1	2	0
Q5BJH7	YIF1B_HUMAN	YIF1B	Protein YIF1B	1	46589.1	1	1	18140.1	1	1	1	1	1	10788.9	1	10788.9	2	0
Q5TAQ9	DCAF8_HUMAN	DCAF8	DDB1- and CUL4-associated factor 8	2	40833.5	1	24978.4	1	1	1	1	1	1	10969.3	1	10969.3	2	0
Q9Y6Q3	ZFP37_HUMAN	ZFP37	Zinc finger protein 37 homolog	1	28871.4	1	1	37058.8	1	1	1	1	1	10989	1	10989	2	0
O95755	RAB36_HUMAN	RAB36	Ras-related protein Rab-36	3	1	1	24278.3	41863.1	1	1	1	1	1	11024.2	1	11024.2	2	0
Q8N609	TR1L1_HUMAN	TRAM1L1	Translocating chain-associated membrane protein 1-like 1	1	40870.9	1	1	25327.7	1	1	1	1	1	11033.8	1	11033.8	2	0
P62745	RHOB_HUMAN	RHOB	Rho-related GTP-binding protein RhoB	2	1	1	3374.35	1	63230.1	1	1	1	1	11101.4	1	11101.4	2	0
P49917	DNLI4_HUMAN	LIG4	DNA ligase 4	2	30688.2	1	1	37072.3	1	1	1	1	1	11294.1	1	11294.1	2	0
O95625	ZBT11_HUMAN	ZBTB11	Zinc finger and BTB domain-containing protein 11	1	34913	1	1	33080.1	1	1	1	1	1	11332.9	1	11332.9	2	0
P63096	GNAI1_HUMAN	GNAI1	Guanine nucleotide-binding protein G(i) subunit alpha-1	2	51699.1	1	1	16455.2	1	1	1	1	1	11359.7	1	11359.7	2	0
Q9NQZ6	ZC4H2_HUMAN	ZC4H2	Zinc finger C4H2 domain-containing protein	2	1	1	28549.9	39651	1	1	1	1	1	11367.5	1	11367.5	2	0
Q86UY6	NAA40_HUMAN	NAA40	N-alpha-acetyltransferase 40	2	33338.9	1	1	34951.2	1	1	1	1	1	11382.4	1	11382.4	2	0
Q9GZS1	RPA49_HUMAN	POLR1E	DNA-directed RNA polymerase I subunit RPA49	1	43688.9	1	1	24959.7	1	1	1	1	1	11442.1	1	11442.1	2	0
O75132	ZBED4_HUMAN	ZBED4	Zinc finger BED domain-containing protein 4	1	36443.3	1	1	32349.1	1	1	1	1	1	11466.1	1	11466.1	2	0
P25440	BRD2_HUMAN	BRD2	Bromodomain-containing protein 2	2	50837.6	1	1	18057.8	1	1	1	1	1	11483.2	1	11483.2	2	0
Q8NEL9	DDHD1_HUMAN	DDHD1	Phospholipase DDHD1	2	39325.8	1	1	29732.9	1	1	1	1	1	11510.5	1	11510.5	2	0
Q9H668	STN1_HUMAN	STN1	CST complex subunit STN1	3	41480.8	1	1	28066.8	1	1	1	1	1	11591.9	1	11591.9	2	0
O94900	TOX_HUMAN	TOX	Thymocyte selection-associated high mobility group box protein TOX	1	50284.4	1	19309.5	1	1	1	1	1	1	11599.6	1	11599.6	2	0
Q9BW85	YJU2_HUMAN	YJU2	Splicing factor YJU2	1	1	1	1	1	31006	38919.4	1	1	1	11654.9	1	11654.9	2	0
Q5JY77	GASP1_HUMAN	GPRASP1	G-protein coupled receptor-associated sorting protein 1	3	56039.8	1	1	14358	1	1	1	1	1	11733.6	1	11733.6	2	0
P30519	HMOX2_HUMAN	HMOX2	Heme oxygenase 2	3	37501.8	1	33456	1	1	1	1	1	1	11827	1	11827	2	0
Q9UP95	S12A4_HUMAN	SLC12A4	Solute carrier family 12 member 4	1	34549.4	1	36512.2	1	1	1	1	1	1	11844.3	1	11844.3	2	0
Q9BSQ5	CCM2_HUMAN	CCM2	Cerebral cavernous malformations 2 protein	2	48100.2	1	1	23021	1	1	1	1	1	11854.2	1	11854.2	2	0
P51825	AFF1_HUMAN	AFF1	AF4/FMR2 family member 1	4	33558.3	1	1	37624.7	1	1	1	1	1	11864.5	1	11864.5	2	0
Q9Y6J0	CABIN_HUMAN	CABIN1	Calcineurin-binding protein cabin-1	3	53304.3	1	1	18889.5	1	1	1	1	1	12033	1	12033	2	0
Q96GK7	FAH2A_HUMAN	FAHD2A	Oxaloacetate tautomerase FAHD2A, mitochondrial	1	30497.9	1	1	41735.5	1	1	1	1	1	12039.6	1	12039.6	2	0
Q8NB14	UBP38_HUMAN	USP38	Ubiquitin carboxyl-terminal hydrolase 38	3	18413.9	1	1	53863.2	1	1	1	1	1	12046.9	1	12046.9	2	0
Q9NQ92	COPRS_HUMAN	COPRS	Coordinator of PRMT5 and differentiation stimulator	1	25283.2	1	1	47030.9	1	1	1	1	1	12053	1	12053	2	0
O14782	KIF3C_HUMAN	KIF3C	Kinesin-like protein KIF3C	3	32372.1	1	1	42536.8	1	1	1	1	1	12485.5	1	12485.5	2	0
Q86V59	PNM8A_HUMAN	PNMA8A	Paraneoplastic antigen-like protein 8A	1	26741.2	1	1	48278.7	1	1	1	1	1	12504	1	12504	2	0
Q14542	S29A2_HUMAN	SLC29A2	Equilibrative nucleoside transporter 2	1	60446	1	1	16206.4	1	1	1	1	1	12776.1	1	12776.1	2	0
Q8WXD5	GEMI6_HUMAN	GEMIN6	Gem-associated protein 6	3	32616	1	44239.8	1	1	1	1	1	1	12810	1	12810	2	0
Q8WXG6	MADD_HUMAN	MADD	MAP kinase-activating death domain protein	2	35220	1	41734.5	1	1	1	1	1	1	12826.4	1	12826.4	2	0
Q96AQ6	PBIP1_HUMAN	PBXIP1	Pre-B-cell leukemia transcription factor-interacting protein 1	2	40830.7	1	1	36456.4	1	1	1	1	1	12881.9	1	12881.9	2	0
Q8IVL1	NAV2_HUMAN	NAV2	Neuron navigator 2	3	42250.7	1	1	35409.5	1	1	1	1	1	12944	1	12944	2	0
Q52LD8	RFTN2_HUMAN	RFTN2	Raftlin-2	2	17549.5	1	1	60248.9	1	1	1	1	1	12967.1	1	12967.1	2	0
Q7L190	DPPA4_HUMAN	DPPA4	Developmental pluripotency-associated protein 4	1	26403.8	1	52353.3	1	1	1	1	1	1	13126.9	1	13126.9	2	0
Q5VU97	CAHD1_HUMAN	CACHD1	VWFA and cache domain-containing protein 1	4	55503.8	1	23697.8	1	1	1	1	1	1	13200.9	1	13200.9	2	0
A1L390	PKHG3_HUMAN	PLEKHG3	Pleckstrin homology domain-containing family G member 3	3	44817.6	1	34412.7	1	1	1	1	1	1	13205.7	1	13205.7	2	0
Q96QE3	ATAD5_HUMAN	ATAD5	ATPase family AAA domain-containing protein 5	6	55704.3	1	1	23895.3	1	1	1	1	1	13267.3	1	13267.3	2	0
Q8N4L2	PP4P2_HUMAN	PIP4P2	Type 2 phosphatidylinositol 4,5-bisphosphate 4-phosphatase	2	40368.2	1	39385.3	1	1	1	1	1	1	13292.9	1	13292.9	2	0
Q9H9Q4	NHEJ1_HUMAN	NHEJ1	Non-homologous end-joining factor 1	1	20409.6	1	1	59408.3	1	1	1	1	1	13303.6	1	13303.6	2	0
Q96G97	BSCL2_HUMAN	BSCL2	Seipin	3	69396.6	11955.4	1	1	1	1	1	1	1	13559.3	1	13559.3	2	0
Q8WVM7	STAG1_HUMAN	STAG1	Cohesin subunit SA-1	2	44378.1	1	1	37053.1	1	1	1	1	1	13572.5	1	13572.5	2	0
Q6P4I2	WDR73_HUMAN	WDR73	WD repeat-containing protein 73	2	1	1	49832.9	31665	1	1	1	1	1	13583.6	1	13583.6	2	0
Q9C0H5	RHG39_HUMAN	ARHGAP39	Rho GTPase-activating protein 39	2	58745.5	1	1	22881.4	1	1	1	1	1	13605.1	1	13605.1	2	0
Q9Y3S2	ZN330_HUMAN	ZNF330	Zinc finger protein 330	2	33866.5	1	1	48230.9	1	1	1	1	1	13683.6	1	13683.6	2	0
Q9BYG3	MK67I_HUMAN	NIFK	MKI67 FHA domain-interacting nucleolar phosphoprotein	1	17518.3	1	1	64707.1	1	1	1	1	1	13704.9	1	13704.9	2	0
O75487	GPC4_HUMAN	GPC4	Glypican-4	1	1	1	1	23101.1	59482.4	1	1	1	1	13764.6	1	13764.6	2	0
A6NIX2	WTIP_HUMAN	WTIP	Wilms tumor protein 1-interacting protein	2	48298	1	1	34887.9	1	1	1	1	1	13865	1	13865	2	0
Q14156	EFR3A_HUMAN	EFR3A	Protein EFR3 homolog A	3	44578.9	1	39168	1	1	1	1	1	1	13958.5	1	13958.5	2	0
O00548	DLL1_HUMAN	DLL1	Delta-like protein 1	2	47419	1	1	36454.5	1	1	1	1	1	13979.6	1	13979.6	2	0
Q5SQ80;Q5TYW2;Q5VUR7	A20A1_HUMAN;A20A2_HUMAN;A20A3_HUMAN	ANKRD20A1;ANKRD20A2P;ANKRD20A3P	Putative ankyrin repeat domain-containing protein 20A2	0	57427.2	1	1	26830.1	1	1	1	1	1	14043.5	1	14043.5	2	0
Q86YS6	RAB43_HUMAN	RAB43	Ras-related protein Rab-43	2	15682	1	1	1	69579	1	1	1	1	14210.8	1	14210.8	2	0
Q9NQB0	TF7L2_HUMAN	TCF7L2	Transcription factor 7-like 2	1	30239.4	1	1	55033.4	1	1	1	1	1	14212.8	1	14212.8	2	0
Q5JXC2	MIIP_HUMAN	MIIP	Migration and invasion-inhibitory protein	3	23142.7	1	1	62215.8	1	1	1	1	1	14227.1	1	14227.1	2	0
Q08462	ADCY2_HUMAN	ADCY2	Adenylate cyclase type 2	3	72334.8	1	1	14109	1	1	1	1	1	14408	1	14408	2	0
Q9HCI7	MSL2_HUMAN	MSL2	E3 ubiquitin-protein ligase MSL2	2	16888.7	1	1	69779.6	1	1	1	1	1	14445.4	1	14445.4	2	0
Q9Y4H2	IRS2_HUMAN	IRS2	Insulin receptor substrate 2	2	52471.8	1	1	34638.4	1	1	1	1	1	14519	1	14519	2	0
Q9NTX7	RN146_HUMAN	RNF146	E3 ubiquitin-protein ligase RNF146	3	64882.9	1	1	22395.1	1	1	1	1	1	14547	1	14547	2	0
Q9H7U1	CCSE2_HUMAN	CCSER2	Serine-rich coiled-coil domain-containing protein 2	1	50256.8	1	1	37193.1	1	1	1	1	1	14575.6	1	14575.6	2	0
Q96IT1	ZN496_HUMAN	ZNF496	Zinc finger protein 496	2	51390.7	1	1	36791.4	1	1	1	1	1	14697.7	1	14697.7	2	0
Q9BQ61	TRIR_HUMAN	TRIR	Telomerase RNA component interacting RNase	2	23666.2	1	1	64740.5	1	1	1	1	1	14735.1	1	14735.1	2	0
Q9UN81	LORF1_HUMAN	L1RE1	LINE-1 retrotransposable element ORF1 protein	5	1	29439.5	58969.7	1	1	1	1	1	1	14735.5	1	14735.5	2	0
Q96P53	WDFY2_HUMAN	WDFY2	WD repeat and FYVE domain-containing protein 2	3	48264.1	1	1	40522.4	1	1	1	1	1	14798.4	1	14798.4	2	0
Q8N4X5	AF1L2_HUMAN	AFAP1L2	Actin filament-associated protein 1-like 2	2	65118	1	1	23879.7	1	1	1	1	1	14833.6	1	14833.6	2	0
Q96DR7	ARHGQ_HUMAN	ARHGEF26	Rho guanine nucleotide exchange factor 26	5	56744.8	1	33891	1	1	1	1	1	1	15106.6	1	15106.6	2	0
Q8NG11	TSN14_HUMAN	TSPAN14	Tetraspanin-14	1	83174.7	1	1	8721.75	1	1	1	1	1	15316.7	1	15316.7	2	0
Q9UHB7	AFF4_HUMAN	AFF4	AF4/FMR2 family member 4	2	47183.3	1	1	45029.8	1	1	1	1	1	15369.5	1	15369.5	2	0
P35712	SOX6_HUMAN	SOX6	Transcription factor SOX-6	2	46537.8	1	1	45700.4	1	1	1	1	1	15373.7	1	15373.7	2	0
Q4KMZ1	IQCC_HUMAN	IQCC	IQ domain-containing protein C	3	11868.8	1	1	80709.7	1	1	1	1	1	15430.4	1	15430.4	2	0
Q96F45	ZN503_HUMAN	ZNF503	Zinc finger protein 503	1	51650.8	1	1	1	1	41351.7	1	1	1	15501.1	1	15501.1	2	0
Q9H553	ALG2_HUMAN	ALG2	Alpha-1,3/1,6-mannosyltransferase ALG2	1	67744.4	1	25558.3	1	1	1	1	1	1	15551.1	1	15551.1	2	0
Q96L93	KI16B_HUMAN	KIF16B	Kinesin-like protein KIF16B	4	91092	1	3442.38	1	1	1	1	1	1	15756.4	1	15756.4	2	0
Q92985	IRF7_HUMAN	IRF7	Interferon regulatory factor 7	2	42139.7	1	1	53175.2	1	1	1	1	1	15886.5	1	15886.5	2	0
Q9BQT9	CSTN3_HUMAN	CLSTN3	Calsyntenin-3	1	69946.4	1	1	26137.8	1	1	1	1	1	16014.7	1	16014.7	2	0
Q9Y2Q3	GSTK1_HUMAN	GSTK1	Glutathione S-transferase kappa 1	1	53899.7	1	1	42612	1	1	1	1	1	16085.9	1	16085.9	2	0
Q13233	M3K1_HUMAN	MAP3K1	Mitogen-activated protein kinase kinase kinase 1	2	63258.9	1	1	33654.4	1	1	1	1	1	16152.9	1	16152.9	2	0
Q15172	2A5A_HUMAN	PPP2R5A	Serine/threonine-protein phosphatase 2A 56 kDa regulatory subunit alpha isoform	2	1	1	62873.1	35331.5	1	1	1	1	1	16368.1	1	16368.1	2	0
Q86T82	UBP37_HUMAN	USP37	Ubiquitin carboxyl-terminal hydrolase 37	1	67256.2	1	1	31492.5	1	1	1	1	1	16458.8	1	16458.8	2	0
Q9BQQ3	GORS1_HUMAN	GORASP1	Golgi reassembly-stacking protein 1	1	52748.1	46427.2	1	1	1	1	1	1	1	16529.9	1	16529.9	2	0
Q9BRR8	GPTC1_HUMAN	GPATCH1	G patch domain-containing protein 1	3	70778.3	1	1	29287	1	1	1	1	1	16678.2	1	16678.2	2	0
Q9H4P4	RNF41_HUMAN	RNF41	E3 ubiquitin-protein ligase NRDP1	2	78763.1	1	1	21641.6	1	1	1	1	1	16734.8	1	16734.8	2	0
Q9BQI3	E2AK1_HUMAN	EIF2AK1	Eukaryotic translation initiation factor 2-alpha kinase 1	1	59006.7	1	1	41505.5	1	1	1	1	1	16752.7	1	16752.7	2	0
Q8TES7	FBF1_HUMAN	FBF1	Fas-binding factor 1	4	11167.9	1	1	89422.1	1	1	1	1	1	16765.7	1	16765.7	2	0
Q8N5P1	ZC3H8_HUMAN	ZC3H8	Zinc finger CCCH domain-containing protein 8	1	64326.5	1	1	36797.5	1	1	1	1	1	16854.7	1	16854.7	2	0
P49336	CDK8_HUMAN	CDK8	Cyclin-dependent kinase 8	2	83535.4	1	1	20250.9	1	1	1	1	1	17298.4	1	17298.4	2	0
O15235	RT12_HUMAN	MRPS12	Small ribosomal subunit protein uS12m	1	37729.2	1	1	66171.8	1	1	1	1	1	17317.5	1	17317.5	2	0
Q9NZN3	EHD3_HUMAN	EHD3	EH domain-containing protein 3	1	1	1	39106.2	65042.3	1	1	1	1	1	17358.8	1	17358.8	2	0
Q0VDG4	SCRN3_HUMAN	SCRN3	Secernin-3	2	1	1	38139.7	66093.5	1	1	1	1	1	17372.9	1	17372.9	2	0
Q96EW2	HBAP1_HUMAN	HSPBAP1	HSPB1-associated protein 1	2	50579.6	1	1	54151.2	1	1	1	1	1	17455.8	1	17455.8	2	0
Q69YN2	C19L1_HUMAN	CWF19L1	CWF19-like protein 1	1	1	1	50675.5	54068.8	1	1	1	1	1	17458	1	17458	2	0
Q969J3	BORC5_HUMAN	BORCS5	BLOC-1-related complex subunit 5	1	72258.5	1	32666.8	1	1	1	1	1	1	17488.2	1	17488.2	2	0
P52429	DGKE_HUMAN	DGKE	Diacylglycerol kinase epsilon	1	63367.5	43035.1	1	1	1	1	1	1	1	17734.4	1	17734.4	2	0
O75943	RAD17_HUMAN	RAD17	Cell cycle checkpoint protein RAD17	1	47893.6	1	1	58567.1	1	1	1	1	1	17744.1	1	17744.1	2	0
Q9NPG1	FZD3_HUMAN	FZD3	Frizzled-3	2	54850.2	1	1	52128.9	1	1	1	1	1	17830.5	1	17830.5	2	0
Q9P2T1	GMPR2_HUMAN	GMPR2	GMP reductase 2	2	25008.5	1	1	82694.7	1	1	1	1	1	17951.2	1	17951.2	2	0
Q9BXA9	SALL3_HUMAN	SALL3	Sal-like protein 3	1	81879.9	1	1	26509.2	1	1	1	1	1	18065.5	1	18065.5	2	0
P48378	RFX2_HUMAN	RFX2	DNA-binding protein RFX2	1	70868.7	1	1	38785.4	1	1	1	1	1	18276.4	1	18276.4	2	0
P35670	ATP7B_HUMAN	ATP7B	Copper-transporting ATPase 2	5	62226	1	47726.9	1	1	1	1	1	1	18326.1	1	18326.1	2	0
Q86VR2	RETR3_HUMAN	RETREG3	Reticulophagy regulator 3	1	86929	1	1	24060.3	1	1	1	1	1	18498.9	1	18498.9	2	0
Q99666	RGPD5_HUMAN	RGPD6	RANBP2-like and GRIP domain-containing protein 5/6	1	81933.7	1	29475.9	1	1	1	1	1	1	18568.9	1	18568.9	2	0
Q9H977	WDR54_HUMAN	WDR54	WD repeat-containing protein 54	2	1	1	1	35138.4	79032.6	1	1	1	1	19029.2	1	19029.2	2	0
Q02153	GCYB1_HUMAN	GUCY1B1	Guanylate cyclase soluble subunit beta-1	4	84429.1	1	1	30011.3	1	1	1	1	1	19074.1	1	19074.1	2	0
Q9UHL9	GT2D1_HUMAN	GTF2IRD1	General transcription factor II-I repeat domain-containing protein 1	4	66819	1	1	47673.3	1	1	1	1	1	19082.7	1	19082.7	2	0
Q9BQ49	SMIM7_HUMAN	SMIM7	Small integral membrane protein 7	1	23266.1	1	1	92799.7	1	1	1	1	1	19345	1	19345	2	0
P23142	FBLN1_HUMAN	FBLN1	Fibulin-1	2	39300.5	77123.8	1	1	1	1	1	1	1	19404.7	1	19404.7	2	0
Q9UBT6	POLK_HUMAN	POLK	DNA polymerase kappa	2	63559.3	1	1	53947	1	1	1	1	1	19585	1	19585	2	0
Q9Y2M0	FAN1_HUMAN	FAN1	Fanconi-associated nuclease 1	1	54604	1	1	64934.1	1	1	1	1	1	19923.7	1	19923.7	2	0
Q13127	REST_HUMAN	REST	RE1-silencing transcription factor	3	61531.7	1	1	58294.8	1	1	1	1	1	19971.8	1	19971.8	2	0
Q7L9B9	EEPD1_HUMAN	EEPD1	Endonuclease/exonuclease/phosphatase family domain-containing protein 1	2	59682.8	1	61883.1	1	1	1	1	1	1	20261.6	1	20261.6	2	0
O15015	ZN646_HUMAN	ZNF646	Zinc finger protein 646	1	57579.8	1	1	64532.5	1	1	1	1	1	20352.7	1	20352.7	2	0
Q6P995	F171B_HUMAN	FAM171B	Protein FAM171B	1	67612.1	1	1	55032.7	1	1	1	1	1	20441.5	1	20441.5	2	0
P34903	GBRA3_HUMAN	GABRA3	Gamma-aminobutyric acid receptor subunit alpha-3	1	98952.1	1	1	24003.6	1	1	1	1	1	20493.3	1	20493.3	2	0
Q8WYP3	RIN2_HUMAN	RIN2	Ras and Rab interactor 2	2	95489.2	1	1	27667.2	1	1	1	1	1	20526.7	1	20526.7	2	0
Q16740	CLPP_HUMAN	CLPP	ATP-dependent Clp protease proteolytic subunit, mitochondrial	1	40488.3	1	1	84708.3	1	1	1	1	1	20866.8	1	20866.8	2	0
Q7Z4H3	HDDC2_HUMAN	HDDC2	5'-deoxynucleotidase HDDC2	1	1	1	1	42731.1	82736.6	1	1	1	1	20912	1	20912	2	0
Q8WVF1	OSCP1_HUMAN	OSCP1	Protein OSCP1	2	75993	1	1	49987.5	1	1	1	1	1	20997.4	1	20997.4	2	0
P42892	ECE1_HUMAN	ECE1	Endothelin-converting enzyme 1	2	115560	1	1	13877.1	1	1	1	1	1	21573.5	1	21573.5	2	0
O15243	OBRG_HUMAN	LEPROT	Leptin receptor gene-related protein	1	78380.7	1	1	52531.8	1	1	1	1	1	21819.4	1	21819.4	2	0
Q9NZ43	USE1_HUMAN	USE1	Vesicle transport protein USE1	1	98087.7	1	32956.2	1	1	1	1	1	1	21841.3	1	21841.3	2	0
Q6IQ26	DEN5A_HUMAN	DENND5A	DENN domain-containing protein 5A	4	106414	1	1	25359.6	1	1	1	1	1	21962.9	1	21962.9	2	0
P62487	RPB7_HUMAN	POLR2G	DNA-directed RNA polymerase II subunit RPB7	2	32722.1	1	99882	1	1	1	1	1	1	22101.4	1	22101.4	2	0
Q9Y6Q9	NCOA3_HUMAN	NCOA3	Nuclear receptor coactivator 3	5	80029.7	1	1	53549.7	1	1	1	1	1	22263.9	1	22263.9	2	0
Q9HC07	TM165_HUMAN	TMEM165	Putative divalent cation/proton antiporter TMEM165	1	1	43245.6	1	90722.6	1	1	1	1	1	22328.7	1	22328.7	2	0
Q9BQF6	SENP7_HUMAN	SENP7	Sentrin-specific protease 7	3	43595	1	1	90885.1	1	1	1	1	1	22414	1	22414	2	0
Q6TFL3	CC171_HUMAN	CCDC171	Coiled-coil domain-containing protein 171	1	27312	1	1	107196	1	1	1	1	1	22418.7	1	22418.7	2	0
Q9NX14	NDUBB_HUMAN	NDUFB11	NADH dehydrogenase [ubiquinone] 1 beta subcomplex subunit 11, mitochondrial	2	110044	1	1	24997.5	1	1	1	1	1	22507.6	1	22507.6	2	0
Q8IZ73	RUSD2_HUMAN	RPUSD2	Pseudouridylate synthase RPUSD2	1	54419.3	1	1	81165.8	1	1	1	1	1	22598.2	1	22598.2	2	0
Q13443	ADAM9_HUMAN	ADAM9	Disintegrin and metalloproteinase domain-containing protein 9	1	108245	1	1	27846.9	1	1	1	1	1	22682.6	1	22682.6	2	0
Q9UIG8	SO3A1_HUMAN	SLCO3A1	Solute carrier organic anion transporter family member 3A1	1	73091	1	1	63199.7	1	1	1	1	1	22715.8	1	22715.8	2	0
Q9NQS3	NECT3_HUMAN	NECTIN3	Nectin-3	3	64642	1	71998.5	1	1	1	1	1	1	22774.1	1	22774.1	2	0
O43422	P52K_HUMAN	THAP12	52 kDa repressor of the inhibitor of the protein kinase	2	84164.2	1	1	53816.7	1	1	1	1	1	22997.5	1	22997.5	2	0
Q9H7Z7	PGES2_HUMAN	PTGES2	Prostaglandin E synthase 2	2	111569	1	1	26490.1	1	1	1	1	1	23010.5	1	23010.5	2	0
Q9H063	MAF1_HUMAN	MAF1	Repressor of RNA polymerase III transcription MAF1 homolog	1	70675.6	1	1	68521.6	1	1	1	1	1	23200.2	1	23200.2	2	0
Q99442	SEC62_HUMAN	SEC62	Translocation protein SEC62	2	111839	1	1	27908.4	1	1	1	1	1	23291.9	1	23291.9	2	0
O43147	SGSM2_HUMAN	SGSM2	Small G protein signaling modulator 2	1	108235	1	1	32253.8	1	1	1	1	1	23415.5	1	23415.5	2	0
Q8N8K9	K1958_HUMAN	KIAA1958	Uncharacterized protein KIAA1958	2	33589.4	1	1	107312	1	1	1	1	1	23484.2	1	23484.2	2	0
Q9UNH5	CC14A_HUMAN	CDC14A	Dual specificity protein phosphatase CDC14A	2	54187	1	1	86724.1	1	1	1	1	1	23485.9	1	23485.9	2	0
P13056	NR2C1_HUMAN	NR2C1	Nuclear receptor subfamily 2 group C member 1	2	106769	1	1	35260.4	1	1	1	1	1	23672.2	1	23672.2	2	0
Q86WP2	GPBP1_HUMAN	GPBP1	Vasculin	2	1	1	71867.6	70882.6	1	1	1	1	1	23792.4	1	23792.4	2	0
Q13884	SNTB1_HUMAN	SNTB1	Beta-1-syntrophin	3	33745.8	1	109759	1	1	1	1	1	1	23918.1	1	23918.1	2	0
Q96ER3	SAAL1_HUMAN	SAAL1	Protein SAAL1	2	92995	1	1	52952.4	1	1	1	1	1	24325.2	1	24325.2	2	0
P55210	CASP7_HUMAN	CASP7	Caspase-7	2	109693	1	1	36863.1	1	1	1	1	1	24426.7	1	24426.7	2	0
P62068	UBP46_HUMAN	USP46	Ubiquitin carboxyl-terminal hydrolase 46	1	60559.1	1	1	86676.3	1	1	1	1	1	24539.9	1	24539.9	2	0
Q9P246	STIM2_HUMAN	STIM2	Stromal interaction molecule 2	3	112168	1	35364.6	1	1	1	1	1	1	24589.4	1	24589.4	2	0
Q15025	TNIP1_HUMAN	TNIP1	TNFAIP3-interacting protein 1	2	1	1	49220.1	98856.4	1	1	1	1	1	24680.1	1	24680.1	2	0
Q69YH5	CDCA2_HUMAN	CDCA2	Cell division cycle-associated protein 2	1	65856.7	1	1	85766.6	1	1	1	1	1	25271.2	1	25271.2	2	0
Q9BXI6	TB10A_HUMAN	TBC1D10A	TBC1 domain family member 10A	3	43506	1	1	110447	1	1	1	1	1	25659.5	1	25659.5	2	0
Q92766	RREB1_HUMAN	RREB1	Ras-responsive element-binding protein 1	2	35900.3	1	1	121142	1	1	1	1	1	26174.4	1	26174.4	2	0
Q02338	BDH_HUMAN	BDH1	D-beta-hydroxybutyrate dehydrogenase, mitochondrial	2	92555.8	1	1	65393.2	1	1	1	1	1	26325.5	1	26325.5	2	0
P08047	SP1_HUMAN	SP1	Transcription factor Sp1	1	49959.9	1	1	108147	1	1	1	1	1	26351.8	1	26351.8	2	0
Q9H8W5	TRI45_HUMAN	TRIM45	E3 ubiquitin-protein ligase TRIM45	2	117502	1	1	42012.2	1	1	1	1	1	26586.4	1	26586.4	2	0
Q8N4S0	CCD82_HUMAN	CCDC82	Coiled-coil domain-containing protein 82	4	126117	1	1	34040.7	1	1	1	1	1	26693.6	1	26693.6	2	0
Q96PN7	TREF1_HUMAN	TRERF1	Transcriptional-regulating factor 1	1	96669	1	1	63818.9	1	1	1	1	1	26748.6	1	26748.6	2	0
O00273	DFFA_HUMAN	DFFA	DNA fragmentation factor subunit alpha	3	106646	1	1	54188.4	1	1	1	1	1	26806.4	1	26806.4	2	0
Q96M89	CC138_HUMAN	CCDC138	Coiled-coil domain-containing protein 138	3	64782.1	1	1	96602.9	1	1	1	1	1	26898.2	1	26898.2	2	0
Q8IW19	APLF_HUMAN	APLF	Aprataxin and PNK-like factor	2	105091	1	1	57371.8	1	1	1	1	1	27077.8	1	27077.8	2	0
O94782	UBP1_HUMAN	USP1	Ubiquitin carboxyl-terminal hydrolase 1	6	85150.6	1	1	77538.7	1	1	1	1	1	27115.5	1	27115.5	2	0
O60499	STX10_HUMAN	STX10	Syntaxin-10	2	85525.4	1	78513.5	1	1	1	1	1	1	27340.5	1	27340.5	2	0
Q9NRA0	SPHK2_HUMAN	SPHK2	Sphingosine kinase 2	2	76767.8	1	1	87319.7	1	1	1	1	1	27348.6	1	27348.6	2	0
Q02487	DSC2_HUMAN	DSC2	Desmocollin-2	4	91170.5	1	1	72987.2	1	1	1	1	1	27360.3	1	27360.3	2	0
Q03936	ZNF92_HUMAN	ZNF92	Zinc finger protein 92	0	71849.6	1	1	92707.1	1	1	1	1	1	27426.8	1	27426.8	2	0
P35813	PPM1A_HUMAN	PPM1A	Protein phosphatase 1A	1	52963.2	1	1	111634	1	1	1	1	1	27433.5	1	27433.5	2	0
Q96DF8	ESS2_HUMAN	ESS2	Splicing factor ESS-2 homolog	2	98472.2	66339.4	1	1	1	1	1	1	1	27469.3	1	27469.3	2	0
Q9P283	SEM5B_HUMAN	SEMA5B	Semaphorin-5B	2	114173	1	1	52076.2	1	1	1	1	1	27708.9	1	27708.9	2	0
Q9Y5W7	SNX14_HUMAN	SNX14	Sorting nexin-14	2	106089	60373.3	1	1	1	1	1	1	1	27744.4	1	27744.4	2	0
Q96MH6	DIESL_HUMAN	TMEM68	DGAT1/2-independent enzyme synthesizing storage lipids	1	87781.2	1	1	79328.4	1	1	1	1	1	27852.3	1	27852.3	2	0
Q8IY26	PLPP6_HUMAN	PLPP6	Polyisoprenoid diphosphate/phosphate phosphohydrolase PLPP6	2	87856.1	1	1	80173.4	1	1	1	1	1	28005.6	1	28005.6	2	0
Q93073	SBP2L_HUMAN	SECISBP2L	Selenocysteine insertion sequence-binding protein 2-like	4	97734.4	1	1	70827.6	1	1	1	1	1	28094.3	1	28094.3	2	0
Q6Y2X3	DJC14_HUMAN	DNAJC14	DnaJ homolog subfamily C member 14	1	120035	1	1	51774.2	1	1	1	1	1	28635.5	1	28635.5	2	0
P55157	MTP_HUMAN	MTTP	Microsomal triglyceride transfer protein large subunit	5	134864	1	1	37264.2	1	1	1	1	1	28688.7	1	28688.7	2	0
Q13370	PDE3B_HUMAN	PDE3B	cGMP-inhibited 3',5'-cyclic phosphodiesterase 3B	1	151849	1	1	21611.2	1	1	1	1	1	28910.7	1	28910.7	2	0
Q9UPV0	CE164_HUMAN	CEP164	Centrosomal protein of 164 kDa	3	1	1	49852.3	124212	1	1	1	1	1	29011.4	1	29011.4	2	0
Q9H6J7	CSTP1_HUMAN	CSTPP1	Centriolar satellite-associated tubulin polyglutamylase complex regulator 1	2	118699	1	1	59772.5	1	1	1	1	1	29745.9	1	29745.9	2	0
Q9Y4Z0	LSM4_HUMAN	LSM4	U6 snRNA-associated Sm-like protein LSm4	1	1	1	1	48498.3	130099	1	1	1	1	29766.9	1	29766.9	2	0
O60260	PRKN_HUMAN	PRKN	E3 ubiquitin-protein ligase parkin	1	87838	1	1	91515.8	1	1	1	1	1	29893	1	29893	2	0
Q7Z736	PKHH3_HUMAN	PLEKHH3	Pleckstrin homology domain-containing family H member 3	3	60061.1	1	120047	1	1	1	1	1	1	30018.7	1	30018.7	2	0
Q9C0H2	TTYH3_HUMAN	TTYH3	Protein tweety homolog 3	1	112846	1	1	68866.1	1	1	1	1	1	30286	1	30286	2	0
O95922	TTLL1_HUMAN	TTLL1	Polyglutamylase complex subunit TTLL1	3	79589.6	1	1	102192	1	1	1	1	1	30297.6	1	30297.6	2	0
Q15326	ZMY11_HUMAN	ZMYND11	Zinc finger MYND domain-containing protein 11	3	142026	1	1	40855.9	1	1	1	1	1	30481	1	30481	2	0
A5PLL1	AN34B_HUMAN	ANKRD34B	Ankyrin repeat domain-containing protein 34B	1	55945.8	1	1	127059	1	1	1	1	1	30501.5	1	30501.5	2	0
Q99550	MPP9_HUMAN	MPHOSPH9	M-phase phosphoprotein 9	4	86062.8	1	1	97006.9	1	1	1	1	1	30512.3	1	30512.3	2	0
Q13614	MTMR2_HUMAN	MTMR2	Phosphatidylinositol-3,5-bisphosphate 3-phosphatase MTMR2	2	122045	1	1	61483.3	1	1	1	1	1	30588.7	1	30588.7	2	0
Q6T4P5	PLPR3_HUMAN	PLPPR3	Phospholipid phosphatase-related protein type 3	4	83576.4	1	101065	1	1	1	1	1	1	30774.2	1	30774.2	2	0
Q8IWY4	SCUB1_HUMAN	SCUBE1	Signal peptide, CUB and EGF-like domain-containing protein 1	3	165405	1	1	21294.9	1	1	1	1	1	31117.3	1	31117.3	2	0
Q86U70	LDB1_HUMAN	LDB1	LIM domain-binding protein 1	2	129087	1	1	57658.3	1	1	1	1	1	31124.9	1	31124.9	2	0
Q9UNX4	WDR3_HUMAN	WDR3	WD repeat-containing protein 3	3	114329	1	72511.4	1	1	1	1	1	1	31140.7	1	31140.7	2	0
Q9H6Y2	WDR55_HUMAN	WDR55	WD repeat-containing protein 55	2	90466.5	1	1	96688.4	1	1	1	1	1	31193.1	1	31193.1	2	0
P14621	ACYP2_HUMAN	ACYP2	Acylphosphatase-2	2	82418.6	1	1	104977	1	1	1	1	1	31233.3	1	31233.3	2	0
Q04656	ATP7A_HUMAN	ATP7A	Copper-transporting ATPase 1	4	147165	1	41088.2	1	1	1	1	1	1	31376.2	1	31376.2	2	0
Q9UPX8	SHAN2_HUMAN	SHANK2	SH3 and multiple ankyrin repeat domains protein 2	6	94221.5	1	94833.1	1	1	1	1	1	1	31509.8	1	31509.8	2	0
Q96AE7	TTC17_HUMAN	TTC17	Tetratricopeptide repeat protein 17	5	110022	1	79833.5	1	1	1	1	1	1	31643.2	1	31643.2	2	0
O60890	OPHN1_HUMAN	OPHN1	Oligophrenin-1	4	79834.7	1	1	110054	1	1	1	1	1	31648.8	1	31648.8	2	0
A4D126	ISPD_HUMAN	CRPPA	D-ribitol-5-phosphate cytidylyltransferase	1	119424	1	1	70683.6	1	1	1	1	1	31685.3	1	31685.3	2	0
O95996	APCL_HUMAN	APC2	Adenomatous polyposis coli protein 2	1	111093	1	1	79384.2	1	1	1	1	1	31746.9	1	31746.9	2	0
Q92628	K0232_HUMAN	KIAA0232	Uncharacterized protein KIAA0232	2	152719	1	1	38439	1	1	1	1	1	31860.3	1	31860.3	2	0
O15480	MAGB3_HUMAN	MAGEB3	Melanoma-associated antigen B3	0	56381.3	1	1	134953	1	1	1	1	1	31889.7	1	31889.7	2	0
P52597	HNRPF_HUMAN	HNRNPF	Heterogeneous nuclear ribonucleoprotein F	1	38346.8	1	1	153256	1	1	1	1	1	31934.5	1	31934.5	2	0
P17036	ZNF3_HUMAN	ZNF3	Zinc finger protein 3	1	74802	1	1	119534	1	1	1	1	1	32390	1	32390	2	0
Q6ZW61	BBS12_HUMAN	BBS12	Chaperonin-containing T-complex member BBS12	1	75558.2	1	1	120276	1	1	1	1	1	32639.7	1	32639.7	2	0
Q4ZIN3	MBRL_HUMAN	TMEM259	Membralin	2	138165	1	62634.6	1	1	1	1	1	1	33467.3	1	33467.3	2	0
Q8TD55	PKHO2_HUMAN	PLEKHO2	Pleckstrin homology domain-containing family O member 2	2	1	1	136964	63997	1	1	1	1	1	33494.2	1	33494.2	2	0
Q14135	VGLL4_HUMAN	VGLL4	Transcription cofactor vestigial-like protein 4	3	46123.5	1	1	155837	1	1	1	1	1	33660.8	1	33660.8	2	0
Q96FT9	IFT43_HUMAN	IFT43	Intraflagellar transport protein 43 homolog	3	49172.7	1	1	154187	1	1	1	1	1	33894	1	33894	2	0
Q96HR8	NAF1_HUMAN	NAF1	H/ACA ribonucleoprotein complex non-core subunit NAF1	2	129858	1	1	74984.2	1	1	1	1	1	34141	1	34141	2	0
Q6PIJ6	FBX38_HUMAN	FBXO38	F-box only protein 38	2	131144	1	1	75271.1	1	1	1	1	1	34403.2	1	34403.2	2	0
Q5SWA1	PR15B_HUMAN	PPP1R15B	Protein phosphatase 1 regulatory subunit 15B	2	151429	1	1	55391.5	1	1	1	1	1	34470.8	1	34470.8	2	0
Q92630	DYRK2_HUMAN	DYRK2	Dual specificity tyrosine-phosphorylation-regulated kinase 2	3	1	1	1	84297.1	123639	1	1	1	1	34656.7	1	34656.7	2	0
Q96M94	KLH15_HUMAN	KLHL15	Kelch-like protein 15	2	122648	1	1	86851.7	1	1	1	1	1	34917.3	1	34917.3	2	0
Q9NSG2	FIRRM_HUMAN	FIRRM	FIGNL1-interacting regulator of recombination and mitosis	3	108600	1	1	100959	1	1	1	1	1	34927.2	1	34927.2	2	0
Q9Y343	SNX24_HUMAN	SNX24	Sorting nexin-24	1	1	176339	34023.3	1	1	1	1	1	1	35061	1	35061	2	0
Q9BWV1	BOC_HUMAN	BOC	Brother of CDO	2	69337.6	1	1	141376	1	1	1	1	1	35119.6	1	35119.6	2	0
Q8WXB4	ZN606_HUMAN	ZNF606	Zinc finger protein 606	1	114521	1	1	97151.3	1	1	1	1	1	35279.4	1	35279.4	2	0
Q9P000	COMD9_HUMAN	COMMD9	COMM domain-containing protein 9	2	1	1	118109	1	94641.5	1	1	1	1	35459.1	1	35459.1	2	0
Q8NB46	ANR52_HUMAN	ANKRD52	Serine/threonine-protein phosphatase 6 regulatory ankyrin repeat subunit C	6	132503	1	1	81843.9	1	1	1	1	1	35725.2	1	35725.2	2	0
Q96JN2	CC136_HUMAN	CCDC136	Coiled-coil domain-containing protein 136	2	154741	1	1	59613.3	1	1	1	1	1	35726.4	1	35726.4	2	0
Q9GZZ9	UBA5_HUMAN	UBA5	Ubiquitin-like modifier-activating enzyme 5	3	132837	1	1	81975.1	1	1	1	1	1	35802.7	1	35802.7	2	0
Q9UHC7	MKRN1_HUMAN	MKRN1	E3 ubiquitin-protein ligase makorin-1	0	149418	1	1	66372.1	1	1	1	1	1	35965.7	1	35965.7	2	0
Q9UBK7;Q9UNT1	RBL2A_HUMAN;RBL2B_HUMAN	RABL2A;RABL2B	Rab-like protein 2A	0	96235.1	1	1	119674	1	1	1	1	1	35985.5	1	35985.5	2	0
Q9Y2K5	R3HD2_HUMAN	R3HDM2	R3H domain-containing protein 2	3	1	1	118450	97621.6	1	1	1	1	1	36012.6	1	36012.6	2	0
Q9P215	POGK_HUMAN	POGK	Pogo transposable element with KRAB domain	2	184619	1	1	32301.4	1	1	1	1	1	36154.1	1	36154.1	2	0
Q96JX3	SRAC1_HUMAN	SERAC1	Protein SERAC1	3	145241	1	1	73365.2	1	1	1	1	1	36435	1	36435	2	0
P27105	STOM_HUMAN	STOM	Stomatin	1	161966	1	1	57382.8	1	1	1	1	1	36558.8	1	36558.8	2	0
Q4AC94	C2CD3_HUMAN	C2CD3	C2 domain-containing protein 3	4	1	1	1	183142	39749.9	1	1	1	1	37149.3	1	37149.3	2	0
Q9NWM3	CUED1_HUMAN	CUEDC1	CUE domain-containing protein 1	2	154893	1	1	69322.5	1	1	1	1	1	37369.9	1	37369.9	2	0
P46934	NEDD4_HUMAN	NEDD4	E3 ubiquitin-protein ligase NEDD4	4	163142	1	1	64789.7	1	1	1	1	1	37989.3	1	37989.3	2	0
Q14114	LRP8_HUMAN	LRP8	Low-density lipoprotein receptor-related protein 8	2	170274	1	1	61040.1	1	1	1	1	1	38553	1	38553	2	0
Q5XKL5	BTBD8_HUMAN	BTBD8	BTB/POZ domain-containing protein 8	5	135019	1	1	101157	1	1	1	1	1	39363.3	1	39363.3	2	0
P08754	GNAI3_HUMAN	GNAI3	Guanine nucleotide-binding protein G(i) subunit alpha-3	2	1	1	154614	81986.5	1	1	1	1	1	39434.1	1	39434.1	2	0
O60299	LZTS3_HUMAN	LZTS3	Leucine zipper putative tumor suppressor 3	3	169041	1	1	68252.3	1	1	1	1	1	39549.5	1	39549.5	2	0
Q16254	E2F4_HUMAN	E2F4	Transcription factor E2F4	2	1	1	137173	100136	1	1	1	1	1	39552.2	1	39552.2	2	0
P00414	COX3_HUMAN	MT-CO3	Cytochrome c oxidase subunit 3	1	1	92750.6	1	144620	1	1	1	1	1	39562.4	1	39562.4	2	0
P51805	PLXA3_HUMAN	PLXNA3	Plexin-A3	3	137149	100609	1	1	1	1	1	1	1	39627	1	39627	2	0
Q9GZT8	NIF3L_HUMAN	NIF3L1	NIF3-like protein 1	2	92673.5	1	1	147326	1	1	1	1	1	40000.6	1	40000.6	2	0
A8K0S8	ME3L2_HUMAN	MEIS3P2	Putative homeobox protein Meis3-like 2	0	90752.9	1	151695	1	1	1	1	1	1	40408.7	1	40408.7	2	0
Q3KP66	INAVA_HUMAN	INAVA	Innate immunity activator protein	2	98752.5	1	1	144297	1	1	1	1	1	40508.9	1	40508.9	2	0
Q9UER7	DAXX_HUMAN	DAXX	Death domain-associated protein 6	1	104903	1	1	138602	1	1	1	1	1	40584.8	1	40584.8	2	0
Q9BSK2	S2533_HUMAN	SLC25A33	Solute carrier family 25 member 33	1	130704	1	1	115931	1	1	1	1	1	41106.5	1	41106.5	2	0
Q96F24	NRBF2_HUMAN	NRBF2	Nuclear receptor-binding factor 2	3	146137	1	1	102713	1	1	1	1	1	41475.7	1	41475.7	2	0
Q9HCI6	K1586_HUMAN	KIAA1586	E3 SUMO-protein ligase KIAA1586	2	1	1	196008	58247.9	1	1	1	1	1	42376.7	1	42376.7	2	0
Q9GZP4	PITH1_HUMAN	PITHD1	PITH domain-containing protein 1	3	1	1	82384.3	173242	1	1	1	1	1	42605	1	42605	2	0
Q96FV2	SCRN2_HUMAN	SCRN2	Secernin-2	4	1	1	1	146418	109643	1	1	1	1	42677.5	1	42677.5	2	0
Q96K19	RN170_HUMAN	RNF170	E3 ubiquitin-protein ligase RNF170	1	235824	1	1	21415.8	1	1	1	1	1	42874	1	42874	2	0
Q9UL03	INT6_HUMAN	INTS6	Integrator complex subunit 6	3	138828	1	1	121952	1	1	1	1	1	43464	1	43464	2	0
Q96S82	UBL7_HUMAN	UBL7	Ubiquitin-like protein 7	2	117168	1	144431	1	1	1	1	1	1	43600.5	1	43600.5	2	0
Q9BWN1	PRR14_HUMAN	PRR14	Proline-rich protein 14	3	123833	1	1	138871	1	1	1	1	1	43784.7	1	43784.7	2	0
P53680	AP2S1_HUMAN	AP2S1	AP-2 complex subunit sigma	2	1	1	187229	82036.7	1	1	1	1	1	44878.3	1	44878.3	2	0
P35240	MERL_HUMAN	NF2	Merlin	4	148928	1	122187	1	1	1	1	1	1	45186.5	1	45186.5	2	0
Q9Y5Y0	FLVC1_HUMAN	FLVCR1	Choline/ethanolamine transporter FLVCR1	2	199740	1	72213.3	1	1	1	1	1	1	45326.2	1	45326.2	2	0
Q9BXY0	MAK16_HUMAN	MAK16	Protein MAK16 homolog	1	1	1	1	133835	138270	1	1	1	1	45351.5	1	45351.5	2	0
P50583	AP4A_HUMAN	NUDT2	Bis(5'-nucleosyl)-tetraphosphatase [asymmetrical]	1	1	1	1	97712.3	175555	1	1	1	1	45545.2	1	45545.2	2	0
Q9P287	BCCIP_HUMAN	BCCIP	BRCA2 and CDKN1A-interacting protein	2	85331.5	1	1	190918	1	1	1	1	1	46042.2	1	46042.2	2	0
Q8N9N2	ASCC1_HUMAN	ASCC1	Activating signal cointegrator 1 complex subunit 1	1	155119	1	1	121586	1	1	1	1	1	46118.2	1	46118.2	2	0
O14662	STX16_HUMAN	STX16	Syntaxin-16	2	258831	1	1	20205.6	1	1	1	1	1	46506.8	1	46506.8	2	0
Q9UHW9	S12A6_HUMAN	SLC12A6	Solute carrier family 12 member 6	1	140582	1	139596	1	1	1	1	1	1	46697	1	46697	2	0
O95180	CAC1H_HUMAN	CACNA1H	Voltage-dependent T-type calcium channel subunit alpha-1H	4	128559	1	1	151682	1	1	1	1	1	46707.5	1	46707.5	2	0
Q9P2N2	RHG28_HUMAN	ARHGAP28	Rho GTPase-activating protein 28	1	1	1	143711	139973	1	1	1	1	1	47281.3	1	47281.3	2	0
B1AJZ9	FHAD1_HUMAN	FHAD1	Forkhead-associated domain-containing protein 1	4	61065	1	1	223078	1	1	1	1	1	47357.8	1	47357.8	2	0
Q96S52	PIGS_HUMAN	PIGS	GPI transamidase component PIG-S	3	218346	1	1	65932.8	1	1	1	1	1	47380.5	1	47380.5	2	0
Q9Y592	CEP83_HUMAN	CEP83	Centrosomal protein of 83 kDa	2	118147	1	1	166251	1	1	1	1	1	47400.3	1	47400.3	2	0
P08621	RU17_HUMAN	SNRNP70	U1 small nuclear ribonucleoprotein 70 kDa	2	1	1	123126	1	162483	1	1	1	1	47602.2	1	47602.2	2	0
Q8NEZ5	FBX22_HUMAN	FBXO22	F-box only protein 22	4	116630	1	1	171731	1	1	1	1	1	48060.8	1	48060.8	2	0
P36543	VATE1_HUMAN	ATP6V1E1	V-type proton ATPase subunit E 1	3	229849	1	1	59108.2	1	1	1	1	1	48160.2	1	48160.2	2	0
Q9Y6C9	MTCH2_HUMAN	MTCH2	Mitochondrial carrier homolog 2	4	249439	1	39535.8	1	1	1	1	1	1	48163.1	1	48163.1	2	0
Q9H3Z4	DNJC5_HUMAN	DNAJC5	DnaJ homolog subfamily C member 5	1	1	173195	1	116374	1	1	1	1	1	48262.2	1	48262.2	2	0
Q96ED9	HOOK2_HUMAN	HOOK2	Protein Hook homolog 2	2	250617	1	40290.5	1	1	1	1	1	1	48485.2	1	48485.2	2	0
Q96N46	TTC14_HUMAN	TTC14	Tetratricopeptide repeat protein 14	3	134112	1	1	168458	1	1	1	1	1	50429	1	50429	2	0
P51911	CNN1_HUMAN	CNN1	Calponin-1	2	172471	1	130815	1	1	1	1	1	1	50548.3	1	50548.3	2	0
Q2KHM9	MOONR_HUMAN	KIAA0753	Protein moonraker	4	1	1	1	197717	106924	1	1	1	1	50774.2	1	50774.2	2	0
Q13023	AKAP6_HUMAN	AKAP6	A-kinase anchor protein 6	12	260057	48203.1	1	1	1	1	1	1	1	51377.3	1	51377.3	2	0
P25800;Q8TAP4	LMO3_HUMAN;RBTN1_HUMAN	LMO1;LMO3	Rhombotin-1	0	237179	1	1	81288.8	1	1	1	1	1	53078.6	1	53078.6	2	0
Q8NHU6	TDRD7_HUMAN	TDRD7	Tudor domain-containing protein 7	2	148313	1	1	172352	1	1	1	1	1	53444.8	1	53444.8	2	0
Q7Z2Z1	TICRR_HUMAN	TICRR	Treslin	3	1	1	130951	200454	1	1	1	1	1	55234.8	1	55234.8	2	0
Q8N2F6	ARM10_HUMAN	ARMC10	Armadillo repeat-containing protein 10	4	212533	119181	1	1	1	1	1	1	1	55286.3	1	55286.3	2	0
Q8IWR1	TRI59_HUMAN	TRIM59	Tripartite motif-containing protein 59	2	265711	1	69534.4	1	1	1	1	1	1	55874.9	1	55874.9	2	0
Q9C035	TRIM5_HUMAN	TRIM5	Tripartite motif-containing protein 5	3	1	1	102332	237195	1	1	1	1	1	56588.5	1	56588.5	2	0
Q15013	MD2BP_HUMAN	MAD2L1BP	MAD2L1-binding protein	1	1	1	194112	147604	1	1	1	1	1	56953.3	1	56953.3	2	0
Q5EBL8	PDZ11_HUMAN	PDZD11	PDZ domain-containing protein 11	2	1	1	82838.7	262238	1	1	1	1	1	57513.5	1	57513.5	2	0
Q9H147	TDIF1_HUMAN	DNTTIP1	Deoxynucleotidyltransferase terminal-interacting protein 1	2	217825	1	1	128749	1	1	1	1	1	57763	1	57763	2	0
Q9ULJ3	ZBT21_HUMAN	ZBTB21	Zinc finger and BTB domain-containing protein 21	2	266731	1	1	80093.3	1	1	1	1	1	57804.7	1	57804.7	2	0
Q9Y2G3	AT11B_HUMAN	ATP11B	Phospholipid-transporting ATPase IF	4	308764	1	1	39169.9	1	1	1	1	1	57989.7	1	57989.7	2	0
Q9UGV2	NDRG3_HUMAN	NDRG3	Protein NDRG3	4	208978	1	139442	1	1	1	1	1	1	58070.7	1	58070.7	2	0
Q9H8Y8	GORS2_HUMAN	GORASP2	Golgi reassembly-stacking protein 2	1	232330	1	120155	1	1	1	1	1	1	58748.2	1	58748.2	2	0
Q8N3J3	HROB_HUMAN	HROB	Homologous recombination OB-fold protein	1	206902	1	1	149800	1	1	1	1	1	59451	1	59451	2	0
Q9BZL4	PP12C_HUMAN	PPP1R12C	Protein phosphatase 1 regulatory subunit 12C	7	249069	1	1	110743	1	1	1	1	1	59969.3	1	59969.3	2	0
P43003	EAA1_HUMAN	SLC1A3	Excitatory amino acid transporter 1	3	259259	1	1	100606	1	1	1	1	1	59978.2	1	59978.2	2	0
Q9NUA8	ZBT40_HUMAN	ZBTB40	Zinc finger and BTB domain-containing protein 40	2	203347	1	1	156566	1	1	1	1	1	59986.2	1	59986.2	2	0
Q7L945	ZN627_HUMAN	ZNF627	Zinc finger protein 627	2	59868.5	1	1	302131	1	1	1	1	1	60333.9	1	60333.9	2	0
Q9P0W8	SPAT7_HUMAN	SPATA7	Spermatogenesis-associated protein 7	4	78801.5	1	1	284372	1	1	1	1	1	60529.6	1	60529.6	2	0
Q6P6C2	ALKB5_HUMAN	ALKBH5	RNA demethylase ALKBH5	3	275380	1	1	91361.7	1	1	1	1	1	61124.3	1	61124.3	2	0
O43583	DENR_HUMAN	DENR	Density-regulated protein	1	221150	1	1	157830	1	1	1	1	1	63164	1	63164	2	0
Q8NB50	ZFP62_HUMAN	ZFP62	Zinc finger protein 62 homolog	1	1	1	1	255721	130177	1	1	1	1	64317	1	64317	2	0
Q5JPI3	CC038_HUMAN	C3orf38	Uncharacterized protein C3orf38	2	200138	1	1	187380	1	1	1	1	1	64587	1	64587	2	0
Q9H246	CA021_HUMAN	C1orf21	Uncharacterized protein C1orf21	1	160818	1	1	235012	1	1	1	1	1	65972.3	1	65972.3	2	0
Q8N5W9	RFLB_HUMAN	RFLNB	Refilin-B	1	212824	1	183182	1	1	1	1	1	1	66001.7	1	66001.7	2	0
Q6NW29	RWDD4_HUMAN	RWDD4	RWD domain-containing protein 4	1	1	1	1	167114	240086	1	1	1	1	67867.3	1	67867.3	2	0
O14975	S27A2_HUMAN	SLC27A2	Long-chain fatty acid transport protein 2	4	151891	1	263715	1	1	1	1	1	1	69268.3	1	69268.3	2	0
Q6IE81	JADE1_HUMAN	JADE1	Protein Jade-1	3	186565	1	1	234812	1	1	1	1	1	70230.2	1	70230.2	2	0
Q9UL63	MKLN1_HUMAN	MKLN1	Muskelin	3	300911	1	1	120933	1	1	1	1	1	70308	1	70308	2	0
Q9NXN4	GDAP2_HUMAN	GDAP2	Ganglioside-induced differentiation-associated protein 2	4	274764	1	1	148195	1	1	1	1	1	70493.8	1	70493.8	2	0
Q17RS7	GEN_HUMAN	GEN1	Flap endonuclease GEN homolog 1	3	1	1	227627	199990	1	1	1	1	1	71270.2	1	71270.2	2	0
Q92543	SNX19_HUMAN	SNX19	Sorting nexin-19	3	335571	1	1	95402.7	1	1	1	1	1	71829.6	1	71829.6	2	0
Q96EX2	RNFT2_HUMAN	RNFT2	E3 ubiquitin-protein ligase RNFT2	1	371881	1	1	74140.1	1	1	1	1	1	74337.5	1	74337.5	2	0
Q8N3E9	PLCD3_HUMAN	PLCD3	1-phosphatidylinositol 4,5-bisphosphate phosphodiesterase delta-3	3	335556	1	1	117203	1	1	1	1	1	75460.5	1	75460.5	2	0
O15488	GLYG2_HUMAN	GYG2	Glycogenin-2	2	380679	1	1	73296.8	1	1	1	1	1	75663.3	1	75663.3	2	0
P38398	BRCA1_HUMAN	BRCA1	Breast cancer type 1 susceptibility protein	6	298999	1	1	160591	1	1	1	1	1	76599	1	76599	2	0
Q9NX95	SYBU_HUMAN	SYBU	Syntabulin	1	345291	1	1	117438	1	1	1	1	1	77122.2	1	77122.2	2	0
O43747	AP1G1_HUMAN	AP1G1	AP-1 complex subunit gamma-1	4	263170	1	1	199808	1	1	1	1	1	77163.7	1	77163.7	2	0
Q86VH2	KIF27_HUMAN	KIF27	Kinesin-like protein KIF27	5	229170	1	1	239005	1	1	1	1	1	78029.8	1	78029.8	2	0
P0CAP2	GRL1A_HUMAN	POLR2M	DNA-directed RNA polymerase II subunit GRINL1A	3	187594	1	1	293983	1	1	1	1	1	80263.5	1	80263.5	2	0
Q14746	COG2_HUMAN	COG2	Conserved oligomeric Golgi complex subunit 2	2	347139	1	134725	1	1	1	1	1	1	80311.3	1	80311.3	2	0
Q9P2H5	UBP35_HUMAN	USP35	Ubiquitin carboxyl-terminal hydrolase 35	3	208299	1	275361	1	1	1	1	1	1	80610.7	1	80610.7	2	0
O75143	ATG13_HUMAN	ATG13	Autophagy-related protein 13	1	1	201059	1	286816	1	1	1	1	1	81313.2	1	81313.2	2	0
Q96JS3	PGBD1_HUMAN	PGBD1	PiggyBac transposable element-derived protein 1	2	286506	1	1	205659	1	1	1	1	1	82028.2	1	82028.2	2	0
Q9BSB4	ATGA1_HUMAN	ATG101	Autophagy-related protein 101	1	289696	1	1	204451	1	1	1	1	1	82358.5	1	82358.5	2	0
Q6ZVL6	K154L_HUMAN	KIAA1549L	UPF0606 protein KIAA1549L	4	217601	1	1	278119	1	1	1	1	1	82620.7	1	82620.7	2	0
O14907	TX1B3_HUMAN	TAX1BP3	Tax1-binding protein 3	1	79881.6	1	1	420624	1	1	1	1	1	83418.3	1	83418.3	2	0
Q9UBI1	COMD3_HUMAN	COMMD3	COMM domain-containing protein 3	2	237351	1	1	267091	1	1	1	1	1	84074.3	1	84074.3	2	0
Q9P016	THYN1_HUMAN	THYN1	Thymocyte nuclear protein 1	1	282526	1	1	231467	1	1	1	1	1	85666.2	1	85666.2	2	0
Q9Y487	VPP2_HUMAN	ATP6V0A2	V-type proton ATPase 116 kDa subunit a 2	3	401037	1	117918	1	1	1	1	1	1	86493.2	1	86493.2	2	0
P26022	PTX3_HUMAN	PTX3	Pentraxin-related protein PTX3	3	431964	1	1	100416	1	1	1	1	1	88730.7	1	88730.7	2	0
Q9HA64	KT3K_HUMAN	FN3KRP	Ketosamine-3-kinase	2	164189	1	1	398168	1	1	1	1	1	93726.8	1	93726.8	2	0
Q9NV64	TM39A_HUMAN	TMEM39A	Transmembrane protein 39A	1	348603	1	216098	1	1	1	1	1	1	94117.5	1	94117.5	2	0
Q13485	SMAD4_HUMAN	SMAD4	Mothers against decapentaplegic homolog 4	2	347656	1	1	232694	1	1	1	1	1	96725.7	1	96725.7	2	0
Q9C0D2	CE295_HUMAN	CEP295	Centrosomal protein of 295 kDa	5	245660	1	1	339788	1	1	1	1	1	97575.3	1	97575.3	2	0
O15054	KDM6B_HUMAN	KDM6B	Lysine-specific demethylase 6B	2	341953	1	1	243530	1	1	1	1	1	97581.2	1	97581.2	2	0
Q9NWU2	GID8_HUMAN	GID8	Glucose-induced degradation protein 8 homolog	1	311473	282125	1	1	1	1	1	1	1	98933.7	1	98933.7	2	0
P17252	KPCA_HUMAN	PRKCA	Protein kinase C alpha type	1	408916	1	1	189434	1	1	1	1	1	99725.7	1	99725.7	2	0
A8MW92	P20L1_HUMAN	PHF20L1	PHD finger protein 20-like protein 1	2	345684	1	1	261951	1	1	1	1	1	101273	1	101273	2	0
Q13641	TPBG_HUMAN	TPBG	Trophoblast glycoprotein	4	187830	1	1	421268	1	1	1	1	1	101517	1	101517	2	0
P04818	TYSY_HUMAN	TYMS	Thymidylate synthase	1	1	439668	1	173506	1	1	1	1	1	102196	1	102196	2	0
Q6B0I6	KDM4D_HUMAN	KDM4D	Lysine-specific demethylase 4D	1	296891	1	1	330492	1	1	1	1	1	104564	1	104564	2	0
Q8WUA7	TB22A_HUMAN	TBC1D22A	TBC1 domain family member 22A	1	1	1	328368	302318	1	1	1	1	1	105115	1	105115	2	0
O15169	AXIN1_HUMAN	AXIN1	Axin-1	2	382546	1	1	252354	1	1	1	1	1	105817	1	105817	2	0
P29536	LMOD1_HUMAN	LMOD1	Leiomodin-1	1	1	1	1	125003	514442	1	1	1	1	106575	1	106575	2	0
O75351	VPS4B_HUMAN	VPS4B	Vacuolar protein sorting-associated protein 4B	2	1	300201	1	342404	1	1	1	1	1	107102	1	107102	2	0
Q9NVR0	KLH11_HUMAN	KLHL11	Kelch-like protein 11	4	485779	1	1	157675	1	1	1	1	1	107243	1	107243	2	0
P17568	NDUB7_HUMAN	NDUFB7	NADH dehydrogenase [ubiquinone] 1 beta subcomplex subunit 7	2	419666	1	1	227503	1	1	1	1	1	107862	1	107862	2	0
Q9H019	MFR1L_HUMAN	MTFR1L	Mitochondrial fission regulator 1-like	2	426208	1	1	222028	1	1	1	1	1	108040	1	108040	2	0
Q5EBL4	RIPL1_HUMAN	RILPL1	RILP-like protein 1	4	448928	1	1	217824	1	1	1	1	1	111126	1	111126	2	0
Q53G59	KLH12_HUMAN	KLHL12	Kelch-like protein 12	3	435562	238175	1	1	1	1	1	1	1	112290	1	112290	2	0
Q9BSL1	UBAC1_HUMAN	UBAC1	Ubiquitin-associated domain-containing protein 1	3	426429	1	1	264516	1	1	1	1	1	115158	1	115158	2	0
Q75VX8	GARE2_HUMAN	GAREM2	GRB2-associated and regulator of MAPK protein 2	1	1	1	315660	379552	1	1	1	1	1	115869	1	115869	2	0
Q7Z4K8	TRI46_HUMAN	TRIM46	Tripartite motif-containing protein 46	3	123368	1	1	579600	1	1	1	1	1	117162	1	117162	2	0
Q8N370	LAT4_HUMAN	SLC43A2	Large neutral amino acids transporter small subunit 4	2	441078	1	1	277789	1	1	1	1	1	119812	1	119812	2	0
O75431	MTX2_HUMAN	MTX2	Metaxin-2	3	405556	1	313594	1	1	1	1	1	1	119859	1	119859	2	0
A4D1U4	DEN11_HUMAN	DENND11	DENN domain-containing protein 11	2	676034	1	1	65689.6	1	1	1	1	1	123621	1	123621	2	0
Q75T13	PGAP1_HUMAN	PGAP1	GPI inositol-deacylase	1	561107	1	1	185757	1	1	1	1	1	124478	1	124478	2	0
Q15831	STK11_HUMAN	STK11	Serine/threonine-protein kinase STK11	3	1	1	1	577458	178842	1	1	1	1	126051	1	126051	2	0
Q8IZ69	TRM2A_HUMAN	TRMT2A	tRNA (uracil-5-)-methyltransferase homolog A	3	1	1	1	518239	238658	1	1	1	1	126150	1	126150	2	0
O00479	HMGN4_HUMAN	HMGN4	High mobility group nucleosome-binding domain-containing protein 4	1	1	1	1	1	523490	234663	1	1	1	126360	1	126360	2	0
Q9BPX6	MICU1_HUMAN	MICU1	Calcium uptake protein 1, mitochondrial	3	555822	1	1	218186	1	1	1	1	1	129002	1	129002	2	0
Q9H9A7	RMI1_HUMAN	RMI1	RecQ-mediated genome instability protein 1	3	536299	1	1	244201	1	1	1	1	1	130084	1	130084	2	0
Q9NQP4	PFD4_HUMAN	PFDN4	Prefoldin subunit 4	1	312501	1	1	470842	1	1	1	1	1	130558	1	130558	2	0
Q96G28	CFA36_HUMAN	CFAP36	Cilia- and flagella-associated protein 36	3	280618	1	1	518065	1	1	1	1	1	133114	1	133114	2	0
P34913	HYES_HUMAN	EPHX2	Bifunctional epoxide hydrolase 2	5	328326	1	1	477695	1	1	1	1	1	134338	1	134338	2	0
O43447	PPIH_HUMAN	PPIH	Peptidyl-prolyl cis-trans isomerase H	2	350487	1	1	487415	1	1	1	1	1	139651	1	139651	2	0
Q08AE8	SPIR1_HUMAN	SPIRE1	Protein spire homolog 1	3	482512	1	1	384194	1	1	1	1	1	144452	1	144452	2	0
O43306	ADCY6_HUMAN	ADCY6	Adenylate cyclase type 6	6	197198	1	1	684276	1	1	1	1	1	146913	1	146913	2	0
Q9H0R4	HDHD2_HUMAN	HDHD2	Haloacid dehalogenase-like hydrolase domain-containing protein 2	1	326663	1	1	555493	1	1	1	1	1	147027	1	147027	2	0
Q9HCH0	NCK5L_HUMAN	NCKAP5L	Nck-associated protein 5-like	2	504671	1	1	387854	1	1	1	1	1	148755	1	148755	2	0
Q9BTA9	WAC_HUMAN	WAC	WW domain-containing adapter protein with coiled-coil	3	531225	1	1	378348	1	1	1	1	1	151596	1	151596	2	0
Q06547	GABP1_HUMAN	GABPB1	GA-binding protein subunit beta-1	2	663866	1	1	256725	1	1	1	1	1	153432	1	153432	2	0
Q9C0B7	TNG6_HUMAN	TANGO6	Transport and Golgi organization protein 6 homolog	2	506400	1	416091	1	1	1	1	1	1	153749	1	153749	2	0
Q9H098	F107B_HUMAN	FAM107B	Protein FAM107B	2	592404	1	1	335229	1	1	1	1	1	154606	1	154606	2	0
Q9P0V9	SEP10_HUMAN	SEPTIN10	Septin-10	3	757819	1	1	183783	1	1	1	1	1	156934	1	156934	2	0
Q8TAM2	TTC8_HUMAN	TTC8	Tetratricopeptide repeat protein 8	3	190288	1	1	751617	1	1	1	1	1	156985	1	156985	2	0
Q9C0B5	ZDHC5_HUMAN	ZDHHC5	Palmitoyltransferase ZDHHC5	5	244854	1	704310	1	1	1	1	1	1	158195	1	158195	2	0
Q9UM82	SPAT2_HUMAN	SPATA2	Spermatogenesis-associated protein 2	2	412283	1	554221	1	1	1	1	1	1	161085	1	161085	2	0
P20290	BTF3_HUMAN	BTF3	Transcription factor BTF3	1	574960	1	1	395992	1	1	1	1	1	161826	1	161826	2	0
P18084	ITB5_HUMAN	ITGB5	Integrin beta-5	4	790098	1	209187	1	1	1	1	1	1	166548	1	166548	2	0
Q68DC2	ANKS6_HUMAN	ANKS6	Ankyrin repeat and SAM domain-containing protein 6	5	1	1	1	503746	507388	1	1	1	1	168523	1	168523	2	0
Q92674	CENPI_HUMAN	CENPI	Centromere protein I	2	642342	1	1	370436	1	1	1	1	1	168797	1	168797	2	0
Q03111	ENL_HUMAN	MLLT1	Protein ENL	1	1	1	1	251705	776339	1	1	1	1	171341	1	171341	2	0
Q5VWX1	KHDR2_HUMAN	KHDRBS2	KH domain-containing, RNA-binding, signal transduction-associated protein 2	1	633271	1	1	402134	1	1	1	1	1	172568	1	172568	2	0
Q8TCG5	CPT1C_HUMAN	CPT1C	Palmitoyl thioesterase CPT1C	2	696152	1	1	344127	1	1	1	1	1	173380	1	173380	2	0
Q8IX04	UEVLD_HUMAN	UEVLD	Ubiquitin-conjugating enzyme E2 variant 3	2	443139	1	1	642941	1	1	1	1	1	181014	1	181014	2	0
Q9GZR1	SENP6_HUMAN	SENP6	Sentrin-specific protease 6	6	526160	1	1	570744	1	1	1	1	1	182818	1	182818	2	0
Q99835	SMO_HUMAN	SMO	Protein smoothened	3	172589	1	1	955405	1	1	1	1	1	188000	1	188000	2	0
Q8IU85	KCC1D_HUMAN	CAMK1D	Calcium/calmodulin-dependent protein kinase type 1D	0	1	354120	1	850026	1	1	1	1	1	200692	1	200692	2	0
O94855	SC24D_HUMAN	SEC24D	Protein transport protein Sec24D	2	1	687341	1	1	549076	1	1	1	1	206070	1	206070	2	0
Q969E8	TSR2_HUMAN	TSR2	Pre-rRNA-processing protein TSR2 homolog	2	871273	1	1	427087	1	1	1	1	1	216394	1	216394	2	0
P51674	GPM6A_HUMAN	GPM6A	Neuronal membrane glycoprotein M6-a	3	861922	470634	1	1	1	1	1	1	1	222093	1	222093	2	0
Q9Y5X2	SNX8_HUMAN	SNX8	Sorting nexin-8	1	676452	1	1	706434	1	1	1	1	1	230482	1	230482	2	0
Q92613	JADE3_HUMAN	JADE3	Protein Jade-3	3	851642	1	1	559544	1	1	1	1	1	235198	1	235198	2	0
Q9NYB9	ABI2_HUMAN	ABI2	Abl interactor 2	3	971257	1	1	443396	1	1	1	1	1	235776	1	235776	2	0
Q8WXS3	BAALC_HUMAN	BAALC	Brain and acute leukemia cytoplasmic protein	2	1	1	1	1100000	1	328309	1	1	1	238052	1	238052	2	0
O60573	IF4E2_HUMAN	EIF4E2	Eukaryotic translation initiation factor 4E type 2	2	786937	1	1	685180	1	1	1	1	1	245354	1	245354	2	0
P16422	EPCAM_HUMAN	EPCAM	Epithelial cell adhesion molecule	2	1	392370	1080000	1	1	1	1	1	1	245396	1	245396	2	0
O94885	SASH1_HUMAN	SASH1	SAM and SH3 domain-containing protein 1	5	572582	1	998839	1	1	1	1	1	1	261904	1	261904	2	0
P32004	L1CAM_HUMAN	L1CAM	Neural cell adhesion molecule L1	1	566833	1	1430000	1	1	1	1	1	1	332806	1	332806	2	0
P33527	MRP1_HUMAN	ABCC1	Multidrug resistance-associated protein 1	4	1140000	1	927322	1	1	1	1	1	1	344554	1	344554	2	0
Q5TDH0	DDI2_HUMAN	DDI2	Protein DDI1 homolog 2	2	1120000	1	1	977855	1	1	1	1	1	349643	1	349643	2	0
Q9NR22	ANM8_HUMAN	PRMT8	Protein arginine N-methyltransferase 8	2	1580000	1	1	605428	1	1	1	1	1	364239	1	364239	2	0
Q9Y333	LSM2_HUMAN	LSM2	U6 snRNA-associated Sm-like protein LSm2	2	1120000	1	1	1160000	1	1	1	1	1	380001	1	380001	2	0
O60285	NUAK1_HUMAN	NUAK1	NUAK family SNF1-like kinase 1	2	1970000	1	1	476360	1	1	1	1	1	407727	1	407727	2	0
Q96C45	ULK4_HUMAN	ULK4	Serine/threonine-protein kinase ULK4	3	1480000	1	983432	1	1	1	1	1	1	410573	1	410573	2	0
Q8TDX7	NEK7_HUMAN	NEK7	Serine/threonine-protein kinase Nek7	1	1090000	1	1790000	1	1	1	1	1	1	480001	1	480001	2	0
P62841	RS15_HUMAN	RPS15	Small ribosomal subunit protein uS19	1	1	1	1	1	607441	2450000	1	1	1	509574	1	509574	2	0
Q6ZW76	ANKS3_HUMAN	ANKS3	Ankyrin repeat and SAM domain-containing protein 3	4	1220000	1	1	1840000	1	1	1	1	1	510001	1	510001	2	0
Q8TF40	FNIP1_HUMAN	FNIP1	Folliculin-interacting protein 1	4	1670000	1	1	1710000	1	1	1	1	1	563334	1	563334	2	0
Q9HCG7	GBA2_HUMAN	GBA2	Non-lysosomal glucosylceramidase	3	2450000	1	1	1970000	1	1	1	1	1	736667	1	736667	2	0
O95989	NUDT3_HUMAN	NUDT3	Diphosphoinositol polyphosphate phosphohydrolase 1	1	1	1	1	3490000	3820000	1	1	1	1	1218334	1	1218334	2	0
Q9Y5W9	SNX11_HUMAN	SNX11	Sorting nexin-11	2	1	1	4200000	6710000	1	1	1	1	1	1818334	1	1818334	2	0
Q9NWZ3	IRAK4_HUMAN	IRAK4	Interleukin-1 receptor-associated kinase 4	1	8870000	1	1	7310000	1	1	1	1	1	2.69667e+06	1	2.69667e+06	2	0
Detected in both cilia and cytoplasm
					Cilia - APEX2 identified proteins						Cytoplasm-APEX2 identified proteins
Protein.Group	Protein.Names	Genes	First.Protein.Description	N.Proteotypic.Sequences	sample1	sample2	sample3	sample4	sample5	sample6	sample1	sample2	sample3	Cilia average	Cytoplasm average	Cilia/Cytoplasm	Detected in Cilia	Detected in Cytoplasm
O14867	BACH1_HUMAN	BACH1	Transcription regulator protein BACH1	11	744846	846320	681922	984254	279144	1	1	1	15010	589414	5004	117.789	5	1
Q9UHN6	CEIP2_HUMAN	CEMIP2	Cell surface hyaluronidase CEMIP2	17	891928	797292	562059	2970000	1850000	440216	1	1	44572.2	1.25192e+06	14858.1	84.2583	6	1
Q96HC4	PDLI5_HUMAN	PDLIM5	PDZ and LIM domain protein 5	6	2790000	1010000	1090000	2210000	1380000	580947	1	1	55754.1	1.51016e+06	18585.4	81.2552	6	1
Q8TAT6	NPL4_HUMAN	NPLOC4	Nuclear protein localization protein 4 homolog	4	356249	674924	562671	1	146974	1	1	1	11169	290137	3723.67	77.9169	4	1
O60566	BUB1B_HUMAN	BUB1B	Mitotic checkpoint serine/threonine-protein kinase BUB1 beta	9	425922	872377	672915	515795	119535	1	1	1	19661.7	434424	6554.57	66.2781	5	1
Q86XD5	F131B_HUMAN	FAM131B	Protein FAM131B	5	126546	1	1	476997	577752	109949	1	1	10937	215208	3646.33	59.0203	4	1
Q9Y2J4	AMOL2_HUMAN	AMOTL2	Angiomotin-like protein 2	8	986796	505074	371934	287832	1	1	1	1	18519.6	358606	6173.87	58.0846	4	1
P61764	STXB1_HUMAN	STXBP1	Syntaxin-binding protein 1	4	724680	741239	763226	272941	1	1	1	1	23730.6	417015	7910.87	52.7142	4	1
Q7Z434	MAVS_HUMAN	MAVS	Mitochondrial antiviral-signaling protein	2	4360000	2290000	1400000	1590000	1	1	1	1	95150.2	1606667	31717.4	50.6557	4	1
Q14139	UBE4A_HUMAN	UBE4A	Ubiquitin conjugation factor E4 A	6	608782	590148	425856	293149	1	1	1	1	19849.1	319656	6617.03	48.3081	4	1
Q9UPY6	WASF3_HUMAN	WASF3	Actin-binding protein WASF3	3	2840000	1760000	1050000	1290000	179984	1	1	1	76738.3	1.18666e+06	25580.1	46.3901	5	1
Q9H9H4	VP37B_HUMAN	VPS37B	Vacuolar protein sorting-associated protein 37B	3	2630000	944402	517180	712859	1	175468	1	1	55392.7	829985	18464.9	44.9493	5	1
P15923	TFE2_HUMAN	TCF3	Transcription factor E2-alpha	3	540485	521185	355688	220548	1	1	1	1	19006	272985	6336	43.0847	4	1
Q68DK7	MSL1_HUMAN	MSL1	Male-specific lethal 1 homolog	4	243921	273832	239111	417323	1	1	1	1	14255	195698	4752.33	41.1794	4	1
Q8WYA0	IFT81_HUMAN	IFT81	Intraflagellar transport protein 81 homolog	10	1020000	635361	427106	1870000	798633	56107.1	1	1	59188.2	801201	19730.1	40.6081	6	1
Q2KHT3	CL16A_HUMAN	CLEC16A	Protein CLEC16A	4	361936	265517	189061	300087	1	1	1	1	14084.4	186100	4695.47	39.6341	4	1
Q9P1Y5	CAMP3_HUMAN	CAMSAP3	Calmodulin-regulated spectrin-associated protein 3	7	958292	479349	437934	535625	147659	207158	1	1	39826.6	461003	13276.2	34.724	6	1
Q96PE3	INP4A_HUMAN	INPP4A	Inositol polyphosphate-4-phosphatase type I A	6	702411	388698	204824	969542	148748	1	35474.5	1	1	402371	11825.5	34.0257	5	1
P62633	CNBP_HUMAN	CNBP	CCHC-type zinc finger nucleic acid binding protein	3	991638	945596	841112	3280000	547292	268630	1	1	102224	1.14571e+06	34075.3	33.6229	6	1
Q15643	TRIPB_HUMAN	TRIP11	Thyroid receptor-interacting protein 11	27	1250000	622996	625642	194204	1	1	1	1	40392.8	448807	13464.9	33.3316	4	1
P42338	PK3CB_HUMAN	PIK3CB	Phosphatidylinositol 4,5-bisphosphate 3-kinase catalytic subunit beta isoform	3	128344	128560	88307.2	52563.8	1	1	1	1	7782.69	66296.2	2594.9	25.5487	4	1
Q96RF0	SNX18_HUMAN	SNX18	Sorting nexin-18	3	708829	420805	215563	195239	1	1	1	1	31658.7	256740	10553.6	24.3273	4	1
O95104	SCAF4_HUMAN	SCAF4	SR-related and CTD-associated factor 4	2	558634	753171	769053	246986	1	52703.1	1	1	49811.3	396758	16604.4	23.8947	5	1
Q9NZ09	UBAP1_HUMAN	UBAP1	Ubiquitin-associated protein 1	3	423465	273830	529173	211423	243721	243600	43609.3	1	1	320869	14537.1	22.0724	6	1
Q2LD37	BLTP1_HUMAN	BLTP1	Bridge-like lipid transfer protein family member 1	12	960903	308152	376013	263544	1	1	1	1	43781.7	318102	14594.6	21.7959	4	1
Q9UKZ1	CNO11_HUMAN	CNOT11	CCR4-NOT transcription complex subunit 11	3	1290000	1500000	1080000	489176	213856	1	1	1	104984	762172	34995.3	21.7793	5	1
Q13099	IFT88_HUMAN	IFT88	Intraflagellar transport protein 88 homolog	12	406107	309024	578745	3340000	2860000	878176	1	1	205578	1395342	68526.7	20.362	6	1
Q9BXB4	OSB11_HUMAN	OSBPL11	Oxysterol-binding protein-related protein 11	5	1930000	839497	650129	734267	1	250111	1	1	109058	734001	36353.3	20.1907	5	1
P98164	LRP2_HUMAN	LRP2	Low-density lipoprotein receptor-related protein 2	37	4380000	836836	863921	233729	93715	1	1	1	161873	1.06803e+06	53958.3	19.7937	5	1
Q96B54	ZN428_HUMAN	ZNF428	Zinc finger protein 428	2	864365	869711	483588	732797	560639	1	1	1	89631.4	585184	29877.8	19.5859	5	1
Q6IPM2	IQCE_HUMAN	IQCE	IQ domain-containing protein E	6	83245.7	1	1	512491	326401	1	1	1	23671.7	153690	7891.23	19.4761	3	1
Q9Y2W2	WBP11_HUMAN	WBP11	WW domain-binding protein 11	5	644374	443335	318728	135764	484767	1	1	1	53267.5	337828	17756.5	19.0256	5	1
O43379	WDR62_HUMAN	WDR62	WD repeat-containing protein 62	7	872660	458935	347367	419501	1	1	1	1	55169.1	349744	18390.4	19.0178	4	1
Q7L2J0	MEPCE_HUMAN	MEPCE	7SK snRNA methylphosphate capping enzyme	3	638184	288620	117569	347150	1	1	1	1	36992.1	231921	12331.4	18.8074	4	1
Q05D32	CTSL2_HUMAN	CTDSPL2	CTD small phosphatase-like protein 2	1	287390	145117	1	116700	1	1	1	1	14861.8	91535	4954.6	18.4748	3	1
O75886	STAM2_HUMAN	STAM2	Signal transducing adapter molecule 2	6	11200000	5190000	7560000	5370000	9370000	3230000	1	1	1140000	6.98667e+06	380001	18.3859	6	1
Q86UE4	LYRIC_HUMAN	MTDH	Protein LYRIC	4	994194	296855	1	1	1	1	1	1	37184.2	215176	12395.4	17.3593	2	1
Q7L7X3	TAOK1_HUMAN	TAOK1	Serine/threonine-protein kinase TAO1	8	336643	423174	319515	226012	140129	1	1	1	42350.4	240912	14117.5	17.0648	5	1
Q5SYE7	NHSL1_HUMAN	NHSL1	NHS-like protein 1	12	1220000	692298	778086	507790	333539	1	1	1	105490	588619	35164	16.7393	5	1
P14635	CCNB1_HUMAN	CCNB1	G2/mitotic-specific cyclin-B1	2	54215.9	331791	1	1	1	210056	1	1	18133.3	99344.3	6045.1	16.4339	3	1
P40121	CAPG_HUMAN	CAPG	Macrophage-capping protein	3	118748	40952.9	1	90309.1	1	442512	1	1	21141.3	115421	7047.77	16.3769	4	1
Q6ZVM7	TM1L2_HUMAN	TOM1L2	TOM1-like protein 2	2	271294	125082	75413.7	155655	1	1	1	1	19360.6	104574	6454.2	16.2025	4	1
Q99541	PLIN2_HUMAN	PLIN2	Perilipin-2	6	1320000	828693	415929	1	194091	229870	1	1	92452.5	498097	30818.2	16.1625	5	1
O60942	MCE1_HUMAN	RNGTT	mRNA-capping enzyme	6	296769	213996	119752	278712	1	1	1	1	29439.1	151538	9813.7	15.4415	4	1
Q9NQ48	LZTL1_HUMAN	LZTFL1	Leucine zipper transcription factor-like protein 1	5	671144	832119	970703	1400000	1210000	1	166103	1	1	847328	55368.3	15.3035	5	1
Q9UQB3	CTND2_HUMAN	CTNND2	Catenin delta-2	11	2110000	1770000	1000000	916067	404421	328678	64339.9	1	154466	1.08819e+06	72935.6	14.9199	6	2
Q08378	GOGA3_HUMAN	GOLGA3	Golgin subfamily A member 3	20	688324	485229	413704	220298	164065	1	1	1	66185.5	328604	22062.5	14.8942	5	1
Q5T0N5	FBP1L_HUMAN	FNBP1L	Formin-binding protein 1-like	8	565244	393782	551156	455223	448829	1	1	1	81413.2	402372	27138.4	14.8267	5	1
Q8IZQ1	WDFY3_HUMAN	WDFY3	WD repeat and FYVE domain-containing protein 3	18	530807	415350	374204	322415	235453	1	1	1	63882.6	313038	21294.9	14.7002	5	1
Q15057	ACAP2_HUMAN	ACAP2	Arf-GAP with coiled-coil, ANK repeat and PH domain-containing protein 2	7	510796	502301	421936	280268	1	1	1	1	58519	285884	19507	14.6554	4	1
Q8TCX1	DC2L1_HUMAN	DYNC2LI1	Cytoplasmic dynein 2 light intermediate chain 1	5	198567	256881	563806	1710000	1950000	1	159663	1	1	779876	53221.7	14.6534	5	1
Q9Y366	IFT52_HUMAN	IFT52	Intraflagellar transport protein 52 homolog	6	418948	333294	447507	1410000	1220000	250933	1	1	139375	680114	46459	14.639	6	1
P41214	EIF2D_HUMAN	EIF2D	Eukaryotic translation initiation factor 2D	7	292753	295949	223037	171785	1	1	1	1	33646.1	163921	11216	14.6149	4	1
Q2PPJ7	RGPA2_HUMAN	RALGAPA2	Ral GTPase-activating protein subunit alpha-2	12	15300000	7550000	4780000	7050000	1	1	1	1	1190000	5.78e+06	396667	14.5714	4	1
P28827	PTPRM_HUMAN	PTPRM	Receptor-type tyrosine-protein phosphatase mu	2	1100000	1	107805	620818	218676	1	1	1	70450	341217	23484	14.5298	4	1
O14777	NDC80_HUMAN	NDC80	Kinetochore protein NDC80 homolog	7	1040000	656191	441419	179798	189579	194750	1	1	93299.2	450290	31100.4	14.4786	6	1
A6NIH7	U119B_HUMAN	UNC119B	Protein unc-119 homolog B	4	1810000	1580000	1790000	2160000	2530000	393690	1	1	358306	1710615	119436	14.3224	6	1
A0AVF1	IFT56_HUMAN	IFT56	Intraflagellar transport protein 56	7	405926	496624	504935	2930000	1480000	343650	1	1	217345	1.02686e+06	72449	14.1735	6	1
Q8N0X7	SPART_HUMAN	SPART	Spartin	6	1440000	901736	729771	1220000	504480	402041	1	1	183545	866338	61182.3	14.1599	6	1
Q8NG27	PJA1_HUMAN	PJA1	E3 ubiquitin-protein ligase Praja-1	3	703033	576431	288038	366425	214205	216352	1	1	84153.6	394081	28051.9	14.0483	6	1
Q96JE9	MAP6_HUMAN	MAP6	Microtubule-associated protein 6	8	466579	300878	244036	216230	1	1	1	1	44995.9	204621	14999.3	13.642	4	1
P37840	SYUA_HUMAN	SNCA	Alpha-synuclein	1	1	154079	91527.4	366836	207210	1	1	1	30318.3	136609	10106.8	13.5166	4	1
Q9H9L4	KANL2_HUMAN	KANSL2	KAT8 regulatory NSL complex subunit 2	1	263718	73777.5	88065.5	205956	1	1	1	1	23385.6	105253	7795.87	13.5012	4	1
Q9P2W9	STX18_HUMAN	STX18	Syntaxin-18	4	484538	405304	282842	1	1	1	1	1	43590.7	195448	14530.9	13.4505	3	1
O14686	KMT2D_HUMAN	KMT2D	Histone-lysine N-methyltransferase 2D	11	200563	89014.9	113968	50952.1	1	1	1	1	16982.5	75750	5661.5	13.3798	4	1
Q9Y467	SALL2_HUMAN	SALL2	Sal-like protein 2	3	3320000	1830000	912234	1960000	783482	707799	1	1	357720	1.58559e+06	119241	13.2974	6	1
Q9P2E9	RRBP1_HUMAN	RRBP1	Ribosome-binding protein 1	20	751123	962111	1250000	144916	347335	1	1	1	130831	575914	43611	13.2057	5	1
Q86XL3	ANKL2_HUMAN	ANKLE2	Ankyrin repeat and LEM domain-containing protein 2	7	302878	93684.6	222731	122135	1	1	1	1	28250.4	123572	9417.47	13.1216	4	1
Q96A65	EXOC4_HUMAN	EXOC4	Exocyst complex component 4	16	1430000	1070000	672784	625032	264344	234632	1	1	164619	716132	54873.7	13.0506	6	1
Q5JSZ5	PRC2B_HUMAN	PRRC2B	Protein PRRC2B	22	1050000	1240000	517515	386850	214917	163864	1	1	137513	595524	45838.3	12.9918	6	1
Q9NSK0	KLC4_HUMAN	KLC4	Kinesin light chain 4	9	1070000	990490	859786	877162	303464	1	1	1	158858	683484	52953.3	12.9073	5	1
Q7Z569	BRAP_HUMAN	BRAP	BRCA1-associated protein	10	293814	183803	162354	242963	111653	1	1	1	38779.4	165765	12927.1	12.823	5	1
Q8N196	SIX5_HUMAN	SIX5	Homeobox protein SIX5	4	285048	183438	102848	112736	1	1	1	1	26676.4	114012	8892.8	12.8207	4	1
Q7Z4L5	TT21B_HUMAN	TTC21B	Tetratricopeptide repeat protein 21B	11	258765	241979	216659	877617	408760	1	1	1	78146.7	333964	26049.6	12.8203	5	1
Q9UI10	EI2BD_HUMAN	EIF2B4	Translation initiation factor eIF2B subunit delta	5	1120000	1070000	726196	1040000	303701	340655	1	1	181419	766759	60473.7	12.6792	6	1
P53999	TCP4_HUMAN	SUB1	Activated RNA polymerase II transcriptional coactivator p15	6	209041	1	359714	201636	133000000	2630000	3780000	1	1600000	2.27334e+07	1.79333e+06	12.6766	5	2
O00459	P85B_HUMAN	PIK3R2	Phosphatidylinositol 3-kinase regulatory subunit beta	5	185311	89442.8	66822.8	52820.6	1	1	1	1	15835.2	65733.2	5279.07	12.4517	4	1
O60237	MYPT2_HUMAN	PPP1R12B	Protein phosphatase 1 regulatory subunit 12B	8	312248	1	54285.9	63861.6	1	1	1	1	17371.1	71733.1	5791.03	12.3869	3	1
O60343	TBCD4_HUMAN	TBC1D4	TBC1 domain family member 4	11	576421	558006	745824	284629	284029	1	1	1	103376	408152	34459.3	11.8444	5	1
Q9UBC3	DNM3B_HUMAN	DNMT3B	DNA (cytosine-5)-methyltransferase 3B	6	342874	1460000	1710000	403075	1	247375	1	1	176487	693888	58829.7	11.7949	5	1
Q9NYQ6	CELR1_HUMAN	CELSR1	Cadherin EGF LAG seven-pass G-type receptor 1	8	371449	1	91788.9	67677.8	1	1	1	1	22655	88486.5	7552.33	11.7164	3	1
P20810	ICAL_HUMAN	CAST	Calpastatin	6	362506	259154	282885	126375	154809	1	1	1	50808.5	197622	16936.8	11.6682	5	1
Q7Z6K5	ARPIN_HUMAN	ARPIN	Arpin	3	100610	1	316281	853300	744981	1	1	1	87474.2	335862	29158.7	11.5184	4	1
O60303	KATIP_HUMAN	KATNIP	Katanin-interacting protein	6	464010	1	1	520346	173244	1	1	1	52421.6	192934	17474.5	11.0409	3	1
Q5SQN1	SNP47_HUMAN	SNAP47	Synaptosomal-associated protein 47	4	49236.9	1	1	52437.5	1	1	1	1	4633.02	16946.4	1545.01	10.9685	2	1
O60664	PLIN3_HUMAN	PLIN3	Perilipin-3	5	1390000	1360000	971662	1540000	426542	646690	1	1	291013	1.05582e+06	97005	10.8841	6	1
O75348	VATG1_HUMAN	ATP6V1G1	V-type proton ATPase subunit G 1	1	207288	285905	233950	219858	184803	64606	1	1	55038.5	199402	18346.8	10.8685	6	1
P47928	ID4_HUMAN	ID4	DNA-binding protein inhibitor ID-4	1	22176.7	1	38878.4	141501	48217.6	33147.8	1	1	13090.2	47320.4	4364.07	10.8432	5	1
Q16647	PTGIS_HUMAN	PTGIS	Prostacyclin synthase	3	684041	582054	333790	217547	1	1	1	1	84693.3	302906	28231.8	10.7292	4	1
Q5VWQ8	DAB2P_HUMAN	DAB2IP	Disabled homolog 2-interacting protein	6	363967	277438	326618	164193	126457	1	1	1	59410.3	209779	19804.1	10.5927	5	1
O95049	ZO3_HUMAN	TJP3	Tight junction protein ZO-3	3	65121.8	144293	228102	86420.7	23052.7	1	1	1	25913.6	91165.2	8638.53	10.5533	5	1
O14545	TRAD1_HUMAN	TRAFD1	TRAF-type zinc finger domain-containing protein 1	6	937267	1020000	549949	1400000	1	1	1	1	185165	651203	61722.3	10.5505	4	1
Q04864	REL_HUMAN	REL	Proto-oncogene c-Rel	5	42476.9	1	79637.7	174620	1	1	1	1	14193.5	49456.3	4731.83	10.4518	3	1
P36405	ARL3_HUMAN	ARL3	ADP-ribosylation factor-like protein 3	5	778395	1830000	926097	8070000	6650000	1	874840	1	1	3.04242e+06	291614	10.433	5	1
O15013	ARHGA_HUMAN	ARHGEF10	Rho guanine nucleotide exchange factor 10	4	333592	166325	194071	118383	1	1	1	1	39161.9	135396	13054.6	10.3715	4	1
P53990	IST1_HUMAN	IST1	IST1 homolog	2	4920000	2650000	1	3790000	1500000	323982	1	547328	97963	2.19733e+06	215097	10.2155	5	2
Q86VS8	HOOK3_HUMAN	HOOK3	Protein Hook homolog 3	8	585833	556780	739776	139791	177876	1	1	1	108617	366676	36206.3	10.1274	5	1
Q9UNF1	MAGD2_HUMAN	MAGED2	Melanoma-associated antigen D2	2	898400	1440000	522484	1010000	969373	585421	1	1	269037	904280	89679.7	10.0834	6	1
Q9UK61	TASOR_HUMAN	TASOR	Protein TASOR	11	237651	1	112497	383842	1	1	1	1	36396.1	122332	12132.7	10.0828	3	1
Q8IUZ0	LRC49_HUMAN	LRRC49	Leucine-rich repeat-containing protein 49	5	507836	166147	1	282144	1	1	1	1	47420	159355	15807.3	10.0811	3	1
O75157	T22D2_HUMAN	TSC22D2	TSC22 domain family protein 2	3	490114	570696	1	410791	323675	1	1	1	89084.4	299213	29695.5	10.076	4	1
O43759	SNG1_HUMAN	SYNGR1	Synaptogyrin-1	3	845293	450521	306343	191102	1	1	1	1	89676.6	298877	29892.9	9.99827	4	1
Q9UG01	IF172_HUMAN	IFT172	Intraflagellar transport protein 172 homolog	22	221817	105232	147166	968743	434482	91896.2	1	1	98652	328223	32884.7	9.98103	6	1
Q92997	DVL3_HUMAN	DVL3	Segment polarity protein dishevelled homolog DVL-3	3	254954	148863	1	1710000	852517	909819	1	1	195878	646026	65293.3	9.89421	5	1
O60346	PHLP1_HUMAN	PHLPP1	PH domain leucine-rich repeat-containing protein phosphatase 1	4	63670.9	1	105247	86359.2	178151	1	1	1	21902.5	72238.3	7301.5	9.89363	4	1
Q8IVU1	IGDC3_HUMAN	IGDCC3	Immunoglobulin superfamily DCC subclass member 3	6	1490000	1030000	1420000	749640	637925	1	1	1	273034	887928	91012	9.75616	5	1
Q9Y4E1	WAC2C_HUMAN	WASHC2C	WASH complex subunit 2C	1	486230	431416	410507	96627.1	113777	1	1	1	79693.1	256426	26565	9.65278	5	1
P49796	RGS3_HUMAN	RGS3	Regulator of G-protein signaling 3	3	86565.4	1	1	108679	1	1	1	1	10115.9	32541.4	3372.63	9.64866	2	1
Q86UD0	SAPC2_HUMAN	SAPCD2	Suppressor APC domain-containing protein 2	5	395102	1	129710	302550	1	1	1	1	43173.3	137894	14391.8	9.58146	3	1
Q99523	SORT_HUMAN	SORT1	Sortilin	4	373735	1	71097.2	73957.3	1	1	1	1	27087.3	86465.4	9029.77	9.5756	3	1
Q16537	2A5E_HUMAN	PPP2R5E	Serine/threonine-protein phosphatase 2A 56 kDa regulatory subunit epsilon isoform	3	528457	595678	477434	589759	371386	1	135520	1	1	427119	45174	9.45498	5	1
Q96QR8	PURB_HUMAN	PURB	Transcriptional regulator protein Pur-beta	2	831525	446220	187741	456440	1	206525	1	1	112831	354742	37611	9.43187	5	1
Q8N1I0	DOCK4_HUMAN	DOCK4	Dedicator of cytokinesis protein 4	6	229186	1	103582	109854	1	1	1	1	23483.6	73770.8	7828.53	9.42333	3	1
Q13610	PWP1_HUMAN	PWP1	Periodic tryptophan protein 1 homolog	3	586838	116502	1	209136	1	1	1	1	48933.5	152080	16311.8	9.32328	3	1
Q6BDS2	BLT3A_HUMAN	BLTP3A	Bridge-like lipid transfer protein family member 3A	6	494647	293631	146192	145680	130251	129022	1	1	72187.4	223237	24063.1	9.27714	6	1
P26583	HMGB2_HUMAN	HMGB2	High mobility group protein B2	5	1	1	352166	1	9710000	383315	1	1	564839	1740914	188280	9.24639	3	1
Q86U28	ISCA2_HUMAN	ISCA2	Iron-sulfur cluster assembly 2 homolog, mitochondrial	3	333856	1	1	958624	1	1	1	1	70036.8	215414	23346.3	9.22691	2	1
Q8TCU6	PREX1_HUMAN	PREX1	Phosphatidylinositol 3,4,5-trisphosphate-dependent Rac exchanger 1 protein	8	617271	377260	249119	487398	1	1	1	1	94341.8	288508	31447.9	9.17416	4	1
O75161	NPHP4_HUMAN	NPHP4	Nephrocystin-4	7	195395	50495.8	27998.6	548357	51225.4	1	1	1	47707.4	145579	15903.1	9.1541	5	1
Q96D09	GASP2_HUMAN	GPRASP2	G-protein coupled receptor-associated sorting protein 2	3	577481	218935	247746	100579	79908.8	1	1	1	68194.1	204108	22732	8.97889	5	1
Q9H9A5	CNO10_HUMAN	CNOT10	CCR4-NOT transcription complex subunit 10	9	751082	698467	651339	414317	1	1	1	1	140112	419201	46704.7	8.97557	4	1
Q9P270	SLAI2_HUMAN	SLAIN2	SLAIN motif-containing protein 2	7	670944	461819	432523	285921	213778	1	1	1	115984	344164	38662	8.90188	5	1
Q92845	KIFA3_HUMAN	KIFAP3	Kinesin-associated protein 3	11	158982	152432	194171	657317	665542	288104	1	1	120200	352758	40067.3	8.80413	6	1
Q8WWM7	ATX2L_HUMAN	ATXN2L	Ataxin-2-like protein	8	3440000	1810000	1420000	916548	463896	1	1	1	460888	1.34174e+06	153630	8.73359	5	1
Q9UJT9	FBXL7_HUMAN	FBXL7	F-box/LRR-repeat protein 7	2	58076.4	1	1	533516	343705	1	1	1	53681	155883	17894.3	8.71133	3	1
Q9UMZ2	SYNRG_HUMAN	SYNRG	Synergin gamma	12	523588	391440	444990	193513	176272	122065	1	1	107470	308645	35824	8.61558	6	1
Q9UHP3	UBP25_HUMAN	USP25	Ubiquitin carboxyl-terminal hydrolase 25	9	148707	151186	213028	70334.1	1	1	1	1	34073.5	97209.5	11358.5	8.55831	4	1
P18433	PTPRA_HUMAN	PTPRA	Receptor-type tyrosine-protein phosphatase alpha	6	2490000	2700000	363044	641661	1	261232	1	381074	1	1.07599e+06	127025	8.47067	5	1
Q9NYI0	PSD3_HUMAN	PSD3	PH and SEC7 domain-containing protein 3	8	294104	310655	276024	54754.3	1	1	1	1	55368.3	155923	18456.8	8.44802	4	1
Q8NDI1	EHBP1_HUMAN	EHBP1	EH domain-binding protein 1	6	429336	255832	293375	135329	115635	1	1	1	73627.5	204918	24543.2	8.34929	5	1
Q9NXH9	TRM1_HUMAN	TRMT1	tRNA (guanine(26)-N(2))-dimethyltransferase	5	439573	321201	109229	343595	1	124033	1	1	80630.7	222939	26877.6	8.2946	5	1
Q6IAA8	LTOR1_HUMAN	LAMTOR1	Ragulator complex protein LAMTOR1	3	2640000	441193	707844	228793	1	1	242694	1	1	669639	80898.7	8.2775	4	1
Q8TEH3	DEN1A_HUMAN	DENND1A	DENN domain-containing protein 1A	3	291192	172622	71679.6	131261	52243.2	135367	1	1	51709.8	142394	17237.3	8.26083	6	1
Q14457	BECN1_HUMAN	BECN1	Beclin-1	7	522721	252645	197567	203599	1	1	1	1	71710.9	196089	23904.3	8.20308	4	1
Q9Y2D5	PLAK2_HUMAN	PALM2AKAP2	PALM2-AKAP2 fusion protein	11	1450000	1190000	1190000	697459	353101	1	297808	1	1	813427	99270	8.19409	5	1
Q5T1M5	FKB15_HUMAN	FKBP15	FK506-binding protein 15	14	582402	238658	314055	168184	76186	1	1	1	85246.8	229914	28416.3	8.09094	5	1
P11717	MPRI_HUMAN	IGF2R	Cation-independent mannose-6-phosphate receptor	19	872910	281451	357868	206756	1	1	1	1	106444	286498	35482	8.07446	4	1
Q6GMV2	SMYD5_HUMAN	SMYD5	Histone-lysine N-trimethyltransferase SMYD5	5	533144	372958	187109	633703	271961	1	124170	1	1	333146	41390.7	8.04882	5	1
Q8WVS4	DC2I1_HUMAN	DYNC2I1	Cytoplasmic dynein 2 intermediate chain 1	8	72223.5	1	126078	1110000	944674	1	1	1	140001	375496	46667.7	8.04618	4	1
Q02224	CENPE_HUMAN	CENPE	Centromere-associated protein E	24	522317	317086	308139	129822	209538	1	1	1	93270.6	247817	31090.9	7.97074	5	1
Q9P2S5	WRP73_HUMAN	WRAP73	WD repeat-containing protein WRAP73	4	58222.1	1	9823.97	205954	1	1	1	1	17242.2	45667.2	5748.07	7.94479	3	1
Q8IWT3	CUL9_HUMAN	CUL9	Cullin-9	8	137436	106797	171465	117949	100622	1	1	1	39983.5	105712	13328.5	7.93125	5	1
Q6NYC8	PPR18_HUMAN	PPP1R18	Phostensin	4	948847	460790	310243	347455	1	1	1	1	130352	344556	43451.3	7.9297	4	1
Q96JB2	COG3_HUMAN	COG3	Conserved oligomeric Golgi complex subunit 3	8	287055	144250	157145	101198	1	1	1	1	43613.4	114942	14538.5	7.90604	4	1
Q8N6T3	ARFG1_HUMAN	ARFGAP1	ADP-ribosylation factor GTPase-activating protein 1	3	1750000	2230000	2200000	1670000	1	1	498387	1	1	1.30833e+06	166130	7.87538	4	1
P43378	PTN9_HUMAN	PTPN9	Tyrosine-protein phosphatase non-receptor type 9	5	821181	583012	697682	337429	354368	1	1	1	177656	465612	59219.3	7.8625	5	1
Q6PKG0	LARP1_HUMAN	LARP1	La-related protein 1	8	1090000	1790000	1210000	993627	366214	424676	1	1	374058	979086	124687	7.85237	6	1
P43146	DCC_HUMAN	DCC	Netrin receptor DCC	5	77411.8	290320	131844	114912	76083.1	1	1	1	44194.4	115095	14732.1	7.81254	5	1
Q9UL46	PSME2_HUMAN	PSME2	Proteasome activator complex subunit 2	1	515502	419463	556091	962582	424512	1	1	1	184474	479692	61492	7.80088	5	1
O15347	HMGB3_HUMAN	HMGB3	High mobility group protein B3	2	184502	109448	187225	169310	4050000	1	120193	1	181099	783414	100431	7.80052	5	2
Q15311	RBP1_HUMAN	RALBP1	RalA-binding protein 1	2	536739	227234	77292.8	71919	1	1	1	1	58594.2	152198	19532.1	7.7922	4	1
Q5VT25	MRCKA_HUMAN	CDC42BPA	Serine/threonine-protein kinase MRCK alpha	12	228568	120463	85415.7	71867	1	1	1	1	32771.1	84385.9	10924.4	7.72456	4	1
Q8IYL3	CA174_HUMAN	C1orf174	UPF0688 protein C1orf174	2	365889	1	1	157909	1	1	1	1	34022	87300.3	11341.3	7.69754	2	1
Q58EX2	SDK2_HUMAN	SDK2	Protein sidekick-2	11	1940000	398604	334540	400423	1	1	1	1	200636	512262	66879.3	7.65949	4	1
Q8IVH2	FOXP4_HUMAN	FOXP4	Forkhead box protein P4	3	1710000	1010000	572425	757344	351643	352432	1	1	311747	792307	103916	7.62447	6	1
Q7Z5L2	R3HCL_HUMAN	R3HCC1L	Coiled-coil domain-containing protein R3HCC1L	3	216045	137563	119327	148470	1	1	1	1	40779.2	103568	13593.7	7.61879	4	1
Q15555	MARE2_HUMAN	MAPRE2	Microtubule-associated protein RP/EB family member 2	4	673145	215799	61044	328945	1	124325	1	1	92226.2	233876	30742.7	7.60754	5	1
Q5W0V3	FHI2A_HUMAN	FHIP2A	FHF complex subunit HOOK interacting protein 2A	3	350288	273612	353726	305025	64083	1	1	1	89100.6	224456	29700.9	7.55721	5	1
Q76FK4	NOL8_HUMAN	NOL8	Nucleolar protein 8	10	138997	1	63491.9	129674	1	1	1	1	21983.2	55361	7328.4	7.55431	3	1
Q8N960	CE120_HUMAN	CEP120	Centrosomal protein of 120 kDa	9	33227.9	1	37968.8	63360.6	39403.7	1	1	1	11556.1	28993.8	3852.7	7.52559	4	1
P48426	PI42A_HUMAN	PIP4K2A	Phosphatidylinositol 5-phosphate 4-kinase type-2 alpha	3	488758	461312	236846	831568	642444	247006	1	1	193570	484656	64524	7.51125	6	1
Q15751	HERC1_HUMAN	HERC1	Probable E3 ubiquitin-protein ligase HERC1	15	501725	337601	423319	250345	1	1	1	1	101247	252165	33749.7	7.47164	4	1
Q9BZI7	REN3B_HUMAN	UPF3B	Regulator of nonsense transcripts 3B	8	426534	320975	302438	349513	199868	1	1	1	107136	266555	35712.7	7.46387	5	1
A6NDU8	RIMC1_HUMAN	RIMOC1	RAB7A-interacting MON1-CCZ1 complex subunit 1	2	206250	203902	157904	579088	137995	1	1	1	86499.3	214190	28833.8	7.42844	5	1
Q96F86	EDC3_HUMAN	EDC3	Enhancer of mRNA-decapping protein 3	5	823017	553196	364707	1100000	237951	1	209975	1	1	513145	69992.3	7.33145	5	1
Q9BRF8	CPPED_HUMAN	CPPED1	Serine/threonine-protein phosphatase CPPED1	3	171050	1	74726.3	194232	200527	1	1	1	43724.7	106756	14575.6	7.32433	4	1
Q9NZ32	ARP10_HUMAN	ACTR10	Actin-related protein 10	3	1070000	1	461060	357948	1020000	661004	134564	1	110288	595002	81617.7	7.29011	5	2
Q9Y6R4	M3K4_HUMAN	MAP3K4	Mitogen-activated protein kinase kinase kinase 4	10	186496	155294	138513	168413	1	1	1	1	44976.8	108120	14992.9	7.21138	4	1
O14893	GEMI2_HUMAN	GEMIN2	Gem-associated protein 2	3	668755	380338	329623	109079	44878.8	1	1	1	106946	255446	35649.3	7.16551	5	1
Q96T21	SEBP2_HUMAN	SECISBP2	Selenocysteine insertion sequence-binding protein 2	6	280161	144506	111561	290840	1	1	1	1	57827	137845	19276.3	7.151	4	1
Q8NFJ9	BBS1_HUMAN	BBS1	BBSome complex member BBS1	8	141717	1	165491	670901	226151	1	1	1	84300.9	200710	28101	7.14247	4	1
Q96QU8	XPO6_HUMAN	XPO6	Exportin-6	5	311920	158808	156532	232770	1	1	1	1	60241.9	143339	20081.3	7.13792	4	1
P26374	RAE2_HUMAN	CHML	Rab proteins geranylgeranyltransferase component A 2	2	215653	175275	168258	200453	1	1	53244.7	1	1	126607	17748.9	7.13322	4	1
Q8TAB3	PCD19_HUMAN	PCDH19	Protocadherin-19	8	306052	1	199169	867831	362463	162503	1	1	133221	316336	44407.7	7.12347	5	1
Q6ZUT9	DEN5B_HUMAN	DENND5B	DENN domain-containing protein 5B	7	396502	309751	266868	440693	84959.1	1	1	1	105977	249796	35326.3	7.07109	5	1
Q9BZD4	NUF2_HUMAN	NUF2	Kinetochore protein Nuf2	6	1050000	531966	430633	179497	162892	1	93070.8	1	74232.1	392498	55768	7.03806	5	2
Q5T447	HECD3_HUMAN	HECTD3	E3 ubiquitin-protein ligase HECTD3	9	132764	175348	157056	75249.5	1	1	1	1	38452.3	90069.9	12818.1	7.02678	4	1
A6QL63	ABTB3_HUMAN	ABTB3	Ankyrin repeat and BTB/POZ domain-containing protein 3	9	771299	223125	344230	975377	390208	1	193678	1	1	450707	64560	6.98121	5	1
Q9HD26	GOPC_HUMAN	GOPC	Golgi-associated PDZ and coiled-coil motif-containing protein	6	831291	544321	441429	462541	1	1	1	1	163416	379931	54472.7	6.9747	4	1
Q96JI7	SPTCS_HUMAN	SPG11	Spatacsin	15	297243	378357	335715	127137	118192	1	1	1	91160.5	209441	30387.5	6.89234	5	1
O00161	SNP23_HUMAN	SNAP23	Synaptosomal-associated protein 23	5	1780000	811198	1030000	522559	299030	1	322418	1	1	740465	107473	6.88975	5	1
P06756	ITAV_HUMAN	ITGAV	Integrin alpha-V	9	432253	198276	231020	124549	76685.3	1	1	1	78101.6	177131	26034.5	6.80368	5	1
Q9NR28	DBLOH_HUMAN	DIABLO	Diablo IAP-binding mitochondrial protein	5	857981	1060000	782555	1	1	1	1	1	198937	450090	66313	6.78735	3	1
P57737	CORO7_HUMAN	CORO7	Coronin-7	7	720813	584594	351475	315656	40520.8	235844	1	1	166862	374817	55621.3	6.73873	6	1
Q9HBM1	SPC25_HUMAN	SPC25	Kinetochore protein Spc25	2	488615	186270	133530	229418	87545	1	1	1	83512.1	187563	27838	6.73766	5	1
P49840	GSK3A_HUMAN	GSK3A	Glycogen synthase kinase-3 alpha	2	207840	208548	53482.3	262285	156084	131459	1	1	75768.4	169950	25256.8	6.72887	6	1
O00471	EXOC5_HUMAN	EXOC5	Exocyst complex component 5	10	588895	334741	318184	258788	1	1	1	1	112116	250102	37372.7	6.6921	4	1
O95817	BAG3_HUMAN	BAG3	BAG family molecular chaperone regulator 3	5	529250	261495	413041	480834	393880	1	155477	1	1	346417	51826.3	6.68419	5	1
Q86WA6	BPHL_HUMAN	BPHL	Valacyclovir hydrolase	3	112937	67180.8	1	30573.2	1	1	15926.3	1	1	35115.7	5309.43	6.61383	3	1
Q9NVH0	EXD2_HUMAN	EXD2	Exonuclease 3'-5' domain-containing protein 2	10	1340000	792974	740448	421088	125834	1	1	1	258631	570058	86211	6.61235	5	1
O43301	HS12A_HUMAN	HSPA12A	Heat shock 70 kDa protein 12A	5	584841	168447	1	122263	140564	1	1	1	76976.7	169353	25659.6	6.59999	4	1
Q8TDJ6	DMXL2_HUMAN	DMXL2	DmX-like protein 2	18	839051	495784	607679	280714	196240	1	1	1	183447	403245	61149.7	6.59439	5	1
Q9H4L7	SMRCD_HUMAN	SMARCAD1	SWI/SNF-related matrix-associated actin-dependent regulator of chromatin subfamily A containing DEAD/H box 1	10	592552	388756	263374	410282	1	1	1	1	126056	275828	42019.3	6.5643	4	1
P62942	FKB1A_HUMAN	FKBP1A	Peptidyl-prolyl cis-trans isomerase FKBP1A	2	809358	1620000	1330000	5010000	2530000	472214	433185	1	465085	1.96193e+06	299424	6.55235	6	2
P23634	AT2B4_HUMAN	ATP2B4	Plasma membrane calcium-transporting ATPase 4	6	678670	204714	351760	136797	120888	136585	1	1	125033	271569	41678.3	6.51583	6	1
Q96L92	SNX27_HUMAN	SNX27	Sorting nexin-27	9	682037	490511	453609	550012	419716	238465	1	1	218731	472392	72911	6.47902	6	1
P30622	CLIP1_HUMAN	CLIP1	CAP-Gly domain-containing linker protein 1	14	1820000	873025	1050000	402876	1	1	1	1	322025	690984	107342	6.4372	4	1
Q96DN5	TBC31_HUMAN	TBC1D31	TBC1 domain family member 31	3	154896	1	27882.5	445713	1	1	1	1	48863.2	104749	16288.4	6.4309	3	1
Q9UPN4	CP131_HUMAN	CEP131	Centrosomal protein of 131 kDa	12	984568	416977	330637	1040000	262859	734155	1	1	295248	628199	98416.7	6.38306	6	1
Q01995	TAGL_HUMAN	TAGLN	Transgelin	4	60738.5	69051.5	360449	132967	379492	348254	105910	1	1	225159	35304	6.37771	6	1
Q9UDT6	CLIP2_HUMAN	CLIP2	CAP-Gly domain-containing linker protein 2	14	960317	426534	457607	213040	1	1	1	1	162123	342917	54041.7	6.34541	4	1
Q96C19	EFHD2_HUMAN	EFHD2	EF-hand domain-containing protein D2	1	528513	294059	1	511515	1	65656.6	1	1	110707	233291	36903	6.32173	4	1
P51957	NEK4_HUMAN	NEK4	Serine/threonine-protein kinase Nek4	9	320523	233867	358395	507254	305001	1	1	1	136770	287507	45590.7	6.30627	5	1
Q27J81	INF2_HUMAN	INF2	Inverted formin-2	5	437758	339429	258629	227731	1	1	1	1	100684	210592	33562	6.2747	4	1
Q96S59	RANB9_HUMAN	RANBP9	Ran-binding protein 9	3	1200000	683360	382655	542771	1	1	1	1	223835	468131	74612.3	6.27418	4	1
O15530	PDPK1_HUMAN	PDPK1	3-phosphoinositide-dependent protein kinase 1	1	400108	238533	224406	274870	1	1	1	1	90707	189653	30236.3	6.27236	4	1
P29966	MARCS_HUMAN	MARCKS	Myristoylated alanine-rich C-kinase substrate	6	21000000	13000000	9090000	14200000	1580000	1020000	2570000	1920000	304715	9.98167e+06	1.59824e+06	6.24542	6	3
Q96EV8	DTBP1_HUMAN	DTNBP1	Dysbindin	3	417947	311409	367626	338852	201096	1	131181	1	1	272822	43727.7	6.23911	5	1
Q9Y2H0	DLGP4_HUMAN	DLGAP4	Disks large-associated protein 4	3	81293.4	91576.4	135760	67308.2	196909	1	1	1	46062.8	95474.7	15354.9	6.21785	5	1
Q9P2D3	HTR5B_HUMAN	HEATR5B	HEAT repeat-containing protein 5B	9	326798	144616	89495.7	67701.8	1	1	1	1	50983.8	104769	16995.3	6.16459	4	1
Q9UIW2	PLXA1_HUMAN	PLXNA1	Plexin-A1	11	335405	187827	132320	49195	66497.6	1	1	1	62788.5	128541	20930.2	6.14142	5	1
Q14126	DSG2_HUMAN	DSG2	Desmoglein-2	4	748624	552282	746902	88992.8	1	1	1	1	174009	356134	58003.7	6.13985	4	1
Q96BY7	ATG2B_HUMAN	ATG2B	Autophagy-related protein 2 homolog B	9	744477	607992	780305	601846	256540	1	1	1	244202	498527	81401.3	6.12431	5	1
Q9BQ70	TCF25_HUMAN	TCF25	Ribosome quality control complex subunit TCF25	7	429020	340694	259420	212481	1	78203.4	1	1	108027	219970	36009.7	6.10863	5	1
O43166	SI1L1_HUMAN	SIPA1L1	Signal-induced proliferation-associated 1-like protein 1	14	2130000	1470000	1410000	1850000	726504	1	1	1	622076	1.26442e+06	207359	6.09771	5	1
Q9H6X2	ANTR1_HUMAN	ANTXR1	Anthrax toxin receptor 1	4	1120000	269187	185660	165026	1	1	1	1	142958	289979	47653.3	6.08518	4	1
Q8NCB2	CAMKV_HUMAN	CAMKV	CaM kinase-like vesicle-associated protein	8	807114	994504	573209	145023	1	1	1	1	209214	419975	69738.7	6.02213	4	1
P55199	ELL_HUMAN	ELL	RNA polymerase II elongation factor ELL	4	89181.6	1	1	51600.7	1	1	1	1	11688.7	23464.4	3896.9	6.02129	2	1
Q96F07	CYFP2_HUMAN	CYFIP2	Cytoplasmic FMR1-interacting protein 2	6	640797	611181	464919	418853	202928	1	1	1	194264	389780	64755.3	6.01927	5	1
Q9UJ70	NAGK_HUMAN	NAGK	N-acetyl-D-glucosamine kinase	5	359474	183436	85649.4	163507	55926.9	306151	1	1	96145.1	192357	32049	6.00197	6	1
Q9BQE5	APOL2_HUMAN	APOL2	Apolipoprotein L2	1	141694	1	1	45849.6	1	1	1	1	15639.3	31257.9	5213.77	5.99527	2	1
Q13308	PTK7_HUMAN	PTK7	Inactive tyrosine-protein kinase 7	13	1060000	1480000	890566	263138	246256	363359	1	1	360076	717220	120026	5.97554	6	1
Q6PGN9	PSRC1_HUMAN	PSRC1	Proline/serine-rich coiled-coil protein 1	5	153430	75257.1	74592.3	160262	96428.1	76358.3	1	1	53351.5	106055	17784.5	5.96332	6	1
O95985	TOP3B_HUMAN	TOP3B	DNA topoisomerase 3-beta-1	4	403674	427204	300451	245918	280089	1	1	1	139134	276223	46378.7	5.95582	5	1
O96017	CHK2_HUMAN	CHEK2	Serine/threonine-protein kinase Chk2	4	254956	1	123707	298505	51279.6	1	1	1	61378.9	121408	20460.3	5.93385	4	1
Q8WXI2	CNKR2_HUMAN	CNKSR2	Connector enhancer of kinase suppressor of ras 2	10	794663	442265	456281	310855	232432	1	1	1	188908	372750	62970	5.91948	5	1
Q07889	SOS1_HUMAN	SOS1	Son of sevenless homolog 1	6	193622	264699	142043	236700	146533	1	1	1	83088.2	163933	27696.7	5.91886	5	1
Q9Y2X7	GIT1_HUMAN	GIT1	ARF GTPase-activating protein GIT1	7	1000000	1160000	1060000	597115	316500	282123	1	1	373881	735956	124628	5.90524	6	1
Q96C57	CSTOS_HUMAN	CUSTOS	Protein CUSTOS	5	1	1	1	87970.1	1080000	1	1	1	98918	194662	32973.3	5.90363	2	1
Q9BY12	SCAPE_HUMAN	SCAPER	S phase cyclin A-associated protein in the endoplasmic reticulum	6	173677	32907.2	44120.3	82035.3	1	1	1	1	28211.6	55457	9404.53	5.89683	4	1
Q9H3P7	GCP60_HUMAN	ACBD3	Golgi resident protein GCP60	5	707025	268336	224270	197344	131713	109991	1	1	140386	273113	46796	5.83625	6	1
Q9UBC2	EP15R_HUMAN	EPS15L1	Epidermal growth factor receptor substrate 15-like 1	11	1220000	594471	589252	333384	307323	173246	163329	1	112431	536279	91920.3	5.83418	6	2
Q15911	ZFHX3_HUMAN	ZFHX3	Zinc finger homeobox protein 3	6	81954.9	1	113998	57014.2	1	1	1	1	21691.9	42161.7	7231.3	5.83044	3	1
Q7Z3T8	ZFY16_HUMAN	ZFYVE16	Zinc finger FYVE domain-containing protein 16	11	1690000	1130000	1090000	916161	620653	469541	1	1	508955	986059	169652	5.81223	6	1
Q6P1A2	MBOA5_HUMAN	LPCAT3	Lysophospholipid acyltransferase 5	5	146666	153158	158109	76352.9	45593.7	1	1	1	49998.2	96646.8	16666.7	5.79878	5	1
Q2NKX8	ERC6L_HUMAN	ERCC6L	DNA excision repair protein ERCC-6-like	12	653513	642248	442579	502503	267716	1	1	1	216645	418093	72215.7	5.78951	5	1
Q5RKV6	EXOS6_HUMAN	EXOSC6	Exosome complex component MTR3	2	284959	297746	201011	141723	67815.5	80639	1	1	92882.3	178982	30961.4	5.78081	6	1
Q8WVK2	SNR27_HUMAN	SNRNP27	U4/U6.U5 small nuclear ribonucleoprotein 27 kDa protein	3	1	1	31866.8	160845	3410000	285106	200093	1	137175	647970	112423	5.76368	4	2
Q8ND24	RN214_HUMAN	RNF214	RING finger protein 214	9	1010000	714110	556124	498381	568263	299059	1	1	318674	607656	106225	5.72044	6	1
P54646	AAPK2_HUMAN	PRKAA2	5'-AMP-activated protein kinase catalytic subunit alpha-2	4	291276	214917	139818	314871	98456.9	1	1	1	93106.5	176557	31036.2	5.68874	5	1
A2RTX5	SYTC2_HUMAN	TARS3	Threonine--tRNA ligase 2, cytoplasmic	12	161838	202601	221922	125797	129162	1	1	1	74045.1	140220	24682.4	5.68099	5	1
Q12802	AKP13_HUMAN	AKAP13	A-kinase anchor protein 13	22	900592	884509	740299	498173	248616	250324	1	1	310250	587086	103417	5.67686	6	1
Q12933	TRAF2_HUMAN	TRAF2	TNF receptor-associated factor 2	7	698942	755118	780010	423116	388976	1	1	1	268682	507694	89561.3	5.66867	5	1
Q15633	TRBP2_HUMAN	TARBP2	RISC-loading complex subunit TARBP2	3	1690000	1140000	942070	665939	271671	1	138150	1	277380	784947	138510	5.66706	5	2
Q96S66	CLCC1_HUMAN	CLCC1	Chloride channel CLIC-like protein 1	6	501147	114250	49621.3	63907.6	93815.2	1	1	1	72702.6	137124	24234.9	5.65812	5	1
P45985	MP2K4_HUMAN	MAP2K4	Dual specificity mitogen-activated protein kinase kinase 4	2	897632	709764	394457	794382	1	1	1	1	247959	466040	82653.7	5.63846	4	1
Q8IW35	CEP97_HUMAN	CEP97	Centrosomal protein of 97 kDa	6	1020000	629892	395223	612892	159404	1	1	1	252951	469569	84317.7	5.56904	5	1
Q96SB3	NEB2_HUMAN	PPP1R9B	Neurabin-2	5	1580000	542772	502416	231987	250581	279375	1	1	304669	564522	101557	5.55867	6	1
Q9NP61	ARFG3_HUMAN	ARFGAP3	ADP-ribosylation factor GTPase-activating protein 3	5	735180	458560	419885	607056	445704	1	1	1	241513	444398	80505	5.52013	5	1
Q8N5D0	WDTC1_HUMAN	WDTC1	WD and tetratricopeptide repeats protein 1	2	179792	28972.7	25605.3	87645.8	1	1	1	1	29414.8	53669.6	9805.6	5.47337	4	1
Q53EZ4	CEP55_HUMAN	CEP55	Centrosomal protein of 55 kDa	6	476536	1	153460	276023	124228	1	1	1	94726.2	171708	31576.1	5.43792	4	1
Q06265	EXOS9_HUMAN	EXOSC9	Exosome complex component RRP45	3	665638	561472	252416	292626	1	265598	1	1	187707	339625	62569.7	5.42795	5	1
Q9NXV6	CARF_HUMAN	CDKN2AIP	CDKN2A-interacting protein	10	293320	194633	110275	182537	1	65582.5	1	1	77966.5	141058	25989.5	5.4275	5	1
Q13283	G3BP1_HUMAN	G3BP1	Ras GTPase-activating protein-binding protein 1	8	2500000	2690000	670082	570272	124235	148490	515495	1	103862	1.11718e+06	206453	5.41131	6	2
Q9H7E2	TDRD3_HUMAN	TDRD3	Tudor domain-containing protein 3	2	145845	73035.7	127477	86854.5	110390	1	1	1	50424.2	90600.5	16808.7	5.39009	5	1
Q9NRX4	PHP14_HUMAN	PHPT1	14 kDa phosphohistidine phosphatase	4	612945	566527	527384	1620000	902166	514609	1	1	440067	790605	146690	5.38964	6	1
Q96FS4	SIPA1_HUMAN	SIPA1	Signal-induced proliferation-associated protein 1	3	64390.4	1	19301.4	35404.2	1	1	1	1	11051	19849.8	3684.33	5.38763	3	1
Q96HP0	DOCK6_HUMAN	DOCK6	Dedicator of cytokinesis protein 6	17	1570000	736653	771486	412440	344105	1	1	1	356369	639114	118790	5.38019	5	1
Q8TD16	BICD2_HUMAN	BICD2	Protein bicaudal D homolog 2	7	310938	137182	134018	115572	1	96405.7	1	1	73942.9	132353	24648.3	5.36965	5	1
O43318	M3K7_HUMAN	MAP3K7	Mitogen-activated protein kinase kinase kinase 7	4	198183	87420.6	1	1	1	1	1	1	26813.8	47601.3	8938.6	5.32536	2	1
Q7Z494	NPHP3_HUMAN	NPHP3	Nephrocystin-3	12	25800000	22200000	15600000	220000000	19500000	33400000	1	31600000	1	5.60833e+07	10533334	5.32437	6	1
Q9UH03	SEPT3_HUMAN	SEPTIN3	Neuronal-specific septin-3	5	718231	342846	213943	362752	1	1	1	1	154668	272962	51556.7	5.29441	4	1
Q9NZL4	HPBP1_HUMAN	HSPBP1	Hsp70-binding protein 1	3	675479	653398	1	956567	1	1	217740	1	1	380908	72580.7	5.24806	3	1
Q92905	CSN5_HUMAN	COPS5	COP9 signalosome complex subunit 5	5	781402	952698	120532	609971	1	213959	255701	1	1	446427	85234.3	5.23764	5	1
P05204	HMGN2_HUMAN	HMGN2	Non-histone chromosomal protein HMG-17	1	1	1	241223	113249	22400000	5330000	1780000	764367	139749	4.68075e+06	894705	5.23161	4	3
P35520	CBS_HUMAN	CBS	Cystathionine beta-synthase	7	2490000	3240000	2280000	2850000	1120000	749492	810741	1	412172	2121582	407638	5.20457	6	2
Q9NVA1	UQCC1_HUMAN	UQCC1	Ubiquinol-cytochrome c reductase complex assembly factor 1	3	187017	222229	269649	100445	151398	1	89528.6	1	1	155123	29843.5	5.19788	5	1
Q13190	STX5_HUMAN	STX5	Syntaxin-5	6	1150000	637398	598569	310166	227460	1	1	1	282966	487266	94322.7	5.16594	5	1
O94966	UBP19_HUMAN	USP19	Ubiquitin carboxyl-terminal hydrolase 19	9	623175	178910	279352	365453	1	1	1	1	140207	241149	46736.3	5.15977	4	1
Q9UDY2	ZO2_HUMAN	TJP2	Tight junction protein ZO-2	12	1080000	731130	723589	317379	205116	203201	178818	1	138093	543402	105637	5.14404	6	2
O15405	TOX3_HUMAN	TOX3	TOX high mobility group box family member 3	1	736362	1	1	236863	1	158769	1	1	110435	188666	36812.3	5.12508	3	1
Q9H1I8	ASCC2_HUMAN	ASCC2	Activating signal cointegrator 1 complex subunit 2	6	286445	150967	104822	190214	1	1	71482	1	1	122075	23828	5.12317	4	1
Q96R06	SPAG5_HUMAN	SPAG5	Sperm-associated antigen 5	8	702756	495943	660347	494896	233996	1	1	1	252958	431323	84320	5.11531	5	1
Q9H1H9	KI13A_HUMAN	KIF13A	Kinesin-like protein KIF13A	6	74413.9	46434.3	63132.8	119552	47670.3	1	1	1	34481.6	58534	11494.5	5.09234	5	1
E9PRG8	CK098_HUMAN	C11orf98	Uncharacterized protein C11orf98	2	1	1	1	30607	2040000	887923	185731	105634	1	493089	97122	5.077	3	2
Q96RT7	GCP6_HUMAN	TUBGCP6	Gamma-tubulin complex component 6	5	517793	253550	254007	405068	144136	1	1	1	155270	262426	51757.3	5.07031	5	1
Q9P206	NHSL3_HUMAN	NHSL3	NHS-like protein 3	3	416844	75953.9	103897	76961.5	48442.2	20226.3	1	1	73245.7	123721	24415.9	5.06722	6	1
Q9Y5P4	CERT_HUMAN	CERT1	Ceramide transfer protein	7	316816	298236	310251	188297	94877.6	217058	1	1	140783	237589	46928.3	5.06281	6	1
Q562E7	WDR81_HUMAN	WDR81	WD repeat-containing protein 81	5	229005	183071	169096	95262.5	1	1	1	1	66968.2	112739	22323.4	5.05028	4	1
Q8IWA4	MFN1_HUMAN	MFN1	Mitofusin-1	10	1620000	652124	404078	402613	1	1	1	1	305143	513136	101715	5.04484	4	1
Q9Y2I7	FYV1_HUMAN	PIKFYVE	1-phosphatidylinositol 3-phosphate 5-kinase	14	449892	183382	187430	151972	52305.1	1	1	1	101908	170830	33970	5.02886	5	1
Q9NNW5	WDR6_HUMAN	WDR6	tRNA (34-2'-O)-methyltransferase regulator WDR6	8	380691	501975	706568	348504	299875	1	1	1	223411	372936	74471	5.0078	5	1
Q9ULH1	ASAP1_HUMAN	ASAP1	Arf-GAP with SH3 domain, ANK repeat and PH domain-containing protein 1	7	1070000	895732	681417	368139	163321	1	1	1	319311	529768	106438	4.97726	5	1
Q70EL1	UBP54_HUMAN	USP54	Ubiquitin carboxyl-terminal hydrolase 54	15	256379	1	320694	405267	182968	1	1	1	117470	194218	39157.3	4.95995	4	1
Q5VWQ0	RSBN1_HUMAN	RSBN1	Lysine-specific demethylase 9	5	344792	109851	93408.7	258504	1	76754	1	1	89690.1	147218	29897.4	4.92413	5	1
Q9H9C1	SPE39_HUMAN	VIPAS39	Spermatogenesis-defective protein 39 homolog	3	182008	164112	145920	106855	1	1	1	1	60826.9	99816.2	20276.3	4.9228	4	1
Q9Y6E2	5MP1_HUMAN	BZW2	eIF5-mimic protein 1	4	364296	416214	182586	344438	386619	1	172173	1	1	282359	57391.7	4.91986	5	1
Q9NXR1	NDE1_HUMAN	NDE1	Nuclear distribution protein nudE homolog 1	4	235521	106930	111820	290259	103001	1	1	1	86305.7	141255	28769.2	4.90994	5	1
Q9BZF3	OSBL6_HUMAN	OSBPL6	Oxysterol-binding protein-related protein 6	14	1030000	371642	295937	432798	215561	1	1	1	242126	390990	80709.3	4.84442	5	1
Q8IWV7	UBR1_HUMAN	UBR1	E3 ubiquitin-protein ligase UBR1	8	188045	1	195028	163353	82785.5	1	1	1	65058.5	104869	21686.8	4.8356	4	1
Q92562	FIG4_HUMAN	FIG4	Polyphosphoinositide phosphatase	6	115615	41589.6	98853.8	57083	1	1	1	1	32424	52190.6	10808.7	4.82859	4	1
Q7Z4V5	HDGR2_HUMAN	HDGFL2	Hepatoma-derived growth factor-related protein 2	4	304584	207381	172649	405866	638065	1	1	1	178992	288091	59664.7	4.8285	5	1
Q8N8S7	ENAH_HUMAN	ENAH	Protein enabled homolog	7	340372	435274	422277	168554	45583.6	1	1	1	146567	235344	48856.3	4.81705	5	1
P40818	UBP8_HUMAN	USP8	Ubiquitin carboxyl-terminal hydrolase 8	6	459648	881660	754671	369252	226252	1	126814	1	153544	448581	93453	4.80007	5	2
Q16352	AINX_HUMAN	INA	Alpha-internexin	9	2630000	1750000	1340000	137129	307216	464359	272210	1	418426	1104784	230212	4.79898	6	2
Q9ULH7	MRTFB_HUMAN	MRTFB	Myocardin-related transcription factor B	2	345411	1	253029	225245	1	1	1	1	85819.3	137281	28607.1	4.79886	3	1
Q96D71	REPS1_HUMAN	REPS1	RalBP1-associated Eps domain-containing protein 1	3	163045	159272	346340	47141.1	94043.6	1	1	1	84393.5	134974	28131.8	4.7979	5	1
Q9Y6I9	TX264_HUMAN	TEX264	Testis-expressed protein 264	3	732335	466484	157110	904067	1	1	236313	1	1	376666	78771.7	4.78175	4	1
Q6T4R5	NHS_HUMAN	NHS	Actin remodeling regulator NHS	7	442949	116004	89838.3	117633	1	1	1	1	80154.9	127738	26719	4.78079	4	1
Q9NUD5	ZCHC3_HUMAN	ZCCHC3	Zinc finger CCHC domain-containing protein 3	5	78905.7	125953	181501	47165.9	1	1	1	1	45567.6	72254.6	15189.9	4.75676	4	1
Q07954	LRP1_HUMAN	LRP1	Prolow-density lipoprotein receptor-related protein 1	23	1300000	705647	375027	212779	1	1	1	1	273077	432242	91026.3	4.74854	4	1
Q16891	MIC60_HUMAN	IMMT	MICOS complex subunit MIC60	17	5560000	2600000	2510000	488910	557646	735711	563263	1	759144	2.07538e+06	440803	4.70818	6	2
Q8IWE5	PKHM2_HUMAN	PLEKHM2	Pleckstrin homology domain-containing family M member 2	4	619350	820120	975198	926748	339857	1	1	1	391400	613546	130467	4.70268	5	1
Q9NZ94	NLGN3_HUMAN	NLGN3	Neuroligin-3	3	191406	1	296720	156406	248199	1	1	1	95173.5	148789	31725.2	4.68993	4	1
P68036	UB2L3_HUMAN	UBE2L3	Ubiquitin-conjugating enzyme E2 L3	2	1240000	1	1	667873	1	524373	1	1	259507	405375	86503	4.68625	3	1
O43157	PLXB1_HUMAN	PLXNB1	Plexin-B1	9	1210000	435848	274011	275240	1	1	1	1	234338	365850	78113.3	4.68358	4	1
P32019	I5P2_HUMAN	INPP5B	Type II inositol 1,4,5-trisphosphate 5-phosphatase	5	78563.1	64880	37558.9	96633	26090.3	1	1	1	32559.3	50621	10853.8	4.66392	5	1
O00244	ATOX1_HUMAN	ATOX1	Copper transport protein ATOX1	1	1	1	1	532080	264146	330160	1	1	121228	187732	40410	4.64567	3	1
Q8IWU2	LMTK2_HUMAN	LMTK2	Serine/threonine-protein kinase LMTK2	10	1240000	435550	375087	340822	1	1	1	1	257555	398577	85852.3	4.64259	4	1
Q6YHU6	THADA_HUMAN	THADA	tRNA (32-2'-O)-methyltransferase regulator THADA	5	488131	1	846145	516395	517927	1	255390	1	1	394767	85130.7	4.63719	4	1
A4D1P6	WDR91_HUMAN	WDR91	WD repeat-containing protein 91	6	389978	183581	333735	216781	206340	1	1	1	144378	221736	48126.7	4.60734	5	1
Q99873	ANM1_HUMAN	PRMT1	Protein arginine N-methyltransferase 1	4	2680000	3220000	760199	3390000	1170000	1030000	786024	544171	1	2.0417e+06	443399	4.60466	6	2
Q9Y512	SAM50_HUMAN	SAMM50	Sorting and assembly machinery component 50 homolog	8	2210000	963165	331810	427196	1	1	238450	1	188559	655362	142337	4.60431	4	2
O43314	VIP2_HUMAN	PPIP5K2	Inositol hexakisphosphate and diphosphoinositol-pentakisphosphate kinase 2	9	370675	157536	209554	163249	171898	1	1	1	116885	178819	38962.3	4.58953	5	1
Q15018	ABRX2_HUMAN	ABRAXAS2	BRISC complex subunit Abraxas 2	5	750831	535173	378809	486658	84714.6	136381	1	189628	69615.4	395428	86414.8	4.57593	6	2
Q96RG2	PASK_HUMAN	PASK	PAS domain-containing serine/threonine-protein kinase	7	1960000	1030000	1200000	2200000	688167	1	773658	1	1	1.17969e+06	257887	4.57447	5	1
Q16825	PTN21_HUMAN	PTPN21	Tyrosine-protein phosphatase non-receptor type 21	10	177711	53673.8	87675.6	82281.5	38013.7	1	1	1	48065.8	73226.1	16022.6	4.57018	5	1
Q86YS7	C2CD5_HUMAN	C2CD5	C2 domain-containing protein 5	7	1070000	870324	697684	1160000	482259	1	1	469823	1	713378	156608	4.55517	5	1
O96000	NDUBA_HUMAN	NDUFB10	NADH dehydrogenase [ubiquinone] 1 beta subcomplex subunit 10	3	281698	103170	151572	30854	1	1	1	1	62436.6	94549.3	20812.9	4.54283	4	1
Q7Z3C6	ATG9A_HUMAN	ATG9A	Autophagy-related protein 9A	7	1270000	887266	1210000	618522	546505	1	498958	1	1	755382	166320	4.54174	5	1
Q96PX9	PKH4B_HUMAN	PLEKHG4B	Pleckstrin homology domain-containing family G member 4B	5	504250	113377	108941	215695	1	1	1	1	103792	157044	34598	4.53911	4	1
Q96IF1	AJUBA_HUMAN	AJUBA	LIM domain-containing protein ajuba	8	1360000	408205	249159	377328	224065	125158	1	1	302252	457319	100751	4.53909	6	1
Q8IX90	SKA3_HUMAN	SKA3	Spindle and kinetochore-associated protein 3	7	491324	172999	317767	209424	110869	1	1	1	143915	217064	47972.3	4.52477	5	1
Q2M389	WASC4_HUMAN	WASHC4	WASH complex subunit 4	6	247560	280189	349163	100553	181403	1	1	1	128057	193145	42686.3	4.52475	5	1
P98194	AT2C1_HUMAN	ATP2C1	Calcium-transporting ATPase type 2C member 1	3	528312	98978.6	172478	67871.5	1	1	1	1	95989.2	144607	31997.1	4.51938	4	1
Q96LB3	IFT74_HUMAN	IFT74	Intraflagellar transport protein 74 homolog	15	252499	277522	338968	1030000	837742	241438	1	233367	97481.3	496362	110283	4.50079	6	2
Q15813	TBCE_HUMAN	TBCE	Tubulin-specific chaperone E	6	341305	449010	102556	341030	79602.7	1	1	1	146576	218917	48859.3	4.48057	5	1
Q8IY22	CMIP_HUMAN	CMIP	C-Maf-inducing protein	4	146409	242900	252765	219453	95506.7	1	1	1	106797	159506	35599.7	4.48054	5	1
Q8IYA6	CKP2L_HUMAN	CKAP2L	Cytoskeleton-associated protein 2-like	3	1	87499.8	58815.3	1	1	20379.8	1	1	18631.5	27783	6211.17	4.47307	3	1
Q96Q15	SMG1_HUMAN	SMG1	Serine/threonine-protein kinase SMG1	22	778691	435243	408846	200482	205878	1	94442.2	1	133639	338190	76027.4	4.44827	5	2
Q13153	PAK1_HUMAN	PAK1	Serine/threonine-protein kinase PAK 1	4	675880	1330000	1280000	1130000	781168	674565	319381	1	342469	978602	220617	4.43575	6	2
Q9BZ29	DOCK9_HUMAN	DOCK9	Dedicator of cytokinesis protein 9	7	103790	1	24141	85879.6	1	1	1	1	24105.7	35635.6	8035.9	4.43455	3	1
Q96KB5	TOPK_HUMAN	PBK	Lymphokine-activated killer T-cell-originated protein kinase	3	2240000	1560000	1490000	1440000	1340000	1140000	626061	1	413041	1535000	346368	4.43171	6	2
Q96Q05	TPPC9_HUMAN	TRAPPC9	Trafficking protein particle complex subunit 9	10	249011	224951	226277	180863	192031	1	1	1	121092	178856	40364.7	4.431	5	1
Q9Y6M5	ZNT1_HUMAN	SLC30A1	Proton-coupled zinc antiporter SLC30A1	3	83357.7	43544.8	114723	156149	69710.8	1	1	1	52966.7	77914.4	17656.2	4.41285	5	1
P53667	LIMK1_HUMAN	LIMK1	LIM domain kinase 1	5	167531	122084	158166	261734	121137	1	41039.7	1	53552	138442	31530.9	4.39068	5	2
Q9Y5A7	NUB1_HUMAN	NUB1	NEDD8 ultimate buster 1	5	81316.5	67965.4	59950	55825.7	1	1	1	1	30212.3	44176.6	10071.4	4.38633	4	1
Q8TF01	PNISR_HUMAN	PNISR	Arginine/serine-rich protein PNISR	4	72229	115228	131606	26483.6	494137	1	95778.2	1	1	139947	31926.7	4.38339	5	1
O75113	N4BP1_HUMAN	N4BP1	NEDD4-binding protein 1	7	153921	132719	196561	426070	116259	1	1	1	117125	170922	39042.3	4.37786	5	1
P30307	MPIP3_HUMAN	CDC25C	M-phase inducer phosphatase 3	6	1210000	1450000	332411	1280000	1	391241	1	350482	182391	777276	177625	4.37594	5	2
Q9UQL6	HDAC5_HUMAN	HDAC5	Histone deacetylase 5	5	68581.3	1	120777	138477	1	1	1	1	37484.9	54639.7	12495.6	4.3727	3	1
Q8N3F8	MILK1_HUMAN	MICALL1	MICAL-like protein 1	6	146067	83587.7	85846	155198	1	1	1	1	53850	78450.1	17950.7	4.37032	4	1
O60583	CCNT2_HUMAN	CCNT2	Cyclin-T2	1	267816	1	40157.5	97009.6	47466.8	1	1	1	51956.7	75408.6	17319.6	4.35396	4	1
O15439	MRP4_HUMAN	ABCC4	ATP-binding cassette sub-family C member 4	7	418522	116188	93633.9	179224	82061.9	1	1	1	102315	148272	34105.7	4.34742	5	1
P53804	TTC3_HUMAN	TTC3	E3 ubiquitin-protein ligase TTC3	7	156606	65758.1	13611.8	25557.4	1	1	1	1	30229.3	43589.2	10077.1	4.32557	4	1
Q13608	PEX6_HUMAN	PEX6	Peroxisomal ATPase PEX6	6	94902.8	52553.9	54572.7	41724.2	1	1	1	1	28184.7	40625.9	9395.57	4.32395	4	1
Q9Y6A5	TACC3_HUMAN	TACC3	Transforming acidic coiled-coil-containing protein 3	10	744467	1140000	1350000	553903	267667	1	181699	1	287671	676006	156457	4.32072	5	2
Q8NHQ8	RASF8_HUMAN	RASSF8	Ras association domain-containing protein 8	5	1860000	323923	964580	435980	168280	1	225544	1	209122	625461	144889	4.31683	5	2
Q9H5N1	RABE2_HUMAN	RABEP2	Rab GTPase-binding effector protein 2	8	264759	147911	168223	196811	128711	1	1	1	105220	151069	35074	4.30716	5	1
Q8NEC7	GSTCD_HUMAN	GSTCD	Glutathione S-transferase C-terminal domain-containing protein	2	444365	276375	1	161080	1	236850	1	1	130217	186445	43406.3	4.29535	4	1
Q9Y4D1	DAAM1_HUMAN	DAAM1	Disheveled-associated activator of morphogenesis 1	8	803740	652049	504963	149580	162262	1	1	1	268346	378766	89449.3	4.23442	5	1
Q8IV38	ANKY2_HUMAN	ANKMY2	Ankyrin repeat and MYND domain-containing protein 2	4	124924	151890	196849	61991.1	1	1	1	1	63602.8	89276	21201.6	4.21082	4	1
O75179	ANR17_HUMAN	ANKRD17	Ankyrin repeat domain-containing protein 17	9	403530	536895	662942	170977	140729	136842	1	232108	12165.5	341986	81424.8	4.20002	6	2
O15049	N4BP3_HUMAN	N4BP3	NEDD4-binding protein 3	5	260137	1	1	869824	229262	1	1	1	161947	226538	53983	4.19646	3	1
Q86UU1	PHLB1_HUMAN	PHLDB1	Pleckstrin homology-like domain family B member 1	16	1560000	910072	817619	609670	322140	56050	161572	260382	88011.8	712592	169989	4.192	6	3
Q9UJX2	CDC23_HUMAN	CDC23	Cell division cycle protein 23 homolog	5	500957	440736	433687	263378	217845	1	1	1	221770	309434	73924	4.18584	5	1
Q9Y6E0	STK24_HUMAN	STK24	Serine/threonine-protein kinase 24	3	503748	191697	202074	343778	139400	1	1	1	164960	230116	54987.3	4.1849	5	1
Q9UNF0	PACN2_HUMAN	PACSIN2	Protein kinase C and casein kinase substrate in neurons protein 2	6	1500000	940191	770801	793767	1010000	643251	293085	1	384542	943002	225876	4.17486	6	2
Q6IQ49	SDE2_HUMAN	SDE2	Splicing regulator SDE2	3	144330	1	56038.8	87869.3	1	1	1	1	34766.8	48040.2	11589.6	4.14511	3	1
O15066	KIF3B_HUMAN	KIF3B	Kinesin-like protein KIF3B	10	425499	248041	378112	1080000	994607	372386	1	324270	98761.1	583108	141011	4.1352	6	2
O75688	PPM1B_HUMAN	PPM1B	Protein phosphatase 1B	2	1	140809	163685	253647	138685	1	1	1	84322.2	116138	28108.1	4.13184	4	1
Q9H6S1	AZI2_HUMAN	AZI2	5-azacytidine-induced protein 2	7	164895	117414	97512.2	114099	1	1	1	1	59818.2	82320.4	19940.1	4.12839	4	1
Q9C0F1	CEP44_HUMAN	CEP44	Centrosomal protein of 44 kDa	3	138835	85471.9	1	324706	132562	1	1	1	82613.8	113596	27538.6	4.12498	4	1
Q9NRA8	4ET_HUMAN	EIF4ENIF1	Eukaryotic translation initiation factor 4E transporter	7	1030000	728227	543211	530669	264753	1	285161	1	91068.5	516144	125410	4.11564	5	2
Q658Y4	F91A1_HUMAN	FAM91A1	Protein FAM91A1	5	734397	388745	355609	334382	128290	1	236503	1	1	323571	78835	4.1044	5	1
Q9UKK9	NUDT5_HUMAN	NUDT5	ADP-sugar pyrophosphatase	3	840197	1180000	884833	1340000	793628	1	615132	1	1	839776	205045	4.09558	5	1
P49754	VPS41_HUMAN	VPS41	Vacuolar protein sorting-associated protein 41 homolog	10	783266	386094	496184	461518	1	1	1	1	260709	354511	86903.7	4.07935	4	1
Q96Q42	ALS2_HUMAN	ALS2	Alsin	10	453150	291718	181341	240373	68492.9	1	1	1	151518	205846	50506.7	4.07562	5	1
Q15262	PTPRK_HUMAN	PTPRK	Receptor-type tyrosine-protein phosphatase kappa	7	208702	1	83976.4	122341	76720.9	1	1	1	60863.3	81957.1	20288.4	4.03959	4	1
P53701	CCHL_HUMAN	HCCS	Holocytochrome c-type synthase	8	858247	337532	365858	529724	131280	1	275140	1	1	370440	91714	4.03908	5	1
Q92609	TBCD5_HUMAN	TBC1D5	TBC1 domain family member 5	10	379659	295091	338314	203506	138733	1	1	1	168375	225884	56125.7	4.02461	5	1
Q5VV42	CDKAL_HUMAN	CDKAL1	Threonylcarbamoyladenosine tRNA methylthiotransferase	7	1670000	1060000	1510000	598552	430368	1	210962	1	444184	878154	218382	4.02117	5	2
Q9H582	ZN644_HUMAN	ZNF644	Zinc finger protein 644	5	284910	1	231496	755459	1	1	1	1	159782	211978	53261.3	3.97996	3	1
Q86UP2	KTN1_HUMAN	KTN1	Kinectin	30	2380000	1040000	976181	324643	149398	350759	301731	1	355864	870164	219199	3.96975	6	2
Q9BXC9	BBS2_HUMAN	BBS2	BBSome complex member BBS2	6	434127	220048	456708	1150000	814350	1	1	1	388567	512539	129523	3.95713	5	1
Q13439	GOGA4_HUMAN	GOLGA4	Golgin subfamily A member 4	46	2210000	1240000	1260000	280890	365224	1	350648	1	327894	892686	226181	3.94678	5	2
P13591	NCAM1_HUMAN	NCAM1	Neural cell adhesion molecule 1	7	1450000	635679	359026	443313	271854	143767	253999	1	164634	550606	139545	3.94574	6	2
O75976	CBPD_HUMAN	CPD	Carboxypeptidase D	14	1950000	844280	830078	281843	134065	1	211462	1	301213	673378	170892	3.94037	5	2
Q8IWI9	MGAP_HUMAN	MGA	MAX gene-associated protein	12	568420	251589	291822	318179	146556	1	1	1	200087	262761	66696.3	3.93966	5	1
Q9BXM9	FSD1L_HUMAN	FSD1L	FSD1-like protein	3	58081.6	1	135428	45203.1	54417.3	1	1	1	37389.7	48855.3	12463.9	3.91975	4	1
Q9Y376	CAB39_HUMAN	CAB39	Calcium-binding protein 39	4	311787	122236	177076	715604	1	1	1	169284	1	221118	56428.7	3.91853	4	1
Q9BRZ2	TRI56_HUMAN	TRIM56	E3 ubiquitin-protein ligase TRIM56	6	229021	192457	107216	122639	1	1	1	1	83416.1	108556	27806	3.90404	4	1
O00560	SDCB1_HUMAN	SDCBP	Syntenin-1	5	293957	187427	405515	416582	500595	1	231206	1	1	300680	77069.3	3.90142	5	1
Q5SGD2	PPM1L_HUMAN	PPM1L	Protein phosphatase 1L	4	238588	54748.1	62981.4	1	35786.9	1	1	1	50327.9	65351.1	16776.6	3.89536	4	1
Q9H8M5	CNNM2_HUMAN	CNNM2	Metal transporter CNNM2	4	401860	348183	396530	137066	1	1	1	1	164903	213940	54968.3	3.89206	4	1
Q53EP0	FND3B_HUMAN	FNDC3B	Fibronectin type III domain-containing protein 3B	6	308749	1	1	44682.5	1	1	1	1	45674.8	58905.9	15225.6	3.86887	2	1
Q99661	KIF2C_HUMAN	KIF2C	Kinesin-like protein KIF2C	7	1160000	1330000	1420000	1210000	809228	512778	468728	1	364721	1.07367e+06	277817	3.86466	6	2
Q9Y4D8	HECD4_HUMAN	HECTD4	Probable E3 ubiquitin-protein ligase HECTD4	23	614737	328515	355574	179808	134734	1	161645	1	47659.8	268895	69768.6	3.8541	5	2
Q8TDY4	ASAP3_HUMAN	ASAP3	Arf-GAP with SH3 domain, ANK repeat and PH domain-containing protein 3	5	370464	217427	234569	346313	278714	153325	117495	1	90364.5	266802	69286.8	3.85069	6	2
Q9P2R3	ANFY1_HUMAN	ANKFY1	Rabankyrin-5	9	1450000	2000000	999872	636173	470624	493603	356440	1	430754	1.00838e+06	262398	3.84293	6	2
Q14244	MAP7_HUMAN	MAP7	Ensconsin	4	78215.4	109583	191770	315228	51439.7	1	39581.9	1	58064.3	124373	32549.1	3.82109	5	2
Q9NWS0	PIHD1_HUMAN	PIH1D1	PIH1 domain-containing protein 1	4	2010000	1420000	2060000	748277	1040000	1	953379	1	1	1.21305e+06	317794	3.81709	5	1
Q15007	FL2D_HUMAN	WTAP	Pre-mRNA-splicing regulator WTAP	3	265017	201384	214087	234753	40372.5	1	1	1	125564	159269	41855.3	3.80523	5	1
P31947	1433S_HUMAN	SFN	14-3-3 protein sigma	6	1	1	1	1	5620000	9190000	1950000	1	1	2468334	650001	3.79743	2	1
P61006	RAB8A_HUMAN	RAB8A	Ras-related protein Rab-8A	3	502515	669578	425162	682006	1	1	1	300737	1	379877	100246	3.78944	4	1
Q13164	MK07_HUMAN	MAPK7	Mitogen-activated protein kinase 7	5	109916	137080	189560	126826	1	1	1	1	74388.5	93897.3	24796.8	3.78667	4	1
O14531	DPYL4_HUMAN	DPYSL4	Dihydropyrimidinase-related protein 4	5	420862	802510	729698	1730000	1000000	1	155571	1	464019	780512	206530	3.77916	5	2
Q8TAF3	WDR48_HUMAN	WDR48	WD repeat-containing protein 48	8	294138	192732	224782	301537	341674	85347.9	80376.5	1	110191	240035	63522.8	3.77872	6	2
Q9P2P1	NYNRI_HUMAN	NYNRIN	Protein NYNRIN	7	80921.2	160471	137652	82222.3	57653.5	1	68736.3	1	1	86486.8	22912.8	3.77461	5	1
Q9Y4C2	TCAF1_HUMAN	TCAF1	TRPM8 channel-associated factor 1	6	868149	538518	266186	238730	117966	324083	93767.3	1	219188	392272	104319	3.76032	6	2
Q2TAK8	PWP3A_HUMAN	PWWP3A	PWWP domain-containing DNA repair factor 3A	4	77436.4	1	1	86769.3	1	1	1	1	21849.4	27368.3	7283.8	3.75742	2	1
O60447	EVI5_HUMAN	EVI5	Ecotropic viral integration site 5 protein homolog	5	222368	1	58652.2	84370.8	1	1	1	1	48758.7	60899	16253.6	3.74681	3	1
Q8TF44	C2C4C_HUMAN	C2CD4C	C2 calcium-dependent domain-containing protein 4C	4	1370000	1090000	809664	1730000	1570000	1	435356	1	444240	1.09494e+06	293199	3.73447	5	2
Q5SW79	CE170_HUMAN	CEP170	Centrosomal protein of 170 kDa	13	814235	494299	345992	297794	152738	159722	171532	1	132953	377463	101495	3.71902	6	2
Q9UJ41	RABX5_HUMAN	RABGEF1	Rab5 GDP/GTP exchange factor	5	548705	179996	460260	184078	1	1	185375	1	1	228840	61792.3	3.70337	4	1
P78312	F193A_HUMAN	FAM193A	Protein FAM193A	7	231532	226051	229762	137968	1	1	1	1	111575	137552	37192.3	3.69841	4	1
P42898	MTHR_HUMAN	MTHFR	Methylenetetrahydrofolate reductase (NADPH)	5	37587.2	1	1	48346.2	1	1	1	1	11658.3	14322.9	3886.77	3.68504	2	1
Q9UMX1	SUFU_HUMAN	SUFU	Suppressor of fused homolog	2	1320000	1	1	1800000	2140000	1440000	1	1	915124	1116667	305042	3.6607	4	1
Q9Y496	KIF3A_HUMAN	KIF3A	Kinesin-like protein KIF3A	9	435360	352828	340516	677057	1110000	330110	180285	1	263105	540978	147797	3.66028	6	2
Q15075	EEA1_HUMAN	EEA1	Early endosome antigen 1	23	1260000	531936	784323	241303	329587	433187	273182	1	216130	596723	163104	3.65853	6	2
Q9UP83	COG5_HUMAN	COG5	Conserved oligomeric Golgi complex subunit 5	7	595153	796605	547274	94175.5	93289.2	143013	130262	1	180556	378252	103606	3.65085	6	2
Q6N022	TEN4_HUMAN	TENM4	Teneurin-4	11	251431	160055	183092	60454	1	1	1	1	89800	109172	29934	3.6471	4	1
Q96C00	ZBTB9_HUMAN	ZBTB9	Zinc finger and BTB domain-containing protein 9	2	266844	149400	130108	240737	1	1	1	1	108250	131182	36084	3.63546	4	1
Q70CQ2	UBP34_HUMAN	USP34	Ubiquitin carboxyl-terminal hydrolase 34	7	158520	1	93539.4	85835.6	1	1	1	1	46636	56316.3	15546	3.62256	3	1
Q5T6F2	UBAP2_HUMAN	UBAP2	Ubiquitin-associated protein 2	7	2160000	3240000	2880000	1130000	467177	250777	1360000	1	43214.7	1.68799e+06	467739	3.60884	6	2
Q92793	CBP_HUMAN	CREBBP	CREB-binding protein	5	778585	560604	462027	298889	1	1	1	151374	140713	350018	97362.7	3.59499	4	2
Q8N6H7	ARFG2_HUMAN	ARFGAP2	ADP-ribosylation factor GTPase-activating protein 2	6	282448	535620	691817	816742	667930	292316	258093	1	201656	547812	153250	3.57463	6	2
Q96EB1	ELP4_HUMAN	ELP4	Elongator complex protein 4	2	109977	1	60002.5	59235.9	78974.9	1	1	1	43125.8	51365.4	14375.9	3.57301	4	1
Q86WT1	IT70A_HUMAN	IFT70A	Intraflagellar transport protein 70A	5	432475	499344	447757	2450000	2010000	587832	168035	432797	300839	1.07123e+06	300557	3.56416	6	3
P49674	KC1E_HUMAN	CSNK1E	Casein kinase I isoform epsilon	3	1260000	736846	632396	3510000	1060000	786180	470677	324295	326975	1.3309e+06	373982	3.55873	6	3
Q9UPN6	SCAF8_HUMAN	SCAF8	SR-related and CTD-associated factor 8	5	1900000	378163	422412	686479	1	1	1	1	478396	564509	159466	3.54	4	1
A6NKD9	CC85C_HUMAN	CCDC85C	Coiled-coil domain-containing protein 85C	5	1050000	360657	302024	980350	656216	1	206874	1	267147	558208	158007	3.5328	5	2
Q86WR0	CCD25_HUMAN	CCDC25	Coiled-coil domain-containing protein 25	2	233946	1	1	316553	497905	1	1	1	149517	174734	49839.7	3.50593	3	1
O75695	XRP2_HUMAN	RP2	Protein XRP2	2	576997	1	1	228009	90232.1	1	1	1	127686	149207	42562.7	3.50558	3	1
P38606	VATA_HUMAN	ATP6V1A	V-type proton ATPase catalytic subunit A	6	837762	1260000	1780000	462245	298122	247054	392468	150898	154332	814197	232566	3.50093	6	3
Q6VMQ6	MCAF1_HUMAN	ATF7IP	Activating transcription factor 7-interacting protein 1	4	224074	128094	195008	78378.6	1	1	1	1	89534.2	104259	29845.4	3.49332	4	1
Q15691	MARE1_HUMAN	MAPRE1	Microtubule-associated protein RP/EB family member 1	4	2410000	1470000	1270000	2120000	2750000	966916	246778	650662	676326	1.83115e+06	524589	3.49064	6	3
Q49A88	CCD14_HUMAN	CCDC14	Coiled-coil domain-containing protein 14	9	315740	1	388168	1490000	473889	438611	207131	1	240949	517735	149360	3.46635	5	2
Q9UJU6	DBNL_HUMAN	DBNL	Drebrin-like protein	9	1640000	1140000	905452	991543	741601	772043	483819	1	410584	1.03177e+06	298135	3.46076	6	2
Q96TC7	RMD3_HUMAN	RMDN3	Regulator of microtubule dynamics protein 3	4	285434	160964	114469	63670.8	32085.3	1	66953.6	1	28255.4	109437	31736.7	3.44829	5	2
P19838	NFKB1_HUMAN	NFKB1	Nuclear factor NF-kappa-B p105 subunit	4	103288	1	84135	55923	62352.8	1	1	1	44363.9	50950.1	14788.6	3.44522	4	1
P61601	NCALD_HUMAN	NCALD	Neurocalcin-delta	3	672293	76268.2	73729.5	317936	55746.1	1	1	115983	59139.4	199329	58374.5	3.41466	5	2
Q7Z4H7	HAUS6_HUMAN	HAUS6	HAUS augmin-like complex subunit 6	13	721046	410897	347672	607250	311856	345076	113425	1	288567	457300	133998	3.41274	6	2
Q969V6	MRTFA_HUMAN	MRTFA	Myocardin-related transcription factor A	6	614736	362188	257798	401840	1	1	1	1	240036	272761	80012.7	3.40897	4	1
Q6ZU35	CRACD_HUMAN	CRACD	Capping protein-inhibiting regulator of actin dynamics	14	4210000	2650000	2250000	1150000	759911	786675	1000000	1	732336	1.96776e+06	577446	3.4077	6	2
O15344	TRI18_HUMAN	MID1	E3 ubiquitin-protein ligase Midline-1	5	717900	555957	390105	585552	174016	159343	237502	1	143873	430479	127125	3.38626	6	2
P60510	PP4C_HUMAN	PPP4C	Serine/threonine-protein phosphatase 4 catalytic subunit	1	111979	1	172634	351235	452776	1	162451	1	1	181438	54151	3.35059	4	1
Q6NUQ4	TM214_HUMAN	TMEM214	Transmembrane protein 214	8	292294	257704	168239	1	1	1	1	1	107679	119707	35893.7	3.33504	3	1
Q71H61	ILDR2_HUMAN	ILDR2	Immunoglobulin-like domain-containing receptor 2	7	524991	196810	153181	620200	416803	1	191614	1	95821.6	318664	95812.2	3.32593	5	2
Q9BRP1	PDD2L_HUMAN	PDCD2L	Programmed cell death protein 2-like	1	1	179433	1	134545	89993	1	60759.7	1	1	67329	20253.9	3.32425	3	1
P20839	IMDH1_HUMAN	IMPDH1	Inosine-5'-monophosphate dehydrogenase 1	2	142472	1	73213	45940.1	64482.5	1	49368.4	1	1	54351.6	16456.8	3.30268	4	1
P47929	LEG7_HUMAN	LGALS7B	Galectin-7	2	1	1	1	1	1280000	22300000	3570000	1	1	3.93e+06	1.19e+06	3.30252	2	1
Q8WXX5	DNJC9_HUMAN	DNAJC9	DnaJ homolog subfamily C member 9	3	2210000	1480000	1080000	1370000	1	1	938539	1	1	1.02333e+06	312847	3.27104	4	1
Q96LI5	CNO6L_HUMAN	CNOT6L	CCR4-NOT transcription complex subunit 6-like	2	656104	1	141885	156467	1	1	146854	1	1	159076	48952	3.24964	3	1
O14745	NHRF1_HUMAN	NHERF1	Na(+)/H(+) exchange regulatory cofactor NHE-RF1	4	333419	136227	127608	247887	264136	154644	143466	1	51432.8	210654	64966.6	3.24249	6	2
Q9NQC3	RTN4_HUMAN	RTN4	Reticulon-4	10	9250000	5950000	2830000	1400000	1680000	1180000	1010000	1870000	559474	3715000	1.14649e+06	3.24032	6	3
Q9Y508	RN114_HUMAN	RNF114	E3 ubiquitin-protein ligase RNF114	3	1	1	660804	544129	499549	1	1	1	263049	284081	87683.7	3.23984	3	1
Q92574	TSC1_HUMAN	TSC1	Hamartin	7	967467	315426	120929	1030000	1	1	1	350509	25612.7	405637	125374	3.23541	4	2
Q8TCU4	ALMS1_HUMAN	ALMS1	Centrosome-associated protein ALMS1	48	832350	932364	857329	366742	197131	401020	367816	1	186615	597823	184811	3.23478	6	2
Q5VUA4	ZN318_HUMAN	ZNF318	Zinc finger protein 318	13	284959	120414	120026	154076	1	1	1	1	105929	113246	35310.3	3.20717	4	1
Q9Y6D6	BIG1_HUMAN	ARFGEF1	Brefeldin A-inhibited guanine nucleotide-exchange protein 1	12	927705	790742	643772	269245	272010	300628	346482	1	154346	534017	166943	3.1988	6	2
P25098	ARBK1_HUMAN	GRK2	Beta-adrenergic receptor kinase 1	2	219910	1	152469	457592	1	1	1	1	129734	138329	43245.3	3.1987	3	1
Q8N9N7	LRC57_HUMAN	LRRC57	Leucine-rich repeat-containing protein 57	3	1710000	1440000	1550000	1440000	948117	2170000	792847	656690	1	1.54302e+06	483179	3.19347	6	2
Q14517	FAT1_HUMAN	FAT1	Protocadherin Fat 1	18	320124	268960	322907	152907	1	1	1	1	167000	177483	55667.3	3.18829	4	1
Q9NRX1	PNO1_HUMAN	PNO1	RNA-binding protein PNO1	3	130129	1	1	224826	1	64908	1	1	66187.4	69977.7	22063.1	3.1717	3	1
P49006	MRP_HUMAN	MARCKSL1	MARCKS-related protein	3	15900000	8020000	5230000	4920000	2930000	2130000	4130000	1380000	700554	6.52167e+06	2.07018e+06	3.15028	6	3
Q13409	DC1I2_HUMAN	DYNC1I2	Cytoplasmic dynein 1 intermediate chain 2	3	1140000	1180000	719495	643553	346129	331864	303947	1	388987	726840	230978	3.14679	6	2
Q6ZT12	UBR3_HUMAN	UBR3	E3 ubiquitin-protein ligase UBR3	9	641652	193185	644606	304772	1	1	1	1	284016	297370	94672.7	3.14103	4	1
Q9BVV7	TIM21_HUMAN	TIMM21	Mitochondrial import inner membrane translocase subunit Tim21	4	230623	1	1	89538.4	1	1	1	1	51001.8	53360.9	17001.3	3.13864	2	1
O95644	NFAC1_HUMAN	NFATC1	Nuclear factor of activated T-cells, cytoplasmic 1	2	37969.1	1	32305.7	25992.2	1	1	1	1	15391.2	16045	5131.07	3.12703	3	1
P10644	KAP0_HUMAN	PRKAR1A	cAMP-dependent protein kinase type I-alpha regulatory subunit	5	161556	302078	461655	2400000	2480000	1030000	278189	427177	391258	1.13921e+06	365541	3.11651	6	3
P42695	CNDD3_HUMAN	NCAPD3	Condensin-2 complex subunit D3	6	142797	1	55678	63410.1	1	1	1	1	42045	43648	14015.7	3.11423	3	1
Q9Y613	FHOD1_HUMAN	FHOD1	FH1/FH2 domain-containing protein 1	10	342238	294703	251017	136261	1	1	1	1	165063	170704	55021.7	3.10248	4	1
Q92560	BAP1_HUMAN	BAP1	Ubiquitin carboxyl-terminal hydrolase BAP1	3	171477	1	346966	110901	1	1	101617	1	1	104891	33873	3.0966	3	1
Q7L099	RUFY3_HUMAN	RUFY3	Protein RUFY3	8	503336	495074	502442	329566	234172	83844.2	146653	1	201060	358072	115905	3.08937	6	2
Q15398	DLGP5_HUMAN	DLGAP5	Disks large-associated protein 5	9	433388	566705	472023	397085	276242	215717	166587	1	215656	393527	127415	3.08855	6	2
Q8IY17	PLPL6_HUMAN	PNPLA6	Patatin-like phospholipase domain-containing protein 6	6	750372	305177	291126	278362	1	1	1	1	263286	270840	87762.7	3.08605	4	1
Q14789	GOGB1_HUMAN	GOLGB1	Golgin subfamily B member 1	76	5030000	2080000	2170000	789749	505113	1	646348	687313	380025	1.76248e+06	571229	3.08541	5	3
Q9Y4E8	UBP15_HUMAN	USP15	Ubiquitin carboxyl-terminal hydrolase 15	7	1010000	1	359104	702280	1	1	1	337450	1	345231	112484	3.06916	3	1
P78310	CXAR_HUMAN	CXADR	Coxsackievirus and adenovirus receptor	6	2600000	1630000	1890000	1180000	961855	450831	210300	1210000	1	1.45211e+06	473434	3.0672	6	2
Q15811	ITSN1_HUMAN	ITSN1	Intersectin-1	15	742887	527314	523699	182689	227284	1	211021	1	148856	367312	119959	3.06197	5	2
O75832	PSD10_HUMAN	PSMD10	26S proteasome non-ATPase regulatory subunit 10	2	313700	1	1	1060000	547154	1	1	314848	1	320143	104950	3.05043	3	1
Q8TDY8	IGDC4_HUMAN	IGDCC4	Immunoglobulin superfamily DCC subclass member 4	6	317827	125132	217304	99229	1	1	1	1	124727	126582	41576.3	3.04458	4	1
Q9Y520	PRC2C_HUMAN	PRRC2C	Protein PRRC2C	21	3210000	3040000	2270000	975144	714848	507226	509188	872590	380926	1786203	587568	3.03999	6	3
Q96EX3	DC2I2_HUMAN	DYNC2I2	Cytoplasmic dynein 2 intermediate chain 2	7	74511.6	190464	204165	828896	743287	1	123920	212850	1	340221	112257	3.03073	5	2
Q05682	CALD1_HUMAN	CALD1	Caldesmon	13	4450000	2070000	1800000	815165	814015	409266	1310000	1	402986	1.72641e+06	570996	3.0235	6	2
Q08379	GOGA2_HUMAN	GOLGA2	Golgin subfamily A member 2	18	3740000	1400000	1450000	1320000	521401	1	431737	733014	245963	1.40523e+06	470238	2.98835	5	3
Q92804	RBP56_HUMAN	TAF15	TATA-binding protein-associated factor 2N	3	20500000	7760000	2080000	4550000	31100000	12000000	5980000	1	7160000	1.29983e+07	4.38e+06	2.96766	6	2
P50748	KNTC1_HUMAN	KNTC1	Kinetochore-associated protein 1	19	1140000	1060000	770060	495206	504336	327916	152833	309443	271438	716253	244571	2.92861	6	3
Q9Y262	EIF3L_HUMAN	EIF3L	Eukaryotic translation initiation factor 3 subunit L	12	9270000	6130000	3590000	3620000	1610000	1460000	688324	2630000	1080000	4280000	1466108	2.91929	6	3
Q86XP3	DDX42_HUMAN	DDX42	ATP-dependent RNA helicase DDX42	9	307169	296926	301282	194909	317017	215308	128756	1	151098	272102	93285	2.91689	6	2
Q9NP79	VTA1_HUMAN	VTA1	Vacuolar protein sorting-associated protein VTA1 homolog	7	511665	512962	265537	410063	453567	130012	129403	146617	116391	380634	130804	2.90997	6	3
Q12959	DLG1_HUMAN	DLG1	Disks large homolog 1	6	1040000	945212	677177	321691	206687	1	1	374176	174506	531795	182894	2.90766	5	2
Q6IQ21	ZN770_HUMAN	ZNF770	Zinc finger protein 770	5	81918	1	1	195466	1	1	1	1	47817.1	46231.3	15939.7	2.90039	2	1
P29353	SHC1_HUMAN	SHC1	SHC-transforming protein 1	4	1	1	71626.7	70931.2	71208	1	1	1	36987	35628.2	12329.7	2.88963	3	1
Q13442	HAP28_HUMAN	PDAP1	28 kDa heat- and acid-stable phosphoprotein	4	971034	1360000	1210000	1930000	4340000	1150000	954802	948849	1	1826839	634551	2.87895	6	2
Q8NEB9	PK3C3_HUMAN	PIK3C3	Phosphatidylinositol 3-kinase catalytic subunit type 3	11	833008	639503	366173	392480	194996	296127	1	312975	160328	453714	157768	2.87583	6	2
Q5T5Y3	CAMP1_HUMAN	CAMSAP1	Calmodulin-regulated spectrin-associated protein 1	11	995626	935973	1280000	564932	769061	1	491941	1	301035	757599	264326	2.86616	5	2
O75665	OFD1_HUMAN	OFD1	Centriole and centriolar satellite protein OFD1	14	488684	423318	513474	899576	311232	452541	346342	1	193574	514804	179972	2.86046	6	2
P22681	CBL_HUMAN	CBL	E3 ubiquitin-protein ligase CBL	9	2600000	2500000	1640000	3520000	1970000	600383	629703	713174	906983	2.1384e+06	749953	2.85137	6	3
Q9BSJ8	ESYT1_HUMAN	ESYT1	Extended synaptotagmin-1	10	3220000	2710000	647105	716817	252156	402914	521304	873088	1	1324832	464798	2.85034	6	2
Q6PK18	OGFD3_HUMAN	OGFOD3	2-oxoglutarate and iron-dependent oxygenase domain-containing protein 3	1	73865.2	1	101437	64102.5	1	1	42119.5	1	1	39901.3	14040.5	2.84187	3	1
P49815	TSC2_HUMAN	TSC2	Tuberin	14	659144	601271	815788	546362	298900	474151	219151	1	378899	565936	199350	2.8389	6	2
Q01469	FABP5_HUMAN	FABP5	Fatty acid-binding protein 5	2	1	1	1	1	389310	1010000	1	1	247140	233219	82380.7	2.83099	2	1
Q86XZ4	SPAS2_HUMAN	SPATS2	Spermatogenesis-associated serine-rich protein 2	2	158071	1	49276.8	99165.4	1	1	54243.3	1	1	51086	18081.8	2.82528	3	1
Q8WXE9	STON2_HUMAN	STON2	Stonin-2	3	12285	1	7022.62	18857.9	1	1	6816.57	1	1	6361.42	2272.86	2.79887	3	1
Q00341	VIGLN_HUMAN	HDLBP	Vigilin	19	4300000	4970000	3900000	2170000	1170000	1430000	1220000	380864	1620000	2990000	1.07362e+06	2.78497	6	3
P46019	KPB2_HUMAN	PHKA2	Phosphorylase b kinase regulatory subunit alpha, liver isoform	9	347222	319304	379658	357014	248122	299087	167071	1	183328	325068	116800	2.78312	6	2
P48634	PRC2A_HUMAN	PRRC2A	Protein PRRC2A	26	2400000	1770000	1230000	731933	327184	566953	557544	497865	208559	1.17101e+06	421323	2.77937	6	3
O14967	CLGN_HUMAN	CLGN	Calmegin	4	661333	1	231115	218232	1	1	200493	1	1	185114	66831.7	2.76985	3	1
Q52LR7	EPC2_HUMAN	EPC2	Enhancer of polycomb homolog 2	5	92749.6	1	83803.6	73648.8	1	1	1	1	45244.6	41700.8	15082.2	2.7649	3	1
Q9BYP7	WNK3_HUMAN	WNK3	Serine/threonine-protein kinase WNK3	12	843310	681183	613756	481630	240277	464201	1	265133	336785	554060	200640	2.76147	6	2
P35612	ADDB_HUMAN	ADD2	Beta-adducin	11	895242	1280000	1010000	447870	386714	1	351186	1	377107	669971	242765	2.75976	5	2
Q96AC1	FERM2_HUMAN	FERMT2	Fermitin family homolog 2	6	1300000	689113	459785	623897	676691	616639	1	344389	449224	727688	264538	2.75079	6	2
O75534	CSDE1_HUMAN	CSDE1	Cold shock domain-containing protein E1	5	2070000	2130000	1650000	857154	1220000	694919	488227	498065	580993	1.43701e+06	522428	2.75064	6	3
Q96MX6	DAA10_HUMAN	DNAAF10	Dynein axonemal assembly factor 10	1	271593	48006.1	1	37561.1	1	1	1	1	64939.2	59527.2	21647.1	2.7499	3	1
Q96HB5	CC120_HUMAN	CCDC120	Coiled-coil domain-containing protein 120	2	1	1	46822.3	64400.9	48508.9	1	1	1	29164	26622.5	9722	2.73838	3	1
O95429	BAG4_HUMAN	BAG4	BAG family molecular chaperone regulator 4	1	130059	1	1	107648	1	1	1	1	43485	39618.5	14495.7	2.73313	2	1
Q6P2H3	CEP85_HUMAN	CEP85	Centrosomal protein of 85 kDa	7	284172	222872	278698	453638	176464	179844	216137	1	76132.4	265948	97423.5	2.72981	6	2
Q9P2H3	IFT80_HUMAN	IFT80	Intraflagellar transport protein 80 homolog	7	294246	335428	568449	2910000	1050000	1	541123	404163	1	859687	315096	2.72834	5	2
Q9H6T3	RPAP3_HUMAN	RPAP3	RNA polymerase II-associated protein 3	9	1330000	1140000	1280000	316643	515574	1	555534	1	284764	763703	280100	2.72654	5	2
Q14689	DIP2A_HUMAN	DIP2A	Disco-interacting protein 2 homolog A	10	284813	138234	195526	329946	263096	1	51411.2	1	171183	201936	74198.4	2.72157	5	2
Q8NCM8	DYHC2_HUMAN	DYNC2H1	Cytoplasmic dynein 2 heavy chain 1	66	666522	547248	592747	2720000	1480000	486786	322434	513627	357131	1.08222e+06	397731	2.72098	6	3
Q9H2M9	RBGPR_HUMAN	RAB3GAP2	Rab3 GTPase-activating protein non-catalytic subunit	9	2140000	1500000	908241	523908	207710	1	635285	1	335377	879977	323554	2.71972	5	2
Q9Y6R9	CCD61_HUMAN	CCDC61	Centrosomal protein CCDC61	5	195904	93076.4	155873	607764	208864	225506	136424	1	137070	247831	91165	2.71849	6	2
Q9UPN9	TRI33_HUMAN	TRIM33	E3 ubiquitin-protein ligase TRIM33	11	959840	576272	870222	592039	436331	326973	1	334685	357859	626946	230848	2.71584	6	2
Q8IYD1	ERF3B_HUMAN	GSPT2	Eukaryotic peptide chain release factor GTP-binding subunit ERF3B	1	446009	251260	247766	433805	325689	1	175119	1	139626	284088	104915	2.70779	5	2
Q13464	ROCK1_HUMAN	ROCK1	Rho-associated protein kinase 1	17	1830000	943292	683847	638620	437959	200318	377367	1	498750	789006	292039	2.70171	6	2
Q92769	HDAC2_HUMAN	HDAC2	Histone deacetylase 2	4	741370	99165.4	180308	1070000	1	1	109962	277862	1	348474	129275	2.6956	4	2
Q8NC51	SERB1_HUMAN	SERBP1	SERPINE1 mRNA-binding protein 1	7	2320000	5660000	3640000	1410000	2450000	1260000	1750000	1260000	96200.9	2790000	1.0354e+06	2.69461	6	3
O00213	APBB1_HUMAN	APBB1	Amyloid beta precursor protein binding family B member 1	6	638202	363410	271021	513476	1	1	1	275539	56193.1	297685	110578	2.69209	4	2
Q3V6T2	GRDN_HUMAN	CCDC88A	Girdin	27	6870000	4250000	4840000	1710000	1660000	1420000	1650000	1	2220000	3.45833e+06	1.29e+06	2.68088	6	2
Q96EK7	F120B_HUMAN	FAM120B	Constitutive coactivator of peroxisome proliferator-activated receptor gamma	21	607493	268158	246133	608393	306918	352790	212972	1	233614	398314	148862	2.67572	6	2
Q9H6Z4	RANB3_HUMAN	RANBP3	Ran-binding protein 3	9	622684	774480	316151	697578	715863	1	309921	1	278422	521126	196115	2.65725	5	2
Q7Z4S6	KI21A_HUMAN	KIF21A	Kinesin-like protein KIF21A	10	1180000	629446	843831	597049	715173	374204	453527	1	365302	723284	272943	2.64994	6	2
Q9Y3P9	RBGP1_HUMAN	RABGAP1	Rab GTPase-activating protein 1	15	2910000	1250000	764542	1230000	387404	194912	330745	608262	333159	1.12281e+06	424055	2.64779	6	3
Q9NS87	KIF15_HUMAN	KIF15	Kinesin-like protein KIF15	18	1380000	1200000	859621	853358	674764	626836	509056	1	547710	932430	352256	2.64703	6	2
P41208	CETN2_HUMAN	CETN2	Centrin-2	2	1	235879	186897	574184	672494	552965	189912	1	230077	370403	139997	2.6458	5	2
Q9UI12	VATH_HUMAN	ATP6V1H	V-type proton ATPase subunit H	8	496593	317578	228390	318532	144176	138260	119879	1	192060	273922	103980	2.63437	6	2
Q9H910	JUPI2_HUMAN	JPT2	Jupiter microtubule associated homolog 2	3	1150000	1360000	1710000	1410000	3860000	1130000	848177	863424	311580	1770000	674394	2.62458	6	3
P51692	STA5B_HUMAN	STAT5B	Signal transducer and activator of transcription 5B	2	1130000	612416	667205	979754	670492	443278	389296	1	471148	750524	286815	2.61675	6	2
Q9NV70	EXOC1_HUMAN	EXOC1	Exocyst complex component 1	7	903797	337117	213404	234235	133312	238470	214103	1	181621	343389	131908	2.60324	6	2
Q15276	RABE1_HUMAN	RABEP1	Rab GTPase-binding effector protein 1	16	1030000	702774	905221	401484	357900	367746	375885	1	349424	627521	241770	2.59553	6	2
O15037	KHNYN_HUMAN	KHNYN	Protein KHNYN	7	626841	235022	375536	1320000	507377	1	215825	1	376530	510796	197452	2.58694	5	2
Q9H5H4	ZN768_HUMAN	ZNF768	Zinc finger protein 768	7	379550	156806	95489.4	308497	148069	113073	1	135961	96902.1	200247	77621.4	2.5798	6	2
O43815	STRN_HUMAN	STRN	Striatin	8	1080000	937680	1060000	304814	1	271321	1	339739	370073	608969	236604	2.57379	5	2
Q9UQB8	BAIP2_HUMAN	BAIAP2	BAR/IMD domain-containing adapter protein 2	13	2480000	1290000	733244	679289	826436	442660	275971	804962	175849	1.07527e+06	418927	2.56673	6	3
Q96J84	KIRR1_HUMAN	KIRREL1	Kin of IRRE-like protein 1	5	896464	511661	437573	407050	334881	1	237711	200286	67048.8	431272	168349	2.56178	5	3
Q01973	ROR1_HUMAN	ROR1	Inactive tyrosine-protein kinase transmembrane receptor ROR1	7	596309	569441	740520	232870	190068	170178	1	317793	173845	416564	163880	2.54189	6	2
Q5VYS8	TUT7_HUMAN	TUT7	Terminal uridylyltransferase 7	12	746121	786223	339906	750494	310236	328238	1	412695	231107	543536	214601	2.53278	6	2
Q96SZ5	AEDO_HUMAN	ADO	2-aminoethanethiol dioxygenase	4	979581	993036	912561	810158	489296	1	1	661998	164858	697439	275619	2.53045	5	2
P05556	ITB1_HUMAN	ITGB1	Integrin beta-1	11	2160000	943933	804013	800622	336435	382486	396194	452539	225216	904582	357983	2.52688	6	3
Q9Y4K4	M4K5_HUMAN	MAP4K5	Mitogen-activated protein kinase kinase kinase kinase 5	6	103685	1	106538	77139.9	159754	129798	64758.3	1	49431.1	96152.7	38063.5	2.52611	5	2
Q9HAD4	WDR41_HUMAN	WDR41	WD repeat-containing protein 41	8	286200	228960	260610	420133	190783	1	159411	1	115944	231114	91785.3	2.51799	5	2
Q6P3X3	TTC27_HUMAN	TTC27	Tetratricopeptide repeat protein 27	7	159399	147147	146539	162414	103053	1	82699.5	1	60037.8	119759	47579.4	2.51703	5	2
P16333	NCK1_HUMAN	NCK1	SH2/SH3 adapter protein NCK1	4	157689	91485.1	101864	231391	147638	88697.6	93492.3	1	69284.3	136461	54259.2	2.51498	6	2
O60333	KIF1B_HUMAN	KIF1B	Kinesin-like protein KIF1B	17	995726	420282	389574	813716	511611	326736	216399	245531	228197	576274	230042	2.50508	6	3
O94822	LTN1_HUMAN	LTN1	E3 ubiquitin-protein ligase listerin	15	441905	378973	360769	304171	132257	1	202098	1	121594	269679	107898	2.4994	5	2
O75146	HIP1R_HUMAN	HIP1R	Huntingtin-interacting protein 1-related protein	12	617729	857849	647682	203992	236868	1	1	297851	215591	427354	171148	2.49699	5	2
Q07960	RHG01_HUMAN	ARHGAP1	Rho GTPase-activating protein 1	6	677018	1020000	694440	725955	582940	730360	294479	359020	236512	738452	296670	2.48913	6	3
P67870	CSK2B_HUMAN	CSNK2B	Casein kinase II subunit beta	1	88654.8	31916.5	75420	374764	160631	1	104893	1	42377.5	121898	49090.5	2.48313	5	2
Q6VN20	RBP10_HUMAN	RANBP10	Ran-binding protein 10	3	91904.4	1	18755	1	1	1	1	1	22299.1	18443.9	7433.7	2.48112	2	1
O14641	DVL2_HUMAN	DVL2	Segment polarity protein dishevelled homolog DVL-2	7	344127	477934	327747	1920000	1170000	923066	485147	412776	144811	860479	347578	2.47564	6	3
P16885	PLCG2_HUMAN	PLCG2	1-phosphatidylinositol 4,5-bisphosphate phosphodiesterase gamma-2	4	56634.6	16263.3	1	43791.7	1	1	1	1	23616.8	19448.8	7872.93	2.47033	3	1
P55196	AFAD_HUMAN	AFDN	Afadin	39	12400000	6550000	5080000	4260000	3280000	2310000	1460000	2960000	2470000	5.64667e+06	2.29667e+06	2.45864	6	3
Q9UPQ3	AGAP1_HUMAN	AGAP1	Arf-GAP with GTPase, ANK repeat and PH domain-containing protein 1	9	399725	248037	320684	505844	363502	1	146693	1	227203	306299	124632	2.45762	5	2
Q96PY5	FMNL2_HUMAN	FMNL2	Formin-like protein 2	13	579347	678571	702714	181971	154208	209799	229557	1	280877	417768	170145	2.45537	6	2
Q71RC2	LARP4_HUMAN	LARP4	La-related protein 4	5	1030000	744871	683907	365584	152426	391591	171674	312776	202042	561396	228831	2.45333	6	3
Q5T5U3	RHG21_HUMAN	ARHGAP21	Rho GTPase-activating protein 21	17	1080000	627470	417782	531046	165205	292678	329674	1	305162	519030	211612	2.45274	6	2
Q8NEZ3	WDR19_HUMAN	WDR19	WD repeat-containing protein 19	20	681000	883947	587695	1910000	893346	889275	1	767268	427590	974210	398286	2.44601	6	2
O15372	EIF3H_HUMAN	EIF3H	Eukaryotic translation initiation factor 3 subunit H	5	1200000	1230000	721418	414601	329660	188365	344936	1	491295	680674	278744	2.44193	6	2
Q9Y4X5	ARI1_HUMAN	ARIH1	E3 ubiquitin-protein ligase ARIH1	5	57445.8	50868.6	93223.1	61788.1	83788.6	56801.9	40352.1	1	42385	67319.3	27579.4	2.44093	6	2
P11171	EPB41_HUMAN	EPB41	Protein 4.1	13	2270000	2630000	958304	929059	437752	716090	523534	484368	622180	1.32353e+06	543361	2.43583	6	3
Q9NR12	PDLI7_HUMAN	PDLIM7	PDZ and LIM domain protein 7	4	850617	188022	232167	498664	235440	154208	183508	117495	142622	359853	147875	2.43349	6	3
P09493	TPM1_HUMAN	TPM1	Tropomyosin alpha-1 chain	5	11800000	5570000	4600000	2440000	3780000	3530000	4130000	1	2390000	5.28667e+06	2.17333e+06	2.43251	6	2
O14920	IKKB_HUMAN	IKBKB	Inhibitor of nuclear factor kappa-B kinase subunit beta	6	132048	53989.1	115988	60309.2	64942.6	1	61398.8	1	26749.5	71213	29383.1	2.4236	5	2
O75970	MPDZ_HUMAN	MPDZ	Multiple PDZ domain protein	22	3750000	1740000	1990000	2770000	1210000	1030000	702059	1160000	718556	2.08167e+06	860205	2.41997	6	3
Q9C0B1	FTO_HUMAN	FTO	Alpha-ketoglutarate-dependent dioxygenase FTO	5	316851	1	1	470568	1	1	78337	1	84412.7	131237	54250.2	2.41911	2	2
Q96KM6	Z512B_HUMAN	ZNF512B	Zinc finger protein 512B	2	41873.2	1	1	25173.1	1	1	1	1	13887.1	11175	4629.7	2.41377	2	1
Q7Z3E5	ARMC9_HUMAN	ARMC9	LisH domain-containing protein ARMC9	7	483068	488605	621018	549949	529903	1	273267	1	281835	445424	185034	2.40725	5	2
Q8WUA2	PPIL4_HUMAN	PPIL4	Peptidyl-prolyl cis-trans isomerase-like 4	7	125970	91112.7	97381.5	103749	1490000	169141	96225.1	205316	133139	346226	144893	2.38952	6	3
Q15404	RSU1_HUMAN	RSU1	Ras suppressor protein 1	2	538116	586457	1150000	278301	360076	1	450134	1	159729	485492	203288	2.3882	5	2
P35222	CTNB1_HUMAN	CTNNB1	Catenin beta-1	14	15500000	7280000	5290000	5750000	2140000	1820000	3840000	2990000	1110000	6.29667e+06	2.64667e+06	2.37909	6	3
[truncated: 180 more rows]
