# Supplementary material for: Light- and chemical-induced ciliary signaling governs dorsal/ventral regionalization of human telencephalic organoids
Source: Nat Commun. 2026 May 22;17:6712. doi: 10.1038/s41467-026-73505-2 (PMC13385379; doi:10.1038/s41467-026-73505-2)
Supplement: Supplementary file 4 — Supplementary Data 2 [file 41467_2026_73505_MOESM4_ESM.xlsx]

## Sheet: Supplementary Data 2
Geneid	_id	name	symbol	WT1_count	WT2_count	WT3_count	A13KO1_count	A13KO2_count	A13KO3_count	WT1_tpm	WT2_tpm	WT3_tpm	A13KO1_tpm	A13KO2_tpm	A13KO3_tpm	log2FoldChange_A13KOvsWT	padj_A13KOvsWT	baseMean	lfcSE_A13KOvsWT	stat_A13KOvsWT	pvalue_A13KOvsWT
ENSG00000092969	7042	transforming growth factor beta 2	TGFB2	73	87	46	2154	2256	1210	1.39726	1.78543	0.818271	47.6753	54.8377	23.1809	4.87853	2.73105e-48	1019.97	0.323594	15.0761	2.32752e-51
ENSG00000116194	9068	angiopoietin like 1	ANGPTL1	12	22	12	380	420	248	0.386217	0.759173	0.358934	14.1425	17.1666	7.98899	4.62384	7.24231e-35	191.042	0.360247	12.8352	1.04156e-37
ENSG00000281453	103611157	TGFB2 overlapping transcript 1	TGFB2-OT1	45	45	20	953	1044	515	3.8009	4.07525	1.56996	93.0804	111.985	43.5383	4.62167	6.77215e-34	459.925	0.365274	12.6526	1.08216e-36
ENSG00000290418	387590	TPTE pseudogene 1	TPTEP1	18	17	14	362	343	413	0.215934	0.218658	0.156085	5.02168	5.2255	4.95894	4.59984	2.85528e-60	199.615	0.273002	16.8491	1.06461e-63
ENSG00000283633	ENSG00000283633			16	17	14	284	288	316	0.603325	0.687303	0.490617	12.3834	13.7914	11.9264	4.3319	6.52759e-50	160.309	0.282671	15.3249	5.2154e-53
ENSG00000185404	93349	SP140 nuclear body protein like	SP140L	43	39	46	715	664	750	0.881315	0.857028	0.876202	16.9457	17.2829	15.3856	4.1495	1.51313e-89	386.363	0.201944	20.5478	8.05968e-94
ENSG00000081138	1005	cadherin 7	CDH7	147	183	166	2974	3184	1843	1.17172	1.56396	1.22969	27.4118	32.2302	14.7035	4.13106	4.82762e-52	1481.89	0.263972	15.6496	3.34287e-55
ENSG00000134438	30062	retina and anterior neural fold homeobox	RAX	44	21	53	524	414	1035	1.34581	0.68868	1.50657	18.5333	16.0811	31.6855	4.12907	1.4007e-31	348.941	0.338055	12.2142	2.6113e-34
ENSG00000205929	56245	exosomal polycystin 1 interacting protein	EPCIP	15	17	13	288	282	118	0.421502	0.512183	0.339497	9.35821	10.0633	3.3188	4.05845	1.79417e-20	128.62	0.41343	9.81654	9.55666e-23
ENSG00000164690	6469	sonic hedgehog signaling molecule	SHH	25	33	25	112	163	1057	0.553117	0.782815	0.514045	2.86541	4.57983	23.4068	4.00253	0.000332182	228.626	0.930874	4.29976	1.70986e-05
ENSG00000125968	3397	inhibitor of DNA binding 1	ID1	45	31	27	498	461	533	4.2263	3.1216	2.35665	54.084	54.9837	50.1032	3.94228	3.94524e-58	272.877	0.238247	16.5471	1.68115e-61
ENSG00000256463	27164	spalt like transcription factor 3	SALL3	120	105	98	1660	1377	1362	2.02892	1.90345	1.5399	32.4551	29.5667	23.0489	3.86114	2.71118e-79	811.073	0.199982	19.3074	4.65204e-83
ENSG00000102034	2000	E74 like ETS transcription factor 4	ELF4	25	28	19	371	282	322	0.552801	0.663826	0.39045	9.48624	7.91885	7.12647	3.84694	1.53616e-44	179.157	0.26562	14.4829	1.55465e-47
ENSG00000266524	2662	growth differentiation factor 10	GDF10	53	36	32	578	442	430	2.29265	1.66968	1.28646	28.9123	24.2812	18.6175	3.67413	1.18224e-40	269.872	0.265459	13.8407	1.44836e-43
ENSG00000086205	2346	folate hydrolase 1	FOLH1	119	127	136	1636	1416	1136	2.58299	2.95562	2.74346	41.0631	39.0323	24.68	3.56238	6.47874e-57	788.248	0.217695	16.3641	3.45091e-60
ENSG00000135046	301	annexin A1	ANXA1	16	25	18	114	163	389	0.416081	0.697054	0.435025	3.42811	5.38308	10.1251	3.5466	8.73429e-16	120.752	0.411591	8.61679	6.88546e-18
ENSG00000187821	391723	helt bHLH transcription factor	HELT	15	12	11	152	112	153	1.00058	0.858244	0.681927	11.7246	9.48777	10.2151	3.53919	1.44894e-24	77.3911	0.328757	10.7654	5.01657e-27
ENSG00000260978	ENSG00000260978			150	158	144	1855	1516	1257	6.77197	7.64802	6.04185	96.841	86.9176	56.8001	3.45781	2.46919e-52	875.272	0.220203	15.7028	1.44674e-55
ENSG00000169085	254778	vexin	VXN	37	44	24	398	358	247	0.893747	1.13955	0.538776	11.117	10.982	5.97173	3.35675	2.78727e-24	191.891	0.313693	10.7008	1.00956e-26
ENSG00000159212	54102	chloride intracellular channel 6	CLIC6	33	31	48	372	371	268	0.898101	0.904568	1.21405	11.707	12.8224	7.30023	3.29209	6.50899e-30	193.947	0.277268	11.8733	1.6295e-32
ENSG00000178568	2066	erb-b2 receptor tyrosine kinase 4	ERBB4	200	312	180	2503	2357	1306	1.78004	2.9773	1.48887	25.7604	26.6406	11.6341	3.26512	3.98103e-23	1192.92	0.312722	10.441	1.61158e-25
ENSG00000232284	100289178	GNG12, DIRAS3 and WLS antisense RNA 1	GNG12-AS1	22	22	19	234	192	134	0.698934	0.749384	0.560984	8.59649	7.74639	4.26097	3.25883	1.77449e-20	107.704	0.331901	9.81867	9.35734e-23
ENSG00000101638	29906	ST8 alpha-N-acetyl-neuraminide alpha-2,8-sialyltransferase 5	ST8SIA5	24	24	21	221	221	162	0.177325	0.190125	0.144199	1.88818	2.07365	1.19802	3.2364	3.0943e-24	116.299	0.302758	10.6897	1.13725e-26
ENSG00000116729	79971	Wnt ligand secretion mediator	WLS	1760	2018	1396	17339	15075	12020	45.7074	56.1905	33.6932	520.702	497.182	312.441	3.19866	1.12673e-39	8552.17	0.233913	13.6746	1.44037e-42
ENSG00000270071	ENSG00000270071			42	39	35	392	385	201	2.40893	2.39832	1.86563	25.9987	28.0427	11.5388	3.19316	3.98358e-20	190.448	0.32815	9.73082	2.22795e-22
ENSG00000247809	ENSG00000247809	NR2F2 antisense RNA 1	NR2F2-AS1	66	78	37	593	562	366	0.638713	0.809328	0.332773	6.63603	6.9069	3.54514	3.16961	1.02361e-20	295.079	0.320838	9.87918	5.12516e-23
ENSG00000143858	127833	synaptotagmin 2	SYT2	92	67	64	716	626	485	1.36393	1.06499	0.881796	12.2746	11.7859	7.19675	3.13531	6.37725e-31	353.514	0.25947	12.0835	1.2908e-33
ENSG00000179455	7681	makorin ring finger protein 3	MKRN3	152	167	149	1488	1219	1056	2.47111	2.91094	2.25122	27.9732	25.1673	17.1831	3.10741	3.63182e-45	727.143	0.21305	14.5853	3.48209e-48
ENSG00000185551	7026	nuclear receptor subfamily 2 group F member 2	NR2F2	1877	2346	1305	16509	16063	11515	33.5636	44.978	21.6869	341.363	364.767	206.091	3.09202	1.34338e-27	8577.97	0.271028	11.4085	3.79244e-30
ENSG00000162496	9249	dehydrogenase/reductase 3	DHRS3	87	49	37	488	420	443	2.86619	1.73081	1.13285	18.5908	17.5719	14.6076	3.04559	5.11853e-23	260.862	0.292399	10.4158	2.09932e-25
ENSG00000134531	2012	epithelial membrane protein 1	EMP1	21	17	35	206	191	147	0.310458	0.269463	0.480878	3.52161	3.58592	2.17516	3.01542	2.07232e-19	106.143	0.315587	9.55496	1.23628e-21
ENSG00000162692	7412	vascular cell adhesion molecule 1	VCAM1	886	1285	956	9262	8698	5296	16.9614	26.3754	17.0086	205.033	211.462	101.477	3.00702	2.84213e-26	4571.88	0.270052	11.135	8.47763e-29
ENSG00000204065	340543	transcription elongation factor A like 5	TCEAL5	38	28	31	235	199	297	4.20691	3.32357	3.18952	30.0842	27.978	32.9099	2.99303	2.31137e-30	140.139	0.250081	11.9682	5.21378e-33
ENSG00000153823	55022	phosphotyrosine interaction domain containing 1	PID1	30	15	26	188	176	150	1.03178	0.55313	0.831046	7.47683	7.68715	5.16356	2.96042	5.27464e-20	100.493	0.305159	9.70126	2.97812e-22
ENSG00000154914	124739	ubiquitin specific peptidase 43	USP43	55	29	35	371	228	270	1.25276	0.708225	0.740896	9.77172	6.59516	6.15544	2.95383	2.12426e-21	168.407	0.294211	10.0398	1.01834e-23
ENSG00000139117	144402	copine 8	CPNE8	63	100	74	602	646	380	1.42489	2.42499	1.55545	15.7445	18.5549	8.6023	2.89598	1.2638e-20	323.444	0.293832	9.85592	6.46238e-23
ENSG00000108551	51655	ras related dexamethasone induced 1	RASD1	151	129	118	913	786	1066	10.0034	9.16278	7.265	69.941	66.1267	70.6833	2.87542	3.30216e-51	536.721	0.185248	15.522	2.46246e-54
ENSG00000137801	7057	thrombospondin 1	THBS1	264	402	355	2280	2177	2557	3.33821	5.4501	4.17179	33.3378	34.9586	32.3617	2.87141	3.02673e-52	1367.92	0.183075	15.6844	1.93463e-55
ENSG00000113327	2566	gamma-aminobutyric acid type A receptor subunit gamma2	GABRG2	53	76	37	349	391	368	0.269765	0.414755	0.175023	2.05413	2.52739	1.87477	2.82695	1.75582e-22	218.564	0.274679	10.2918	7.66897e-25
ENSG00000106538	5919	retinoic acid receptor responder 2	RARRES2	102	73	84	553	423	769	6.18736	4.74784	4.73552	38.7902	32.5859	46.6898	2.82111	1.92578e-31	337.1	0.231548	12.1837	3.79535e-34
ENSG00000143850	22874	pleckstrin homology domain containing A6	PLEKHA6	528	439	349	3161	2823	2384	6.3321	5.64477	3.88976	43.8359	42.9942	28.6161	2.76223	4.02405e-30	1664.04	0.231751	11.9189	9.43103e-33
ENSG00000153993	223117	semaphorin 3D	SEMA3D	45	73	51	398	419	241	0.630952	1.09742	0.664565	6.45295	7.46075	3.38213	2.76139	1.06715e-16	212.727	0.311591	8.86221	7.84419e-19
ENSG00000122644	10124	ARF like GTPase 4A	ARL4A	407	486	439	3075	3126	2113	13.1467	16.8316	13.1786	114.857	128.232	68.3143	2.75412	2.20222e-30	1665.43	0.229985	11.9752	4.79288e-33
ENSG00000278621	ENSG00000278621	THBS1 antisense RNA 1	THBS1-AS1	14	14	24	86	88	148	3.08215	3.30462	4.91044	21.8935	24.6033	32.612	2.71389	2.28863e-13	62.843	0.342556	7.92247	2.32837e-15
ENSG00000152784	56978	PR/SET domain 8	PRDM8	33	55	21	248	216	204	0.832735	1.48807	0.492488	7.23663	6.922	5.15244	2.70065	5.87295e-15	133.214	0.322164	8.38285	5.16619e-17
ENSG00000111087	2735	GLI family zinc finger 1	GLI1	33	32	40	202	151	258	0.838031	0.871293	0.944039	5.93184	4.86976	6.55777	2.61965	4.58661e-22	120.473	0.256942	10.1955	2.0766e-24
ENSG00000130226	1804	dipeptidyl peptidase like 6	DPP6	93	113	105	652	588	526	0.599803	0.781398	0.629359	4.86256	4.81601	3.39548	2.6068	2.84874e-33	355.713	0.207976	12.5341	4.85564e-36
ENSG00000184985	57537	sortilin related VPS10 domain containing receptor 2	SORCS2	526	375	320	2650	2159	2140	9.64242	7.37054	5.45172	56.1743	50.2617	39.2649	2.59482	5.09136e-26	1397.04	0.234227	11.0782	1.60003e-28
ENSG00000149531	ENSG00000149531	FSHD region gene 1 family member B, pseudogene	FRG1BP	224	245	283	1572	1357	1155	34.0859	39.9724	40.0218	276.612	262.235	175.913	2.54916	2.44257e-34	828.364	0.200125	12.7379	3.64291e-37
ENSG00000095739	25805	BMP and activin membrane bound inhibitor	BAMBI	35	38	14	168	151	158	1.89482	2.20573	0.704388	10.5172	10.3815	8.56145	2.53361	1.56051e-12	96.4235	0.330514	7.66569	1.77879e-14
ENSG00000228495	ENSG00000228495	long intergenic non-protein coding RNA 1013	LINC01013	158	142	106	669	530	1053	0.891512	0.859066	0.555853	4.36504	3.79779	5.94687	2.52757	5.66531e-21	445.803	0.254272	9.94043	2.77623e-23
ENSG00000165731	5979	ret proto-oncogene	RET	39	40	51	257	227	211	0.503313	0.553479	0.611684	3.83529	3.72035	2.7255	2.52216	6.43907e-23	140.966	0.242684	10.3928	2.67523e-25
ENSG00000292339	8623	acetylserotonin O-methyltransferase like	ASMTL	36	12	52	455	25	49	1.18905	0.42496	1.5962	17.3781	1.04863	1.61989	2.51498		106.469	1.24041	2.02753
ENSG00000118785	6696	secreted phosphoprotein 1	SPP1	12	40	12	140	98	104	0.19167	0.685016	0.17813	2.58579	1.98785	1.66263	2.49829	1.30704e-07	69.3297	0.421373	5.92892	3.04934e-09
ENSG00000082556	4986	opioid receptor kappa 1	OPRK1	86	84	54	471	461	241	1.75641	1.8394	1.02496	11.1235	11.9568	4.92646	2.49808	3.51848e-12	242.364	0.330614	7.55587	4.16056e-14
ENSG00000145945	26240	family with sequence similarity 50 member B	FAM50B	29	15	22	104	83	163	1.72393	0.956052	1.21543	7.14903	6.26592	9.69839	2.47517	1.5871e-11	69.7068	0.336952	7.34577	2.0458e-13
ENSG00000178538	767	carbonic anhydrase 8	CA8	334	485	225	2068	2042	1259	5.01913	7.81433	3.1423	35.9355	38.9693	18.9364	2.4625	7.65826e-13	1109.1	0.317277	7.76135	8.40312e-15
ENSG00000138823	4547	microsomal triglyceride transfer protein	MTTP	154	195	110	892	866	593	3.48103	4.72595	2.3108	23.3154	24.8593	13.4163	2.45649	5.69825e-16	484.649	0.2834	8.66792	4.40101e-18
ENSG00000151136	121551	ankyrin repeat and BTB domain containing 3	ABTB3	155	159	104	848	655	646	2.26745	2.49385	1.41391	14.3447	12.1683	9.45862	2.44826	7.9497e-22	438.7	0.241454	10.1397	3.68395e-24
ENSG00000185920	5727	patched 1	PTCH1	1800	1921	1893	10336	9563	8538	12.0619	13.8019	11.789	80.0915	81.3806	57.2649	2.44206	8.07359e-44	5826.33	0.170003	14.3648	8.60082e-47
ENSG00000182667	50863	neurotrimin	NTM	71	59	78	356	369	310	1.18198	1.0531	1.20678	6.8532	7.80122	5.16539	2.42217	2.74299e-24	212.905	0.226294	10.7036	9.78908e-27
ENSG00000197705	57565	kelch like family member 14	KLHL14	52	48	33	275	232	157	1.21625	1.20373	0.717325	7.43777	6.89114	3.67543	2.42106	1.37712e-12	137.365	0.315147	7.68231	1.56241e-14
ENSG00000144847	152404	immunoglobulin superfamily member 11	IGSF11	61	73	50	350	324	232	1.44189	1.8501	1.09839	9.56673	9.72598	5.48885	2.40242	7.27884e-16	187.611	0.278109	8.63843	5.69931e-18
ENSG00000279437	ENSG00000279437			49	49	58	280	213	281	1.77764	1.90595	1.95551	11.7462	9.81324	10.2034	2.39945	7.45631e-26	157.426	0.217292	11.0425	2.38297e-28
ENSG00000204389	3303	heat shock protein family A (Hsp70) member 1A	HSPA1A	233	248	302	1297	995	1537	11.2236	12.8084	13.5197	72.2451	60.8674	74.1038	2.37343	1.18224e-40	777.086	0.171457	13.8428	1.4069e-43
ENSG00000266709	84815	uncharacterized protein MGC12916	MGC12916	71	49	45	277	236	293	4.9769	3.68269	2.93155	22.4529	21.0086	20.557	2.36986	1.22067e-20	164.857	0.24034	9.86046	6.17683e-23
ENSG00000280061	ENSG00000280061			125	113	110	615	583	451	3.52793	3.41945	2.88527	20.0713	20.896	12.7402	2.34878	2.10877e-22	342.794	0.228635	10.273	9.32287e-25
ENSG00000186094	84871	AGBL carboxypeptidase 4	AGBL4	17	31	27	145	113	95	0.262446	0.513123	0.387382	2.58852	2.21541	1.46793	2.33923	5.97445e-11	73.2225	0.326863	7.1566	8.27039e-13
ENSG00000178031	92949	ADAMTS like 1	ADAMTSL1	141	125	45	572	494	425	1.21433	1.15424	0.360175	5.69647	5.40293	3.66351	2.33889	2.99393e-09	309.37	0.356479	6.56107	5.34232e-11
ENSG00000118523	1490	cellular communication network factor 2	CCN2	708	804	584	3539	3085	3354	35.0671	42.6963	26.8821	202.693	194.047	166.272	2.33608	2.05831e-32	2056.31	0.188827	12.3715	3.72762e-35
ENSG00000120738	1958	early growth response 1	EGR1	66	50	58	248	262	315	2.43635	1.97895	1.98979	10.5862	12.2824	11.6385	2.33364	4.75649e-24	169.517	0.219153	10.6484	1.77348e-26
ENSG00000271155	ENSG00000271155			46	59	55	288	242	203	3.79945	5.22496	4.22191	27.5072	25.3842	16.7822	2.29943	2.89959e-17	152.818	0.255152	9.012	2.02326e-19
ENSG00000285791	ENSG00000285791			84	103	73	473	398	321	1.94584	2.55819	1.57157	12.6701	11.7084	7.44257	2.29535	3.61442e-17	248.965	0.255432	8.98614	2.56055e-19
ENSG00000119283	440730	tripartite motif containing 67	TRIM67	92	98	145	574	528	401	1.1347	1.29594	1.66205	8.18644	8.27009	4.95024	2.28431	3.02114e-18	314.787	0.246452	9.26878	1.88278e-20
ENSG00000106078	23242	cordon-bleu WH2 repeat protein	COBL	33	18	19	117	117	83	0.26632	0.155751	0.142504	1.09186	1.19911	0.670437	2.28205	3.83382e-09	66.5987	0.349931	6.52144	6.96353e-11
ENSG00000109046	26118	WD repeat and SOCS box containing 1	WSB1	8077	9432	7493	46713	40392	24595	108.733	136.139	93.7456	727.178	690.545	331.397	2.26979	1.65896e-15	23566.3	0.265809	8.53916	1.35198e-17
ENSG00000150275	65217	protocadherin related 15	PCDH15	11	20	15	79	78	47	0.0827309	0.161277	0.104846	0.687058	0.744997	0.353804	2.26213	6.82318e-07	43.1125	0.401976	5.62753	1.82809e-08
ENSG00000147381	4103	MAGE family member A4	MAGEA4	68	66	71	260	253	417	2.33663	2.43161	2.26737	10.3311	11.0404	14.3419	2.25711	2.29968e-20	190.76	0.230542	9.79047	1.23718e-22
ENSG00000175161	253559	cell adhesion molecule 2	CADM2	170	232	131	951	928	478	1.97216	2.88569	1.41237	12.7575	13.6718	5.55024	2.2549	2.86039e-10	500.559	0.325774	6.92167	4.46345e-12
ENSG00000147119	56548	carbohydrate sulfotransferase 7	CHST7	19	20	23	77	80	122	0.918286	1.03639	1.03308	4.30335	4.9102	5.90166	2.2519	7.52744e-11	57.4033	0.316159	7.12268	1.05851e-12
ENSG00000007237	8522	growth arrest specific 7	GAS7	92	109	140	529	449	537	1.0488	1.33229	1.48325	6.97349	6.50031	6.12727	2.24817	5.49726e-30	314.412	0.189094	11.8892	1.34694e-32
ENSG00000165072	256691	MAM domain containing 2	MAMDC2	44	65	62	282	294	169	1.41968	2.24863	1.85914	10.5215	12.0467	5.45776	2.2443	1.52154e-11	158.036	0.305266	7.35196	1.95319e-13
ENSG00000147852	7436	very low density lipoprotein receptor	VLDLR	173	206	159	869	769	740	1.21364	1.54945	1.03663	7.04944	6.851	5.19595	2.23735	3.12059e-26	497.68	0.201109	11.1251	9.47447e-29
ENSG00000173926	115123	membrane associated ring-CH-type finger 3	MARCHF3	48	48	32	211	178	178	1.1277	1.2091	0.698692	5.73227	5.31076	4.18564	2.23578	3.97312e-15	118.599	0.265095	8.43389	3.34374e-17
ENSG00000166342	81832	neuropilin and tolloid like 1	NETO1	33	50	61	234	238	150	0.429325	0.697445	0.73754	3.5203	3.93219	1.95323	2.23457	2.82172e-11	131.732	0.307598	7.26456	3.74246e-13
ENSG00000236404	401491	VLDLR antisense RNA 1	VLDLR-AS1	21	24	19	101	92	86	0.390778	0.47884	0.328586	2.17332	2.17412	1.60177	2.21985	6.75683e-11	58.5757	0.310988	7.13806	9.46547e-13
ENSG00000188064	7477	Wnt family member 7B	WNT7B	1596	982	806	5530	4516	4813	36.3815	24.0009	17.0752	145.769	130.733	109.813	2.21345	4.33458e-15	3108.87	0.26281	8.42222	3.69411e-17
ENSG00000148053	4915	neurotrophic receptor tyrosine kinase 2	NTRK2	1812	2331	1367	9375	8737	5652	6.32745	8.72731	4.43632	37.8559	38.7452	19.7543	2.21037	3.32217e-13	5044.93	0.280715	7.87407	3.43294e-15
ENSG00000165023	54769	DIRAS family GTPase 2	DIRAS2	19	29	21	103	111	81	0.495209	0.810402	0.508672	3.1043	3.67403	2.11305	2.20175	1.67702e-09	62.5334	0.331043	6.65095	2.91204e-11
ENSG00000175745	7025	nuclear receptor subfamily 2 group F member 1	NR2F1	4836	4261	3313	19397	17631	16548	127.798	120.731	81.3662	592.741	591.698	437.698	2.19906	3.53425e-23	11273	0.210366	10.4535	1.41189e-25
ENSG00000124785	51299	neuritin 1	NRN1	133	157	92	640	560	442	6.73731	8.52712	4.33118	37.4892	36.0253	22.4103	2.19793	4.12841e-14	347.274	0.269976	8.14119	3.91423e-16
ENSG00000046889	80243	phosphatidylinositol-3,4,5-trisphosphate dependent Rac exchange factor 2	PREX2	547	816	769	3369	3441	2099	5.22115	8.35097	6.82164	37.1853	41.7108	20.0531	2.18366	5.87295e-15	1901.41	0.26051	8.38224	5.19287e-17
ENSG00000260230	23732	ferric chelate reductase 1 like	FRRS1L	139	177	141	776	702	438	1.0376	1.41663	0.978178	6.69836	6.65483	3.2725	2.17901	1.65046e-13	408.624	0.273619	7.96365	1.67033e-15
ENSG00000105855	3696	integrin subunit beta 8	ITGB8	1016	1655	1113	5927	6323	3505	7.76283	13.5579	7.90324	52.3664	61.3528	26.8043	2.17314	7.42318e-12	3376.08	0.291651	7.45116	9.25229e-14
ENSG00000106536	11281	POU class 6 homeobox 2	POU6F2	48	49	51	230	221	165	0.668081	0.731226	0.659693	3.70175	3.90629	2.29859	2.16543	2.15788e-14	131.004	0.263368	8.22208	1.99995e-16
ENSG00000258424	ENSG00000258424			1201	1191	1266	5280	5094	4839	463.589	492.912	454.158	2356.76	2497.09	1869.54	2.15614	5.56359e-42	3217.38	0.153297	14.0651	6.22325e-45
ENSG00000249378	401164	long intergenic non-protein coding RNA 1060	LINC01060	13	22	23	81	76	82	0.253478	0.459926	0.416782	1.82631	1.8819	1.6003	2.1404	2.17595e-09	50.4163	0.3238	6.61026	3.83636e-11
ENSG00000117707	5629	prospero homeobox 1	PROX1	118	200	119	641	780	350	1.53551	2.79041	1.43913	9.64538	12.8899	4.55856	2.13991	2.0349e-08	383.429	0.342726	6.2438	4.27054e-10
ENSG00000109762	83891	sorting nexin 25	SNX25	189	262	262	1039	1002	858	4.33564	6.44408	5.58569	27.5612	29.1907	19.7001	2.13076	8.82093e-23	616.948	0.20569	10.3591	3.80577e-25
ENSG00000265579	ENSG00000265579			13	20	21	72	98	46	0.682415	1.12565	1.02449	4.37049	6.53306	2.41687	2.12981	6.41149e-06	46.7766	0.410728	5.18545	2.15492e-07
ENSG00000173482	5797	protein tyrosine phosphatase receptor type M	PTPRM	236	266	191	1116	964	734	2.7605	3.336	2.07631	15.095	14.3198	8.59334	2.12101	9.0716e-16	601.453	0.246295	8.61168	7.19968e-18
ENSG00000170801	94031	HtrA serine peptidase 3	HTRA3	58	24	51	204	137	202	2.02363	0.897807	1.6537	8.23049	6.07029	7.05416	2.11474	1.66921e-10	113.928	0.301923	7.00422	2.48359e-12
ENSG00000263146	ENSG00000263146	long intergenic non-protein coding RNA 1896	LINC01896	95	56	55	332	240	267	6.17344	3.90175	3.32162	24.9478	19.8061	17.3662	2.10988	9.26796e-13	177.693	0.272761	7.73528	1.03175e-14
ENSG00000135824	85397	regulator of G protein signaling 8	RGS8	20	25	23	98	80	97	0.345674	0.463281	0.369443	1.95864	1.75595	1.67802	2.10532	8.97578e-11	58.1083	0.2967	7.0958	1.28608e-12
ENSG00000198846	9760	thymocyte selection associated high mobility group box	TOX	627	716	680	3083	2945	1960	17.8133	21.8101	17.9543	101.284	106.254	55.7344	2.09438	3.49932e-17	1719.98	0.232954	8.99053	2.46038e-19
ENSG00000113070	1839	heparin binding EGF like growth factor	HBEGF	65	80	64	285	261	283	2.51741	3.32199	2.30358	12.7637	12.837	10.9702	2.07837	2.86751e-20	176.417	0.212792	9.76714	1.55793e-22
ENSG00000141314	162494	rhomboid like 3	RHBDL3	1109	991	1016	4453	3985	3864	22.35	21.4135	19.0293	103.774	101.99	77.9422	2.07716	4.10921e-33	2626.69	0.166138	12.5026	7.22296e-36
ENSG00000196767	5456	POU class 3 homeobox 4	POU3F4	354	412	350	1625	1435	1343	10.6809	13.3282	9.81427	56.6958	54.9848	40.5576	2.07644	3.62769e-26	941.197	0.186897	11.1101	1.12073e-28
ENSG00000151952	121256	transmembrane protein 132D	TMEM132D	19	20	18	83	65	76	0.295966	0.334031	0.260582	1.49506	1.28584	1.18493	2.06374	7.49088e-09	47.6582	0.321814	6.41283	1.42843e-10
ENSG00000016082	3670	ISL LIM homeobox 1	ISL1	35	35	40	133	150	145	1.43877	1.54262	1.52816	6.32219	7.83069	5.96599	2.05963	7.41324e-14	91.6043	0.255306	8.06731	7.18658e-16
ENSG00000145423	6423	secreted frizzled related protein 2	SFRP2	8570	7962	7581	35188	29622	28949	497.2	495.268	408.753	2360.68	2182.48	1681.03	2.05304	4.32253e-30	20077.3	0.172364	11.9111	1.03608e-32
ENSG00000165633	196740	V-set and transmembrane domain containing 4	VSTM4	109	125	96	495	409	378	1.45838	1.79317	1.19371	7.65845	6.94948	5.06204	2.05218	1.28198e-17	275.035	0.225321	9.10781	8.40619e-20
ENSG00000150347	84159	AT-rich interaction domain 5B	ARID5B	188	300	238	1049	1001	732	2.48522	4.25203	2.92393	16.0352	16.8045	9.68519	2.04669	2.51326e-14	601.334	0.249503	8.2031	2.34271e-16
ENSG00000138653	64579	N-deacetylase and N-sulfotransferase 4	NDST4	77	125	78	408	423	239	2.39759	4.17314	2.25716	14.6905	16.7267	7.44857	2.04638	4.44646e-09	232.955	0.314995	6.49655	8.2184e-11
ENSG00000272573	389125	musculoskeletal, embryonic nuclear protein 1	MUSTN1	76	34	41	229	146	218	12.5368	6.01341	6.28552	43.6819	30.5852	35.9932	2.04625	3.73012e-09	125.594	0.313555	6.52599	6.7553e-11
ENSG00000196083	3556	interleukin 1 receptor accessory protein	IL1RAP	32	23	25	95	105	108	0.330564	0.254742	0.24001	1.1348	1.37746	1.11666	2.03788	1.66809e-10	66.0172	0.290919	7.00499	2.47006e-12
ENSG00000132872	6860	synaptotagmin 4	SYT4	424	709	458	2250	2323	1447	11.3973	20.4338	11.4415	69.9374	79.2993	38.9309	2.02979	4.63318e-11	1310.34	0.282117	7.19486	6.25251e-13
ENSG00000150551	116372	LY6/PLAUR domain containing 1	LYPD1	305	317	271	1076	943	1432	8.8764	9.89155	7.32977	36.211	34.8525	41.7129	2.02381	2.39525e-26	731.682	0.181478	11.1518	7.01707e-29
ENSG00000156804	114907	F-box protein 32	FBXO32	147	183	88	595	544	458	2.30192	3.0725	1.28068	10.7741	10.8182	7.17841	2.02152	1.24646e-10	345.068	0.286876	7.04667	1.83244e-12
ENSG00000249906	100288866	NGFR antisense RNA 1	NGFR-AS1	49	24	66	121	145	264	4.6472	2.44048	5.81732	13.27	17.4642	25.0605	2.01375	3.95684e-07	111.609	0.351473	5.72947	1.00744e-08
ENSG00000176485	11145	phospholipase A and acyltransferase 3	PLAAT3	120	95	77	379	343	389	4.52936	3.84457	2.70103	16.5419	16.4412	14.6959	2.01083	4.08534e-17	238.303	0.224148	8.97102	2.93768e-19
ENSG00000189056	5649	reelin	RELN	71	92	38	285	289	182	0.232118	0.322482	0.115456	1.07742	1.19987	0.595541	2.0085	2.91352e-07	165.023	0.347142	5.78581	7.21629e-09
ENSG00000092421	57556	semaphorin 6A	SEMA6A	1276	1320	937	5166	4594	3519	13.5487	15.0275	9.24632	63.4295	61.9471	37.3986	2.00741	7.34928e-15	2881.39	0.240262	8.35511	6.53739e-17
ENSG00000198668	801	calmodulin 1	CALM1	7461	8270	7879	33046	30112	24371	110.301	131.086	108.252	564.928	565.337	360.617	1.99529	7.96547e-23	18997.5	0.192387	10.3712	3.35183e-25
ENSG00000183840	2863	G protein-coupled receptor 39	GPR39	249	274	242	903	790	1187	9.19756	10.8516	8.30754	38.5703	37.0583	43.8848	1.98851	7.94412e-27	613.831	0.176738	11.2512	2.28498e-29
ENSG00000242539	ENSG00000242539			127	198	156	671	667	412	7.57686	12.6654	8.64956	46.2913	50.5354	24.6021	1.97776	8.33444e-11	383.629	0.278281	7.10707	1.18531e-12
ENSG00000291100	ENSG00000291100			405	526	513	2052	1857	1325	7.19204	10.015	8.46638	42.1372	41.8787	23.5506	1.97059	2.07922e-15	1143.72	0.23152	8.51152	1.71663e-17
ENSG00000282826	100289097	FSHD region gene 1 family member C, pseudogene	FRG1CP	236	285	260	1105	1023	701	35.5383	46.0148	36.3866	192.415	195.634	105.656	1.96802	2.59673e-14	619.131	0.240047	8.19849	2.43435e-16
ENSG00000137691	85016	cilia and flagella associated protein 300	CFAP300	12	24	17	67	68	57	0.524975	1.12574	0.691178	3.38941	3.7779	2.49587	1.9585	2.63306e-06	41.8517	0.364725	5.36981	7.88207e-08
ENSG00000114450	59345	G protein subunit beta 4	GNB4	278	479	356	1530	1499	954	4.03669	7.45734	4.80412	25.69	27.6418	13.865	1.9525	1.23163e-10	875.561	0.276996	7.04885	1.80408e-12
ENSG00000146250	167681	serine protease 35	PRSS35	133	135	116	531	476	351	6.30175	6.85822	5.10801	29.0935	28.6419	16.6459	1.9263	3.47104e-13	298.378	0.24485	7.86729	3.62411e-15
ENSG00000120322	56128	protocadherin beta 8	PCDHB8	19	16	18	65	50	74	0.800077	0.722381	0.704425	3.16507	2.67383	3.11889	1.91698	5.23879e-07	40.7465	0.337665	5.67718	1.36936e-08
ENSG00000136750	2572	glutamate decarboxylase 2	GAD2	73	73	118	312	327	281	1.43522	1.53882	2.15606	7.0932	8.16447	5.52958	1.91568	8.37745e-14	201.549	0.237982	8.0497	8.29981e-16
ENSG00000128567	5420	podocalyxin like	PODXL	749	839	762	2939	2714	2640	12.583	15.1124	11.8971	57.0945	57.9025	44.3912	1.91525	1.08867e-28	1810.9	0.164681	11.63	2.89941e-31
ENSG00000130649	1571	cytochrome P450 family 2 subfamily E member 1	CYP2E1	14	14	13	40	42	64	0.16849	0.180652	0.145403	0.556669	0.641918	0.770932	1.91123	1.86465e-05	31.45	0.385055	4.96352	6.92267e-07
ENSG00000104044	4948	OCA2 melanosomal transmembrane protein	OCA2	22	39	31	81	105	140	0.782437	1.48717	1.02464	3.33122	4.74243	4.98362	1.9095	5.63e-08	70.5003	0.314392	6.07363	1.25051e-09
ENSG00000223911	ENSG00000223911			44	78	53	213	218	182	12.3671	23.5059	13.8444	69.2285	77.8135	51.2006	1.90913	2.51441e-10	134.623	0.27498	6.94281	3.8438e-12
ENSG00000188803	388336	shisa family member 6	SHISA6	46	60	26	158	186	118	0.62106	0.86855	0.326237	2.46675	3.18914	1.59459	1.90723	1.76861e-06	102.386	0.350274	5.44497	5.18129e-08
ENSG00000249167	105379132	SEMA6A antisense RNA 2	SEMA6A-AS2	21	20	15	60	75	60	0.627565	0.640822	0.416595	2.0734	2.84633	1.79465	1.89912	2.66389e-06	42.9796	0.353869	5.36675	8.01693e-08
ENSG00000237187	441094	NR2F1 antisense RNA 1	NR2F1-AS1	998	865	653	3092	2729	3048	5.08555	4.72597	3.09246	18.2196	17.6602	15.5458	1.89824	7.73254e-18	1933.29	0.207091	9.16617	4.90131e-20
ENSG00000204390	3305	heat shock protein family A (Hsp70) member 1 like	HSPA1L	26	20	22	68	80	90	1.09009	0.899053	0.857223	3.29676	4.25953	3.77677	1.89771	5.66649e-08	51.8776	0.312525	6.07221	1.26163e-09
ENSG00000150687	11098	serine protease 23	PRSS23	3210	3618	4329	13896	13087	11385	32.4817	39.2527	40.7103	162.598	168.174	115.307	1.89178	1.14135e-23	8435.03	0.179078	10.564	4.37718e-26
ENSG00000133636	4922	neurotensin	NTS	15	22	15	64	64	52	1.11705	1.75659	1.03814	5.51128	6.05265	3.87591	1.89111	5.79855e-06	39.6655	0.363136	5.20771	1.91185e-07
ENSG00000163661	5806	pentraxin 3	PTX3	2051	2585	2414	8493	7962	7904	126.065	170.356	137.896	603.647	621.494	486.259	1.88655	1.04836e-28	5338.23	0.162144	11.635	2.73621e-31
ENSG00000130829	1852	dual specificity phosphatase 9	DUSP9	94	51	80	251	226	302	3.93112	2.28679	3.10929	12.1382	12.0028	12.6411	1.87732	9.00734e-13	169.35	0.242563	7.73952	9.97936e-15
ENSG00000156140	9508	ADAM metallopeptidase with thrombospondin type 1 motif 3	ADAMTS3	119	155	115	459	491	379	1.96664	2.74649	1.76628	8.77169	10.3049	6.26914	1.87522	3.14494e-13	294.045	0.237905	7.88221	3.2163e-15
ENSG00000279694	ENSG00000279694			1835	1264	1283	4664	3789	6876	83.3311	61.544	54.1479	244.918	218.514	312.534	1.86856	3.03339e-14	3303.27	0.228455	8.17909	2.85986e-16
ENSG00000279068	ENSG00000279068			21	27	31	85	95	88	3.8539	5.31268	5.28722	18.0382	22.1406	16.1642	1.86534	2.03405e-08	59.0116	0.298728	6.24427	4.25793e-10
ENSG00000288802	ENSG00000288802			19	28	37	106	104	71	0.724946	1.14546	1.31201	4.67681	5.0393	2.71145	1.86154	1.39387e-06	62.4069	0.33897	5.49176	3.97952e-08
ENSG00000286670	ENSG00000286670			51	53	40	155	181	149	5.36894	5.98222	3.91347	18.8687	24.1981	15.6998	1.85051	2.75068e-10	107.547	0.267082	6.92864	4.24895e-12
ENSG00000197410	54798	dachsous cadherin-related 2	DCHS2	80	115	81	327	321	280	0.556132	0.857144	0.523307	2.62862	2.83386	1.94821	1.84693	1.32991e-12	205.415	0.240236	7.68799	1.49468e-14
ENSG00000134215	10451	vav guanine nucleotide exchange factor 3	VAV3	22	30	28	111	89	65	0.348702	0.509824	0.412452	2.03445	1.79146	1.03118	1.83556	1.74702e-06	58.9684	0.336956	5.44748	5.10875e-08
ENSG00000278404	ENSG00000278404			74	70	67	286	229	187	63.4759	64.3789	53.4116	283.684	249.458	160.55	1.83555	5.27067e-11	155.832	0.255834	7.17476	7.24317e-13
ENSG00000290893	ENSG00000290893			46	33	28	134	117	106	1.73739	1.33635	0.982835	5.85242	5.61189	4.00714	1.83083	3.36448e-08	79.1373	0.297252	6.15919	7.31174e-10
ENSG00000103184	9717	SEC14 like lipid binding 5	SEC14L5	27	24	26	79	97	78	0.483772	0.461059	0.432946	1.6368	2.20716	1.39882	1.82603	1.8947e-07	56.5475	0.311382	5.86427	4.51118e-09
ENSG00000141540	94015	tweety family member 2	TTYH2	354	296	450	1288	1078	1267	7.70843	6.91071	9.10666	32.4317	29.8103	27.614	1.82205	2.45548e-23	799.588	0.173706	10.4893	9.67858e-26
ENSG00000177469	284119	caveolae associated protein 1	CAVIN1	62	39	24	96	122	205	2.0111	1.35636	0.723499	3.60086	5.02559	6.65559	1.81362	2.5919e-05	92.0811	0.370876	4.8901	1.00782e-06
ENSG00000279036	ENSG00000279036			26	14	25	64	59	92	0.84148	0.48581	0.751959	2.3952	2.42498	2.98022	1.80829	2.89544e-06	46.9816	0.338033	5.34946	8.82173e-08
ENSG00000213694	1903	sphingosine-1-phosphate receptor 3	S1PR3	130	109	140	400	391	451	1.09868	0.987692	1.09961	3.90912	4.19651	3.81499	1.80592	1.42638e-21	274.174	0.179156	10.0802	6.7619e-24
ENSG00000275327	ENSG00000275327			26	54	38	134	143	106	10.3821	23.1193	14.102	61.8742	72.516	42.3652	1.80562	5.91118e-07	85.7135	0.319317	5.65464	1.5617e-08
ENSG00000183036	5121	Purkinje cell protein 4	PCP4	29	17	18	71	69	70	3.40936	2.14285	1.96667	9.65217	10.3017	8.23689	1.80496	2.6546e-06	46.5877	0.336263	5.3677	7.97484e-08
ENSG00000166426	1381	cellular retinoic acid binding protein 1	CRABP1	3162	2262	2288	8591	6759	10299	381.816	292.855	256.763	1199.58	1036.48	1244.74	1.8049	2.48512e-17	5614.47	0.199884	9.02974	1.72082e-19
ENSG00000198597	9745	zinc finger protein 536	ZNF536	461	456	345	1552	1353	1226	5.1779	5.49143	3.60127	20.1575	19.299	13.7827	1.80266	4.74941e-15	919.3	0.214345	8.41005	4.09824e-17
ENSG00000145920	10814	complexin 2	CPLX2	705	629	448	2191	1872	1790	11.6296	11.1248	6.86808	41.7934	39.2161	29.5541	1.80194	3.40437e-13	1300.57	0.228953	7.87037	3.53601e-15
ENSG00000255622	54661	protocadherin beta 17 pseudogene	PCDHB17P	41	24	20	106	89	83	1.98405	1.24522	0.89946	5.93152	5.46944	4.0201	1.79827	3.40368e-06	61.8931	0.338195	5.31727	1.05334e-07
ENSG00000133710	11005	serine peptidase inhibitor Kazal type 5	SPINK5	68	71	62	246	216	190	1.64737	1.84421	1.39591	6.89144	6.64541	4.60709	1.79577	5.02731e-12	145.372	0.239233	7.50638	6.07861e-14
ENSG00000248445	101927233	SEMA6A antisense RNA 1	SEMA6A-AS1	130	118	90	385	338	378	5.32134	5.17879	3.42377	18.2234	17.5703	15.4867	1.78754	1.55804e-14	244.125	0.216364	8.26173	1.43572e-16
ENSG00000064300	4804	nerve growth factor receptor	NGFR	540	422	578	1634	1430	1913	15.1008	12.6528	15.0216	52.8384	50.784	53.544	1.7805	1.21583e-25	1097.93	0.16193	10.9955	4.01522e-28
ENSG00000273204	ENSG00000273204			23	18	26	76	65	73	6.20843	5.20948	6.52245	23.7224	22.2819	19.7227	1.77055	5.78528e-07	47.5275	0.312872	5.65903	1.52228e-08
ENSG00000078295	108	adenylate cyclase 2	ADCY2	335	359	210	1112	943	839	2.20316	2.53142	1.28352	8.45663	7.87585	5.52272	1.76582	3.79858e-10	648.065	0.256699	6.87895	6.02949e-12
ENSG00000250761	ENSG00000250761			21	32	14	86	59	69	4.65865	7.61129	2.88637	22.0613	16.6218	15.3207	1.7551	3.57555e-05	47.672	0.364072	4.82074	1.4303e-06
ENSG00000101670	9388	lipase G, endothelial type	LIPG	471	550	579	1923	1656	1430	4.16702	5.21717	4.76066	19.6732	18.6059	12.6628	1.75224	1.48019e-17	1124.86	0.192773	9.08967	9.93415e-20
ENSG00000225793	100506804	TMEM30A divergent transcript	TMEM30A-DT	253	274	235	863	811	717	3.09242	3.59084	2.6695	12.1978	12.5888	8.77176	1.74775	6.86635e-17	537.137	0.196093	8.91284	4.97403e-19
ENSG00000118407	27145	filamin A interacting protein 1	FILIP1	351	353	326	1163	1120	916	4.53436	4.88936	3.91391	17.3732	18.3743	11.8439	1.73712	4.86911e-16	721.518	0.199959	8.68739	3.70876e-18
ENSG00000122035	387496	RAS like family 11 member A	RASL11A	30	14	25	65	81	67	1.32445	0.662687	1.02574	3.31832	4.54132	2.96059	1.73124	2.29774e-05	48.0819	0.352091	4.91701	8.78758e-07
ENSG00000150667	161835	fibrous sheath interacting protein 1	FSIP1	86	132	115	312	313	415	2.87579	4.73261	3.57388	12.0644	13.2919	13.8898	1.72846	7.25555e-14	231.358	0.21415	8.07128	6.95643e-16
ENSG00000159251	70	actin alpha cardiac muscle 1	ACTC1	45	23	21	95	75	110	1.82331	0.999182	0.790773	4.45107	3.85918	4.46099	1.72485	9.96628e-06	62.2217	0.338462	5.09614	3.46649e-07
ENSG00000150764	85458	DIX domain containing 1	DIXDC1	845	1142	1096	3550	3462	2399	11.5965	16.8037	13.9787	56.3367	60.3369	32.9528	1.72463	6.52214e-12	2136.65	0.230894	7.46934	8.05975e-14
ENSG00000263424	ENSG00000263424			21	28	16	73	64	65	0.735798	1.05188	0.521007	2.9577	2.84777	2.27952	1.72423	1.00353e-05	45.3946	0.338447	5.09454	3.49583e-07
ENSG00000121989	92	activin A receptor type 2A	ACVR2A	1215	1611	1179	4693	4598	2965	21.8204	31.0206	19.6781	97.4604	104.867	53.2968	1.72241	8.33445e-10	2788.94	0.254867	6.75807	1.3984e-11
ENSG00000083067	80036	transient receptor potential cation channel subfamily M member 3	TRPM3	122	160	128	474	451	331	0.635209	0.893192	0.61937	2.85382	2.98207	1.72494	1.72103	1.66921e-10	284.848	0.245725	7.00389	2.4895e-12
ENSG00000164082	2912	glutamate metabotropic receptor 2	GRM2	318	245	214	961	689	767	5.18803	4.28558	3.24468	18.1297	14.2751	12.5245	1.72071	2.07944e-12	541.585	0.225573	7.62815	2.38137e-14
ENSG00000170959	341019	doublecortin domain containing 1	DCDC1	50	48	59	188	162	127	0.439972	0.45286	0.482493	1.91295	1.81032	1.11853	1.71163	8.83616e-09	108.053	0.26812	6.38381	1.72732e-10
ENSG00000290919	23666	ubiquitin B pseudogene 4	UBBP4	11	14	15	42	29	53	0.672194	0.917271	0.851877	2.96786	2.25053	3.24166	1.71084	0.000383964	27.4151	0.401426	4.26192	2.02678e-05
ENSG00000109851	120237	developing brain homeobox 1	DBX1	51	41	40	133	78	205	4.7551	4.09865	3.46604	14.3395	9.23568	19.1308	1.71046	3.66005e-06	91.0193	0.322559	5.30279	1.14048e-07
ENSG00000172380	55970	G protein subunit gamma 12	GNG12	337	611	396	1567	1535	938	8.27674	16.0894	9.03875	44.5031	47.8765	23.058	1.69897	3.33219e-07	924.076	0.294907	5.76104	8.35975e-09
ENSG00000277941	ENSG00000277941			209	184	223	771	548	540	162.432	153.324	161.07	692.9	540.867	420.057	1.69301	8.34266e-14	419.766	0.210289	8.05087	8.2209e-16
ENSG00000280241	ENSG00000280241			32	35	33	120	111	68	1.136	1.33218	1.08874	4.92606	5.0042	2.41616	1.69237	9.33354e-06	68.405	0.331169	5.11029	3.21658e-07
ENSG00000264272	ENSG00000264272			69	68	87	220	234	219	15.5755	16.4578	18.2514	57.4259	67.0802	49.4798	1.69072	6.7543e-13	152.273	0.217358	7.77849	7.33929e-15
ENSG00000113580	2908	nuclear receptor subfamily 3 group C member 1	NR3C1	36	73	28	138	170	104	0.455062	0.989371	0.328935	2.01715	2.72899	1.31581	1.69071	0.000189698	94.5236	0.381196	4.43529	9.19492e-06
ENSG00000280414	ENSG00000280414			58	38	70	146	128	233	2.14651	1.50785	2.40762	6.24813	6.01589	8.63081	1.69015	7.58211e-08	112.283	0.280634	6.0226	1.71641e-09
ENSG00000002587	9957	heparan sulfate-glucosamine 3-sulfotransferase 1	HS3ST1	42	32	26	108	109	83	0.654153	0.534377	0.376346	1.94512	2.15596	1.29389	1.68363	3.33593e-06	68.424	0.316379	5.32156	1.02882e-07
ENSG00000128917	54567	delta like canonical Notch ligand 4	DLL4	82	59	109	249	238	259	1.9974	1.54089	2.46753	7.01363	7.3623	6.31454	1.68005	2.28687e-11	168.255	0.230316	7.29455	2.99654e-13
ENSG00000102195	9248	G protein-coupled receptor 50	GPR50	381	331	433	763	828	1923	21.8416	20.3449	23.0691	50.5797	60.2802	110.339	1.67737	1.6543e-07	772.22	0.284923	5.88711	3.93001e-09
ENSG00000143195	387597	immunoglobulin like domain containing receptor 2	ILDR2	1822	2236	2114	6766	6128	5354	15.129	19.9068	16.3136	64.9658	64.6197	44.4969	1.66704	1.9206e-17	4154.37	0.183991	9.06044	1.29922e-19
ENSG00000289449	ENSG00000289449			247	423	271	1061	1078	625	45.7644	84.031	46.6642	227.32	253.65	115.905	1.66682	9.49228e-07	636.547	0.299528	5.56483	2.6241e-08
ENSG00000169856	3175	one cut homeobox 1	ONECUT1	40	51	45	157	168	69	0.758106	1.03635	0.792622	3.44081	4.04356	1.30891	1.66179	0.0001617	91.5179	0.371566	4.47241	7.73446e-06
ENSG00000162493	10630	podoplanin	PDPN	1106	1204	1449	3707	3421	3991	34.5496	40.3258	42.0669	133.907	135.715	124.784	1.6608	2.31137e-30	2511.65	0.138782	11.9669	5.29396e-33
ENSG00000137203	7020	transcription factor AP-2 alpha	TFAP2A	78	87	36	237	206	150	1.09884	1.31409	0.47133	3.86082	3.68546	2.11505	1.65023	4.9242e-05	136.099	0.347521	4.74858	2.04847e-06
ENSG00000101445	26051	protein phosphatase 1 regulatory subunit 16B	PPP1R16B	13	26	28	71	66	57	0.234926	0.503767	0.470252	1.48367	1.51467	1.03099	1.64184	7.60259e-05	44.318	0.353299	4.64717	3.36516e-06
ENSG00000278026	ENSG00000278026			27	30	36	65	94	113	28.6846	34.1723	35.5444	79.8527	126.823	120.158	1.64107	3.2798e-06	61.543	0.308184	5.32496	1.00976e-07
ENSG00000186369	ENSG00000186369	SERTA domain containing 4B, pseudogene	SERTAD4BP	44	94	69	210	239	146	1.17618	2.69413	1.71418	6.49133	8.11344	3.9063	1.63987	1.31032e-05	137.53	0.325372	5.04	4.6553e-07
ENSG00000138792	2028	glutamyl aminopeptidase	ENPEP	14	18	15	57	36	44	0.210001	0.28949	0.209107	0.98869	0.685774	0.660597	1.6317	0.000377216	31.0803	0.382479	4.2661	1.98915e-05
ENSG00000162694	2135	exostosin like glycosyltransferase 2	EXTL2	1156	1442	1333	4198	4182	2862	33.3414	44.5922	35.7305	140.01	153.177	82.62	1.6288	4.63318e-11	2594.24	0.226394	7.19451	6.26839e-13
ENSG00000275942	ENSG00000275942			208	245	193	717	589	562	283.371	357.871	244.362	1129.54	1019.04	766.335	1.62537	5.19011e-13	427.132	0.207984	7.81488	5.50139e-15
ENSG00000278936	ENSG00000278936			46	63	69	153	173	187	5.6309	8.26853	7.84969	21.6572	26.8937	22.9114	1.62497	4.40861e-10	116.82	0.236988	6.85674	7.04476e-12
ENSG00000154721	58494	junctional adhesion molecule 2	JAM2	1099	1468	1068	4013	3528	2918	21.3999	30.6484	19.3272	90.3595	87.2422	56.8707	1.62322	2.48421e-11	2402.26	0.222883	7.28285	3.26835e-13
ENSG00000237027	ENSG00000237027			55	47	68	141	137	216	5.43897	4.98333	6.24952	16.1237	17.2052	21.3795	1.62227	4.21179e-09	111.165	0.249349	6.50601	7.71734e-11
ENSG00000151012	23657	solute carrier family 7 member 11	SLC7A11	114	148	131	268	385	487	1.36872	1.90519	1.46172	3.72079	5.87022	5.85232	1.62156	1.23595e-09	258.417	0.242113	6.69752	2.11982e-11
ENSG00000120669	54937	spermatogenesis and oogenesis specific basic helix-loop-helix 2	SOHLH2	11	11	23	14	33	85	0.378771	0.406111	0.73603	0.557447	1.44305	2.9295	1.61918	0.0341871	29.062	0.565973	2.86087	0.00422474
ENSG00000113205	56132	protocadherin beta 3	PCDHB3	116	106	114	343	269	354	4.00384	3.92277	3.65685	13.69	11.7911	12.2296	1.60922	1.05495e-15	219.375	0.187258	8.5936	8.42878e-18
ENSG00000263563	ENSG00000263563	ubiquitin B pseudogene 4	UBBP4	11	14	14	37	23	53	1.3891	1.89556	1.64306	5.403	3.68854	6.69897	1.60441	0.0025118	25.2691	0.428512	3.74413	0.00018102
ENSG00000119547	9480	one cut homeobox 2	ONECUT2	157	279	231	770	668	426	1.0988	2.09358	1.5025	6.23161	5.93717	2.98413	1.59794	1.40364e-06	432.811	0.291054	5.4902	4.0149e-08
ENSG00000046653	2824	glycoprotein M6B	GPM6B	2748	4041	2796	10079	9941	6937	55.1795	86.9997	52.1773	234.029	253.499	139.419	1.59745	8.36717e-09	6250.66	0.249858	6.39341	1.62227e-10
ENSG00000228741	221178	spermatogenesis associated 13	SPATA13	31	23	17	78	81	40	2.08589	1.6593	1.06307	6.06899	6.9215	2.69389	1.59714	0.0015096	46.5586	0.410252	3.89307	9.89838e-05
ENSG00000108001	253738	EBF transcription factor 3	EBF3	250	315	232	827	820	594	3.81124	5.14878	3.28699	14.5788	15.8754	9.06364	1.59544	2.09943e-09	519.304	0.241144	6.61614	3.68708e-11
ENSG00000007372	5080	paired box 6	PAX6	4780	5191	4243	15885	13885	10188	26.8195	31.2278	22.1248	103.063	98.9357	57.2139	1.59461	2.04649e-10	9252.17	0.228674	6.97331	3.09578e-12
ENSG00000206028	ENSG00000206028			1670	1645	1494	5647	4279	3574	74.0096	78.1638	61.5327	289.388	240.823	158.532	1.58853	2.87424e-11	3116.89	0.21876	7.26153	3.82742e-13
ENSG00000187243	81557	MAGE family member D4B	MAGED4B	172	124	182	157	813	311	4.04996	3.13049	3.9827	4.27478	24.3107	7.32948	1.57873	0.148816	306.244	0.728018	2.16853	0.0301187
ENSG00000185274	64409	polypeptide N-acetylgalactosaminyltransferase 17	GALNT17	248	197	308	641	616	854	5.86812	4.99783	6.77301	17.5387	18.5103	20.2253	1.57763	1.29156e-14	480.812	0.190393	8.28617	1.16952e-16
ENSG00000153902	163175	leucine rich repeat LGI family member 4	LGI4	181	119	120	430	312	445	4.62487	3.26014	2.84961	12.7052	10.1242	11.3808	1.57393	9.1902e-10	270.617	0.233449	6.74206	1.56156e-11
ENSG00000123454	1621	dopamine beta-hydroxylase	DBH	22	11	13	42	36	51	0.927755	0.49736	0.509492	2.0481	1.92796	2.15264	1.56658	0.00127967	29.4665	0.397459	3.94149	8.09762e-05
ENSG00000068078	2261	fibroblast growth factor receptor 3	FGFR3	5451	3864	3301	12619	10197	12542	130.204	98.9586	73.2787	348.55	309.318	299.851	1.56273	1.12101e-10	8109.77	0.221253	7.06308	1.6285e-12
ENSG00000154553	27295	PDZ and LIM domain 3	PDLIM3	194	205	260	624	566	628	2.49282	2.82431	3.10489	9.27184	9.23615	8.07681	1.56255	1.49627e-18	418.199	0.167203	9.34527	9.16542e-21
ENSG00000282164	359809	paternally expressed 13	PEG13	41	29	27	90	83	97	0.61081	0.463221	0.373826	1.55045	1.57031	1.44639	1.56193	2.67046e-06	62.0788	0.291079	5.36598	8.05093e-08
ENSG00000137501	54843	synaptotagmin like 2	SYTL2	249	366	241	889	871	586	2.56123	4.03644	2.30383	10.5741	11.3777	6.03306	1.56008	2.57783e-07	548.037	0.268602	5.80816	6.31618e-09
ENSG00000111266	80824	dual specificity phosphatase 16	DUSP16	1832	1959	2320	5855	5562	5346	29.7458	34.1037	35.0083	109.931	114.687	86.8798	1.56	2.17975e-21	3876	0.155437	10.0362	1.05655e-23
ENSG00000124191	84969	TOX high mobility group box family member 2	TOX2	265	170	214	633	514	650	9.48599	6.5246	7.11925	26.2019	23.366	23.2884	1.55428	2.31067e-12	412.459	0.204168	7.61276	2.68311e-14
ENSG00000184486	5454	POU class 3 homeobox 2	POU3F2	2187	2866	2593	7756	7657	5346	51.8436	72.8435	57.1259	212.606	230.51	126.843	1.55312	3.6077e-10	4850.7	0.225507	6.88725	5.68807e-12
ENSG00000107249	169792	GLIS family zinc finger 3	GLIS3	110	174	119	412	412	273	0.823564	1.39676	0.82801	3.56692	3.9173	2.04577	1.55275	1.10856e-06	256.712	0.280549	5.5347	3.1177e-08
ENSG00000197935	282890	zinc finger protein 311	ZNF311	53	70	62	174	165	169	1.93244	2.73651	2.1009	7.3362	7.6401	6.16748	1.55236	8.5008e-10	117.385	0.229833	6.75429	1.43536e-11
ENSG00000242715	728591	coiled-coil domain containing 169	CCDC169	11	21	21	16	34	100	0.144145	0.295049	0.255746	0.242448	0.565809	1.31158	1.54958	0.0403789	33.2992	0.554383	2.79514	0.0051877
ENSG00000167081	5090	PBX homeobox 3	PBX3	1163	1424	1506	3965	3972	3118	27.4625	36.0528	33.0498	108.267	119.112	73.6931	1.54493	5.07569e-13	2578.66	0.197604	7.81833	5.35307e-15
ENSG00000011201	3730	anosmin 1	ANOS1	595	1028	583	2280	2295	1389	9.72909	18.0225	8.85946	43.1104	47.6565	22.7325	1.54232	8.56417e-06	1401.6	0.30073	5.12857	2.9195e-07
ENSG00000205927	10215	oligodendrocyte transcription factor 2	OLIG2	143	124	169	391	309	494	5.07648	4.71973	5.57568	16.0508	13.9306	17.5527	1.53573	5.91439e-13	272.858	0.196944	7.79778	6.30062e-15
ENSG00000259436	128071540	POU2F2 antisense RNA 2	POU2F2-AS2	48	33	41	121	99	112	2.84319	2.09578	2.257	8.28784	7.44705	6.64007	1.53533	3.19079e-07	76.725	0.266115	5.76943	7.95404e-09
ENSG00000080493	8671	solute carrier family 4 member 4	SLC4A4	51	66	44	146	184	101	0.632926	0.878203	0.50748	2.09521	2.89992	1.25457	1.53391	6.49706e-05	101.835	0.327373	4.6855	2.79276e-06
ENSG00000150471	23284	adhesion G protein-coupled receptor L3	ADGRL3	882	1287	1029	3196	3047	2356	6.84421	10.7078	7.42086	28.6783	30.027	18.2987	1.53258	6.25933e-10	2010.71	0.225306	6.80222	1.03022e-11
ENSG00000136099	5100	protocadherin 8	PCDH8	21	22	28	69	65	57	0.472197	0.530389	0.585121	1.79409	1.8561	1.28283	1.53194	5.48091e-05	44.4571	0.324239	4.72474	2.30412e-06
ENSG00000182621	23236	phospholipase C beta 1	PLCB1	411	564	462	1461	1355	1043	2.73435	4.02308	2.85652	11.2397	11.4482	6.94523	1.53056	6.62223e-10	902.678	0.225325	6.7927	1.10053e-11
ENSG00000065621	119391	glutathione S-transferase omega 2	GSTO2	26	20	25	60	68	63	0.303326	0.25017	0.271057	0.809431	1.00747	0.735644	1.52693	4.93047e-05	44.4658	0.321608	4.74781	2.05633e-06
ENSG00000164185	133923	zinc finger protein 474	ZNF474	17	30	25	74	65	53	0.720839	1.36389	0.985174	3.62838	3.50016	2.24934	1.51875	0.000250164	44.9016	0.347551	4.36987	1.24323e-05
ENSG00000172602	27289	Rho family GTPase 1	RND1	160	149	194	454	378	520	4.69304	4.68585	5.28834	15.3986	14.0803	15.2661	1.51488	4.6841e-16	311.577	0.174273	8.69258	3.54289e-18
ENSG00000147257	2719	glypican 3	GPC3	1555	1599	1713	4615	3748	4701	54.8827	60.5092	56.1883	188.351	167.992	166.068	1.51297	4.52284e-28	3021.07	0.131512	11.5045	1.25273e-30
ENSG00000147488	9705	ST18 C2H2C-type zinc finger transcription factor	ST18	602	942	605	2212	2141	1334	4.82837	8.10071	4.50965	20.5154	21.8075	10.709	1.51233	2.60667e-06	1342.36	0.281524	5.37195	7.78917e-08
ENSG00000171759	5053	phenylalanine hydroxylase	PAH	126	94	163	314	277	436	1.97762	1.58186	2.37763	5.69893	5.52124	6.84934	1.50971	1.45438e-09	235.768	0.226265	6.67233	2.5177e-11
ENSG00000139352	429	achaete-scute family bHLH transcription factor 1	ASCL1	1356	1300	1846	4186	3805	3924	63.2913	65.0572	80.0755	225.931	225.54	183.317	1.50927	1.00155e-17	2773.8	0.165192	9.13643	6.45507e-20
ENSG00000217236	100131390	Sp9 transcription factor	SP9	120	146	170	345	406	401	5.44091	7.09759	7.16346	18.0884	23.3777	18.198	1.50482	4.333e-12	268.747	0.199924	7.52697	5.19295e-14
ENSG00000231920	100128511	NEBL antisense RNA 1	NEBL-AS1	33	19	26	66	42	104	5.61149	3.46406	4.10886	12.9778	9.06981	17.7006	1.50366	0.000776701	48.1341	0.368821	4.07694	4.56323e-05
ENSG00000188674	389073	chromosome 2 open reading frame 80	C2orf80	19	23	15	50	49	53	1.58061	2.05148	1.1597	4.80987	5.1767	4.41304	1.50253	0.000394221	35.4101	0.353091	4.25535	2.08722e-05
ENSG00000111252	10019	SH2B adaptor protein 3	SH2B3	154	135	158	413	353	423	3.12481	2.93701	2.9795	9.69047	9.09626	8.5908	1.50193	6.20627e-16	275.891	0.173486	8.6574	4.82644e-18
ENSG00000175548	144245	ALG10 alpha-1,2-glucosyltransferase B	ALG10B	546	879	679	2053	2176	1263	5.6162	9.69408	6.49088	24.4191	28.4245	13.003	1.50166	2.27038e-06	1301.87	0.278167	5.3984	6.72384e-08
ENSG00000077327	9576	sperm associated antigen 6	SPAG6	40	48	23	104	103	88	1.19505	1.53758	0.638615	3.59296	3.90795	2.63148	1.49942	0.000103903	69.2554	0.327735	4.57512	4.75958e-06
ENSG00000101333	5332	phospholipase C beta 4	PLCB4	355	458	367	1258	1101	717	1.90224	2.6313	1.82762	7.79486	7.49218	3.84544	1.4919	3.99008e-07	727.481	0.260487	5.72734	1.02015e-08
ENSG00000071205	79658	Rho GTPase activating protein 10	ARHGAP10	36	30	36	96	86	86	0.387617	0.34633	0.360236	1.19526	1.17594	0.926807	1.49034	2.68352e-06	62.6468	0.277801	5.36478	8.10459e-08
ENSG00000259129	100506433	long intergenic non-protein coding RNA 648	LINC00648	165	160	176	431	455	425	5.87369	6.10682	5.82269	17.7417	20.5695	15.1428	1.48843	5.21229e-14	307.312	0.183479	8.11224	4.96964e-16
ENSG00000162630	8707	beta-1,3-galactosyltransferase 2	B3GALT2	54	103	80	213	247	146	1.76247	3.6044	2.42662	8.03894	10.2379	4.76947	1.47266	7.02139e-05	144.386	0.315571	4.66666	3.06133e-06
ENSG00000074695	3998	lectin, mannose binding 1	LMAN1	1461	1966	1952	4874	5394	3462	27.8723	40.2137	34.6087	107.523	130.683	66.1058	1.47157	2.78621e-08	3264.97	0.237667	6.19172	5.95116e-10
ENSG00000163689	200844	CFAP20 domain containing	CFAP20DC	30	23	30	60	68	88	0.367427	0.302027	0.341472	0.849752	1.05765	1.07875	1.4676	4.17677e-05	50.2911	0.306732	4.78462	1.71307e-06
ENSG00000184185	3768	potassium inwardly rectifying channel subfamily J member 12	KCNJ12	130	105	188	376	310	405	2.75969	2.38987	3.70901	9.22987	8.35724	8.60521	1.46436	6.04674e-10	254.098	0.215105	6.80766	9.92008e-12
ENSG00000048540	55885	LIM domain only 3	LMO3	2279	3034	2863	7889	7739	5184	26.3857	37.6624	30.8056	105.618	113.787	60.073	1.46323	1.92923e-08	4947.78	0.233992	6.25333	4.01795e-10
ENSG00000270087	ENSG00000270087			74	38	47	128	102	188	12.2593	6.74972	7.23628	24.5208	21.4595	31.1732	1.46025	4.77606e-05	96.4479	0.30703	4.75606	1.97413e-06
ENSG00000151892	2674	GDNF family receptor alpha 1	GFRA1	422	508	204	1089	1012	842	4.58638	5.91956	2.06049	13.686	13.9676	9.15925	1.45865	8.59485e-05	696.053	0.315738	4.61981	3.84099e-06
ENSG00000164199	84059	adhesion G protein-coupled receptor V1	ADGRV1	748	805	683	2080	1912	1744	2.56102	2.95512	2.17328	8.23506	8.31351	5.97652	1.45517	3.47104e-13	1353.73	0.184979	7.86666	3.64225e-15
ENSG00000269994	440173	long intergenic non-protein coding RNA 2893	LINC02893	127	129	170	362	366	359	5.71355	6.22243	7.1078	18.8323	20.9107	16.1654	1.45516	2.28809e-12	255.883	0.1911	7.61462	2.6447e-14
ENSG00000140403	55466	DnaJ heat shock protein family (Hsp40) member A4	DNAJA4	37	39	22	88	89	75	0.650072	0.73467	0.359225	1.78786	1.9858	1.3189	1.45428	0.00015918	59.6753	0.324855	4.47672	7.58002e-06
ENSG00000273248	ENSG00000273248			26	19	22	66	52	54	2.68823	2.10627	2.11397	7.89094	6.82781	5.58826	1.45347	0.00028219	40.4451	0.33492	4.33975	1.42643e-05
ENSG00000225548	105377007	long intergenic non-protein coding RNA 1980	LINC01980	65	55	75	162	166	170	1.58731	1.44006	1.70214	4.57463	5.14805	4.15517	1.45183	5.6912e-09	117.138	0.224872	6.45627	1.07313e-10
ENSG00000176771	344148	NCK associated protein 5	NCKAP5	88	100	116	305	253	214	1.06617	1.29901	1.30613	4.27303	3.89269	2.59506	1.45175	2.70933e-08	182.57	0.234286	6.19652	5.77251e-10
ENSG00000006377	1750	distal-less homeobox 6	DLX6	83	82	83	231	216	184	2.78997	2.95531	2.59289	8.97895	9.22062	6.19056	1.449	1.12825e-08	149.356	0.228397	6.34422	2.23559e-10
ENSG00000278981	ENSG00000278981			13	23	13	40	47	38	0.929838	1.76384	0.864154	3.30838	4.2692	2.72043	1.44892	0.00422453	29.665	0.404062	3.58587	0.000335955
ENSG00000105251	56961	Src homology 2 domain containing transforming protein D	SHD	207	123	120	421	323	415	11.1804	7.12294	6.02353	26.2942	22.1551	22.4349	1.44131	5.23879e-07	271.478	0.253883	5.67708	1.37011e-08
ENSG00000154330	5239	phosphoglucomutase 5	PGM5	32	37	36	83	99	83	0.480376	0.595527	0.502247	1.44079	1.88735	1.2471	1.43845	1.6269e-05	62.8988	0.288158	4.99188	5.97933e-07
ENSG00000234696	100128688	GPR50 antisense RNA 1	GPR50-AS1	58	30	37	72	88	163	4.14595	2.29925	2.458	5.95141	7.98847	11.662	1.43233	0.000891737	74.7529	0.35464	4.03882	5.37208e-05
ENSG00000272674	57717	protocadherin beta 16	PCDHB16	212	262	276	656	668	551	6.39316	8.47128	7.73522	22.8757	25.5824	16.6311	1.43044	9.34851e-11	445.879	0.201764	7.08966	1.34446e-12
ENSG00000113083	4015	lysyl oxidase	LOX	77	97	99	247	267	162	1.5934	2.15215	1.90394	5.91047	7.01664	3.35536	1.42705	8.02157e-06	162.226	0.277556	5.14147	2.72598e-07
ENSG00000099204	3983	actin binding LIM protein 1	ABLIM1	606	760	703	2009	1714	1455	6.87386	9.24292	7.41083	26.3511	24.6901	16.5189	1.42702	1.14955e-10	1230.7	0.202157	7.05894	1.67772e-12
ENSG00000128573	93986	forkhead box P2	FOXP2	86	122	74	252	284	165	0.602217	0.915972	0.481581	2.04055	2.52556	1.15645	1.42302	0.00010147	168.667	0.310615	4.58129	4.62113e-06
ENSG00000067082	1316	KLF transcription factor 6	KLF6	328	477	364	1099	1026	791	6.1871	9.64717	6.38114	23.9719	24.5779	14.9341	1.42274	6.27808e-08	695.696	0.234986	6.0546	1.40768e-09
ENSG00000276991	ENSG00000276991			824	577	587	2103	1357	1564	253.103	190.026	167.568	746.966	529.339	480.836	1.4216	2.80255e-08	1184.85	0.229645	6.19041	6.00098e-10
ENSG00000109771	55805	LRP2 binding protein	LRP2BP	34	55	39	107	128	82	0.532633	0.923804	0.567803	1.93832	2.5465	1.28574	1.41872	0.000228929	76.1377	0.323006	4.39225	1.12184e-05
ENSG00000129596	1036	cysteine dioxygenase type 1	CDO1	1102	1207	1137	3166	2983	2414	67.3771	79.1237	64.6064	223.838	231.616	147.727	1.41762	1.61084e-11	2042.25	0.193052	7.34323	2.08497e-13
ENSG00000141068	8844	kinase suppressor of ras 1	KSR1	846	830	903	2406	1899	2136	8.03274	8.44967	7.96829	26.4168	22.8983	20.2995	1.41344	1.01603e-18	1522.23	0.150573	9.38706	6.16956e-21
ENSG00000162975	3754	potassium voltage-gated channel modifier subfamily F member 1	KCNF1	23	11	24	38	23	88	1.16205	0.595878	1.12692	2.2201	1.47574	4.45009	1.41198	0.0273245	33.9212	0.47863	2.95005	0.00317723
ENSG00000154764	7476	Wnt family member 7A	WNT7A	1050	950	700	2493	2114	2170	26.8471	26.0436	16.6338	73.7094	68.6433	55.534	1.4119	2.42185e-09	1606.67	0.21415	6.59306	4.30861e-11
ENSG00000165655	84858	zinc finger protein 503	ZNF503	816	619	503	1690	1440	1752	29.4831	23.9796	16.8902	70.6092	66.0739	63.3588	1.40958	4.58408e-09	1151.9	0.217142	6.49153	8.49718e-11
ENSG00000281880	103157000	PAX6 upstream antisense RNA	PAUPAR	18	23	19	52	57	39	0.243364	0.333411	0.238738	0.812978	0.978686	0.527762	1.40939	0.00212789	35.5172	0.371537	3.79341	0.000148592
ENSG00000127084	89846	FYVE, RhoGEF and PH domain containing 3	FGD3	171	120	178	342	285	558	3.40356	2.56086	3.29262	7.87146	7.20389	11.1163	1.40848	3.45379e-07	275.257	0.244787	5.75391	8.72001e-09
ENSG00000275231	ENSG00000275231			33	32	23	79	74	66	35.7142	37.1317	23.1334	98.8658	101.705	71.4926	1.4084	0.000171497	52.2011	0.3159	4.45839	8.25787e-06
ENSG00000274230	ENSG00000274230			34	34	25	90	65	77	36.1213	38.7286	24.6836	110.565	87.6966	81.8777	1.403	9.14332e-05	54.908	0.304703	4.60449	4.1348e-06
ENSG00000175895	79666	pleckstrin homology and FYVE domain containing 2	PLEKHF2	102	136	132	313	323	273	3.24229	4.6351	3.89951	11.505	13.0388	8.6857	1.40223	7.98921e-09	217.146	0.219053	6.40131	1.54048e-10
ENSG00000171551	9427	endothelin converting enzyme like 1	ECEL1	289	176	264	568	499	754	11.2379	7.33782	9.54056	25.5403	24.6418	29.3459	1.40136	6.08254e-09	427.229	0.217436	6.44492	1.15664e-10
ENSG00000269993	ENSG00000269993			223	259	298	474	547	931	54.9437	68.4197	68.2359	135.046	171.153	229.59	1.40002	8.82111e-08	455.685	0.2335	5.99578	2.02509e-09
ENSG00000104267	760	carbonic anhydrase 2	CA2	271	322	338	753	786	747	15.6363	19.9199	18.1244	50.2401	57.5932	43.1394	1.39794	7.44183e-14	544.685	0.173309	8.06617	7.25395e-16
ENSG00000244625	ENSG00000244625	MIAT neighbor	MIATNB	627	563	530	1717	1324	1200	9.29191	8.94569	7.29957	29.4239	24.9178	17.7996	1.39789	1.24271e-09	1011.54	0.208757	6.69627	2.13804e-11
ENSG00000268350	29057	family with sequence similarity 156 member A	FAM156A	30	32	25	117	71	23	0.525729	0.601255	0.40716	2.37093	1.5801	0.403421	1.39613	0.0372977	51.2514	0.49404	2.82595	0.0047141
ENSG00000279398	ENSG00000279398			45	51	40	133	129	66	11.6578	14.1658	9.63046	39.8425	42.4403	17.1135	1.38474	0.00110536	79.6232	0.347777	3.9817	6.84236e-05
ENSG00000196569	3908	laminin subunit alpha 2	LAMA2	20	25	34	67	62	63	0.0876647	0.11749	0.138502	0.339595	0.345121	0.276392	1.38362	0.000251209	45.7181	0.316711	4.36872	1.24976e-05
ENSG00000137193	5292	Pim-1 proto-oncogene, serine/threonine kinase	PIM1	406	295	501	802	756	1415	15.5165	12.0881	17.7947	35.4433	36.6923	54.1271	1.38357	4.22689e-07	694.398	0.24203	5.71652	1.08727e-08
ENSG00000118432	1268	cannabinoid receptor 1	CNR1	222	313	161	603	654	437	4.05165	6.1248	2.73079	12.7259	15.158	7.98272	1.38306	6.81736e-05	409.136	0.295929	4.67361	2.95949e-06
ENSG00000248008	100506668	negative regulator of antiviral response	NRAV	70	66	58	177	122	180	1.9467	1.96794	1.49904	5.692	4.30869	5.01029	1.38206	3.07467e-07	113.054	0.239275	5.77603	7.6482e-09
ENSG00000155760	8324	frizzled class receptor 7	FZD7	3137	3557	2830	8181	7467	7678	79.1948	96.2796	66.3976	238.825	239.394	194.008	1.38197	1.47385e-13	5561.43	0.173216	7.97829	1.48375e-15
ENSG00000215190	ENSG00000215190	long intergenic non-protein coding RNA 680	LINC00680	18	18	30	62	48	50	11.5161	12.3473	17.8376	45.8686	38.9994	32.0179	1.38099	0.00117865	38.0772	0.348402	3.96379	7.37676e-05
ENSG00000173673	390992	hes family bHLH transcription factor 3	HES3	46	27	31	107	51	100	7.50258	4.72155	4.69892	20.1803	10.5635	16.3246	1.37959	0.00101215	60.5195	0.344407	4.00569	6.18374e-05
ENSG00000290901	121676924	uncharacterized LOC121676924	LOC121676924	22	33	38	83	83	57	0.683923	1.09993	1.09787	2.9837	3.27678	1.77358	1.37754	0.000719617	53.7742	0.336233	4.09698	4.18569e-05
ENSG00000144227	11249	neurexophilin 2	NXPH2	110	151	132	346	359	239	4.70213	6.92065	5.24396	17.1029	19.4886	10.2256	1.37691	3.41214e-06	228.156	0.258988	5.31651	1.05777e-07
ENSG00000274547	ENSG00000274547			17	13	12	36	17	52	10.0439	8.23505	6.58901	24.5951	12.7552	30.7502	1.37649	0.0253106	24.3407	0.46164	2.98173	0.00286622
ENSG00000266728	ENSG00000266728			99	122	125	332	251	254	15.7045	20.7499	18.4282	60.9001	50.5646	40.3285	1.37274	1.23563e-08	199.934	0.216884	6.32938	2.46151e-10
ENSG00000112149	9308	CD83 molecule	CD83	301	355	380	883	868	740	14.6208	18.4885	17.1543	49.5972	53.5438	35.9771	1.37273	3.53337e-11	598.296	0.189786	7.23301	4.72396e-13
ENSG00000176907	56892	transcriptional and immune response regulator	TCIM	75	88	62	194	206	142	4.74852	5.97376	3.64815	14.2033	16.5634	8.99862	1.37226	2.37105e-05	131.038	0.279511	4.9095	9.13107e-07
ENSG00000249679	ENSG00000249679			79	75	90	164	159	276	1.54245	1.57005	1.63309	3.7027	3.94244	5.39364	1.37164	5.35938e-07	140.637	0.241806	5.67249	1.40736e-08
ENSG00000225783	440823	myocardial infarction associated transcript	MIAT	10881	9195	8908	30039	21494	18557	79.2869	71.8377	60.3249	253.11	198.9	135.341	1.37114	6.29895e-08	16821.7	0.226498	6.05366	1.41587e-09
ENSG00000123307	58158	neuronal differentiation 4	NEUROD4	140	172	122	400	408	231	4.12837	5.43809	3.34344	13.6396	15.279	6.81793	1.3709	7.19733e-05	252.467	0.29414	4.66071	3.15127e-06
ENSG00000279333	ENSG00000279333			13	19	17	54	40	23	0.416089	0.652025	0.505679	1.99861	1.62588	0.736818	1.36813	0.0197918	28.3422	0.445012	3.07437	0.00210948
ENSG00000079102	862	RUNX1 partner transcriptional co-repressor 1	RUNX1T1	128	123	115	316	352	204	1.09553	1.12872	0.914734	3.12746	3.82596	1.74757	1.3676	1.93429e-05	211.999	0.276003	4.95501	7.23271e-07
ENSG00000175868	797	calcitonin related polypeptide beta	CALCB	51	34	68	118	106	144	1.4997	1.07197	1.85835	4.01244	3.95846	4.23826	1.36031	1.36707e-05	87.2677	0.270415	5.03045	4.89332e-07
ENSG00000114670	79858	NIMA related kinase 11	NEK11	20	24	29	79	52	43	0.432495	0.556456	0.582818	1.97547	1.42804	0.930701	1.35973	0.00270875	41.8454	0.365343	3.7218	0.00019781
ENSG00000166596	146845	cilia and flagella associated protein 52	CFAP52	22	11	15	41	39	35	0.830924	0.445451	0.526519	1.79067	1.87063	1.32311	1.35705	0.00882646	27.6648	0.40464	3.35371	0.000797362
ENSG00000138650	57575	protocadherin 10	PCDH10	18	44	45	73	100	80	0.204715	0.536536	0.475635	0.960047	1.44432	0.910664	1.35641	0.00187621	61.0796	0.354151	3.83005	0.000128119
ENSG00000235246	128385376	TMEM184B antisense RNA 1	TMEM184B-AS1	38	38	48	101	76	122	14.8162	15.8857	17.3932	45.5373	37.6316	47.6107	1.35314	1.13588e-05	70.7088	0.266913	5.06957	3.98713e-07
ENSG00000152137	26353	heat shock protein family B (small) member 8	HSPB8	12	26	18	30	26	82	0.38805	0.901463	0.540957	1.12181	1.06774	2.65406	1.34819	0.0373913	31.9276	0.477283	2.82472	0.00473217
ENSG00000178573	4094	MAF bZIP transcription factor	MAF	490	568	366	1253	1175	960	8.1072	10.0761	5.62782	23.9727	24.6887	15.8978	1.34459	7.62486e-07	819.287	0.239852	5.60594	2.07131e-08
ENSG00000158258	64084	calsyntenin 2	CLSTN2	172	239	117	462	472	319	1.3646	2.03303	0.862674	4.23849	4.75558	2.53313	1.34446	0.000227884	304.721	0.305985	4.39387	1.1135e-05
ENSG00000095637	10580	sorbin and SH3 domain containing 1	SORBS1	226	247	234	601	603	459	2.36798	2.77482	2.27861	7.28176	8.02365	4.81363	1.3408	1.9094e-08	403.269	0.214321	6.25604	3.94877e-10
ENSG00000158201	171586	abhydrolase domain containing 3, phospholipase	ABHD3	524	647	588	1509	1433	1198	13.9911	18.5223	14.5909	46.5911	48.5906	32.0161	1.33864	4.77853e-10	1001.58	0.195599	6.84379	7.71224e-12
ENSG00000112333	7101	nuclear receptor subfamily 2 group E member 1	NR2E1	2198	2102	2130	5654	5030	4483	67.6042	69.3181	60.8849	201.091	196.471	138.008	1.33835	2.4771e-12	3662.29	0.176025	7.60317	2.88955e-14
ENSG00000070882	26031	oxysterol binding protein like 3	OSBPL3	224	310	248	670	681	482	3.20674	4.75824	3.29953	11.0913	12.3808	6.90643	1.33733	1.14813e-06	445.739	0.241925	5.52788	3.24123e-08
ENSG00000221857	ENSG00000221857			63	36	37	110	101	113	9.92577	6.08127	5.41763	20.0405	20.2083	17.8194	1.33707	0.000106795	77.772	0.29268	4.56839	4.91483e-06
ENSG00000152578	2893	glutamate ionotropic receptor AMPA type subunit 4	GRIA4	43	44	57	103	111	126	0.471224	0.516987	0.580521	1.30523	1.54478	1.38204	1.33547	2.63777e-06	81.4916	0.248729	5.36916	7.91023e-08
ENSG00000114480	2632	1,4-alpha-glucan branching enzyme 1	GBE1	285	368	341	886	841	592	7.09593	9.82382	7.89047	25.5088	26.5917	14.7529	1.33373	4.93529e-07	564.197	0.234438	5.68904	1.27759e-08
ENSG00000253300	ENSG00000253300			29	30	36	97	76	48	2.00132	2.21977	2.3089	7.74074	6.66066	3.31551	1.33227	0.00225808	53.821	0.352809	3.77619	0.000159247
ENSG00000266964	5348	FXYD domain containing ion transport regulator 1	FXYD1	20	20	21	52	50	41	1.21257	1.3001	1.18326	3.64563	3.84975	2.48801	1.33129	0.00238273	34.6415	0.354071	3.75996	0.000169941
ENSG00000139116	55605	kinesin family member 21A	KIF21A	2953	4164	3473	9208	9245	6143	33.8005	51.102	36.9443	121.875	134.385	70.3769	1.32842	1.30471e-06	6001.87	0.241338	5.50441	3.70412e-08
ENSG00000004848	170302	aristaless related homeobox	ARX	1767	1239	1240	3550	3049	3446	65.7096	49.4005	42.8546	152.655	143.991	128.262	1.32645	1.69241e-09	2413.95	0.199491	6.64916	2.94778e-11
ENSG00000169840	219409	GS homeobox 1	GSX1	74	54	92	140	125	258	4.70063	3.67778	5.4312	10.2836	10.0837	16.4034	1.32285	0.000101728	123.238	0.288799	4.58052	4.63827e-06
ENSG00000119715	2103	estrogen related receptor beta	ESRRB	18	15	20	43	37	44	0.351503	0.314062	0.362969	0.970994	0.917578	0.860001	1.31876	0.00358176	29.7855	0.362648	3.63649	0.000276381
ENSG00000184384	84441	mastermind like transcriptional coactivator 2	MAML2	97	161	141	333	330	258	1.5774	2.80714	2.13095	6.2619	6.81505	4.19933	1.31545	5.48818e-06	224.245	0.251987	5.22032	1.78613e-07
ENSG00000115414	2335	fibronectin 1	FN1	1931	2209	2342	5376	4889	4772	12.9886	15.931	14.6403	41.8148	41.7622	32.1269	1.31496	3.83122e-15	3638.03	0.155821	8.43888	3.2039e-17
ENSG00000265790	284203	ribonuclease H1 pseudogene 1	RNASEH1P1	100	68	92	224	162	223	15.6066	11.3785	13.3438	40.4247	32.1075	34.8339	1.31327	3.33391e-07	145.893	0.227974	5.76059	8.38183e-09
ENSG00000124788	6310	ataxin 1	ATXN1	160	191	144	433	413	298	0.961101	1.23013	0.803887	3.00766	3.15053	1.79166	1.31212	4.75579e-06	279.369	0.249849	5.25167	1.50724e-07
ENSG00000205611	107985433	putative uncharacterized protein LOC401522	LOC107985433	32	27	20	63	74	45	0.622898	0.563506	0.36181	1.41808	1.82929	0.876738	1.30952	0.00495363	44.7196	0.37013	3.538	0.000403171
ENSG00000175352	56675	nuclear receptor interacting protein 3	NRIP3	410	499	283	1140	914	708	9.24061	12.0583	5.92771	29.7107	26.1606	15.9713	1.30504	6.3933e-05	673.745	0.278271	4.68981	2.73454e-06
ENSG00000101542	28316	cadherin 20	CDH20	448	455	298	1109	903	771	12.1297	13.2084	7.49845	34.7212	31.0488	20.8937	1.30281	6.19541e-06	677.469	0.250864	5.19332	2.0658e-07
ENSG00000243696	ENSG00000243696			158	94	112	325	217	308	2.88862	1.84259	1.90298	6.87081	5.03822	5.63604	1.3018	5.05736e-06	203.977	0.248522	5.23818	1.62167e-07
ENSG00000273570	ENSG00000273570			16	24	30	63	51	46	14.7048	23.6494	25.6239	66.9534	59.5245	42.3144	1.29929	0.0032011	38.8555	0.353761	3.6728	0.000239904
ENSG00000117425	8643	patched 2	PTCH2	58	51	50	128	72	175	1.25917	1.18712	1.00882	3.21336	1.98507	3.80265	1.29805	0.000337383	88.678	0.302205	4.29525	1.74496e-05
ENSG00000169554	9839	zinc finger E-box binding homeobox 2	ZEB2	1298	1758	1516	3861	3843	2706	5.74774	8.3466	6.23887	19.7703	21.6112	11.9934	1.29787	5.11043e-07	2551.62	0.228404	5.68237	1.32837e-08
ENSG00000143248	8490	regulator of G protein signaling 5	RGS5	63	98	83	195	194	168	1.10136	1.8369	1.3485	3.942	4.30702	2.93961	1.29312	5.49244e-06	135.82	0.24773	5.21987	1.79044e-07
ENSG00000250240	ENSG00000250240			29	40	22	67	67	76	1.52994	2.26258	1.07866	4.08736	4.48886	4.0131	1.28936	0.000970742	50.8854	0.320927	4.01761	5.87906e-05
ENSG00000149289	85463	zinc finger CCCH-type containing 12C	ZC3H12C	841	1105	1009	2517	2474	1682	10.0525	14.1614	11.2086	34.7898	37.5544	20.123	1.2885	1.13407e-06	1640.11	0.232985	5.53037	3.19549e-08
ENSG00000109911	26610	elongator acetyltransferase complex subunit 4	ELP4	2690	3246	2577	7603	7205	4413	11.4326	14.7914	10.1787	37.3653	38.8876	18.7723	1.28632	1.55395e-05	4737.98	0.257198	5.00129	5.69467e-07
ENSG00000149403	2900	glutamate ionotropic receptor kainate type subunit 4	GRIK4	19	19	28	49	43	59	0.294382	0.315631	0.403181	0.877901	0.846079	0.914956	1.28542	0.00203248	36.3332	0.337675	3.80668	0.000140846
ENSG00000248890	646576	HHIP antisense RNA 1	HHIP-AS1	17	28	31	45	61	67	0.824031	1.45519	1.3965	2.52231	3.755	3.25057	1.28518	0.00263241	41.9159	0.344526	3.7303	0.000191255
ENSG00000138669	5593	protein kinase cGMP-dependent 2	PRKG2	33	32	22	74	76	47	0.731933	0.760984	0.453486	1.89793	2.1407	1.04339	1.28325	0.00473732	48.6018	0.361327	3.5515	0.000383043
ENSG00000205609	728689	eukaryotic translation initiation factor 3 subunit C like	EIF3CL	104	99	158	80	582	104	3.94473	4.02613	5.56961	3.50886	28.0344	3.94828	1.28093	0.451339	197.811	0.941509	1.36051	0.173669
ENSG00000286935	ENSG00000286935			23	16	18	49	32	50	2.56838	1.91567	1.86805	6.32732	4.53803	5.58846	1.28002	0.0061785	31.5087	0.368978	3.46911	0.000522189
ENSG00000226963	ENSG00000226963			41	40	39	77	84	113	8.50865	8.9003	7.52186	18.4782	22.1381	23.4717	1.27452	6.72462e-05	66.1687	0.272483	4.67743	2.9049e-06
ENSG00000254510	ENSG00000254510			17	12	28	35	26	70	0.87455	0.661888	1.33868	2.08207	1.69861	3.60432	1.27279	0.031763	30.9279	0.440496	2.88945	0.00385914
ENSG00000154265	23461	ATP binding cassette subfamily A member 5	ABCA5	330	485	460	1030	1013	810	2.90426	4.57647	3.76238	10.4821	11.3218	7.13504	1.27139	2.61949e-07	700.467	0.219026	5.80475	6.44616e-09
ENSG00000167912	100505501	TOX divergent transcript	TOX-DT	235	230	230	579	537	446	6.57481	6.8994	5.98036	18.7321	19.0798	12.4894	1.27112	1.88801e-08	383.038	0.20311	6.2583	3.89187e-10
ENSG00000273014	ENSG00000273014			57	69	59	137	162	115	13.9844	18.1504	13.4526	38.867	50.4741	28.2395	1.26972	7.19178e-05	102.072	0.272407	4.66111	3.14502e-06
ENSG00000284693	100506022	long intergenic non-protein coding RNA 2606	LINC02606	15	18	11	37	23	41	0.502607	0.646663	0.342542	1.43361	0.978701	1.37503	1.26941	0.0230692	24.2766	0.420498	3.01883	0.00253756
ENSG00000255836	100419928	M-phase phosphoprotein 8 pseudogene	LOC100419928	15	25	18	50	34	48	1.43436	2.56316	1.59964	5.52877	4.12886	4.59408	1.26914	0.00718482	31.9059	0.371033	3.42055	0.00062495
ENSG00000258186	ENSG00000258186	solute carrier family 7 member 5 pseudogene 2	SLC7A5P2	19	13	26	35	33	64	4.10487	3.01132	5.22039	8.74392	9.05409	13.8394	1.26637	0.0144401	31.515	0.39718	3.1884	0.00143062
ENSG00000286214	ENSG00000286214	COPG2 imprinted transcript 1	COPG2IT1	973	1044	766	2605	1974	1690	14.1782	16.3108	10.3734	43.8942	36.5292	24.6482	1.26521	2.60667e-06	1537.16	0.235508	5.37226	7.77537e-08
ENSG00000232788	101929947	ITGA6 and PDK1 antisense RNA 1	ITGA6-AS1	37	39	42	87	77	103	3.9783	4.49602	4.1969	10.817	10.5141	11.0847	1.26505	3.6993e-05	64.6184	0.262848	4.81284	1.48801e-06
ENSG00000237149	100131213	ZNF503 antisense RNA 2	ZNF503-AS2	198	90	79	247	249	347	6.84843	3.33761	2.53943	9.87903	10.9373	12.0128	1.26414	0.00207026	203.763	0.332532	3.80155	0.000143796
ENSG00000231453	285084	long intergenic non-protein coding RNA 1305	LINC01305	13	29	28	62	39	56	0.438256	1.04821	0.877255	2.41695	1.66968	1.88957	1.25519	0.00792543	38.0025	0.37045	3.38829	0.000703301
ENSG00000229415	ENSG00000229415	surfactant associated 3	SFTA3	141	135	209	85	164	889	5.2535	5.39302	7.23702	3.66219	7.75994	33.1529	1.2515	0.441042	262.008	0.904893	1.38304	0.166653
ENSG00000267746	ENSG00000267746			27	13	23	53	26	64	6.1669	3.18357	4.88219	13.9981	7.54156	14.631	1.25044	0.0211048	34.1705	0.409767	3.05158	0.0022764
ENSG00000273942	ENSG00000273942			31	38	25	78	64	68	26.3957	34.6916	19.7832	76.7995	69.2049	57.9524	1.2471	0.000957784	51.4133	0.310149	4.02099	5.79548e-05
ENSG00000114423	868	Cbl proto-oncogene B	CBLB	382	523	407	1103	1061	713	3.6055	5.29263	3.5701	12.0384	12.7175	6.73568	1.24194	1.93359e-05	713.981	0.250627	4.95536	7.2198e-07
ENSG00000118231	1421	crystallin gamma D	CRYGD	28	12	19	40	36	56	5.0505	2.32073	3.18503	8.3431	8.24638	10.1101	1.23931	0.0155687	31.9768	0.392026	3.16131	0.00157064
ENSG00000126016	154796	angiomotin	AMOT	405	474	480	799	879	1362	5.5059	6.90907	6.06455	12.5606	15.1756	18.5328	1.23931	2.38352e-08	735.317	0.199327	6.21745	5.05296e-10
ENSG00000142871	3491	cellular communication network factor 1	CCN1	519	495	631	1028	938	1716	16.2522	16.6195	18.3636	37.2245	37.302	53.7838	1.23668	8.70428e-08	886.448	0.206171	5.99833	1.99363e-09
ENSG00000291314	ENSG00000291314			67	79	86	168	182	158	8.73721	11.0457	10.4227	25.3337	30.1408	20.6227	1.2355	2.87421e-06	125.306	0.230883	5.35121	8.73664e-08
ENSG00000154928	2047	EPH receptor B1	EPHB1	681	699	861	1567	1569	1799	13.4965	14.8532	15.8585	35.9117	39.4896	35.6859	1.23541	1.06279e-15	1207.18	0.143786	8.59198	8.54804e-18
ENSG00000129493	25938	HEAT repeat containing 5A	HEATR5A	458	650	555	1367	1326	927	5.19255	7.90126	5.84779	17.9215	19.0917	10.5193	1.23324	7.31609e-06	899.077	0.239031	5.15932	2.47845e-07
ENSG00000163431	25802	leiomodin 1	LMOD1	50	50	49	117	92	121	1.47442	1.58084	1.34286	3.98958	3.44527	3.57129	1.23262	1.38702e-05	80.4842	0.245182	5.02736	4.9727e-07
ENSG00000251129	ENSG00000251129	long intergenic non-protein coding RNA 2506	LINC02506	33	52	34	81	75	109	1.42113	2.401	1.36076	4.03364	4.10172	4.69826	1.2322	0.000549334	64.4328	0.295615	4.16825	3.06941e-05
ENSG00000135299	22881	ankyrin repeat domain 6	ANKRD6	1373	1615	1829	3738	3396	3403	18.3047	23.0851	22.6615	57.6265	57.4968	45.4091	1.23162	8.67859e-13	2590.64	0.159024	7.74486	9.56892e-15
ENSG00000123700	3759	potassium inwardly rectifying channel subfamily J member 2	KCNJ2	13	16	27	50	41	30	0.26998	0.356268	0.521118	1.20074	1.08133	0.623591	1.22946	0.0249958	29.9449	0.411644	2.98672	0.00281991
ENSG00000182256	2567	gamma-aminobutyric acid type A receptor subunit gamma3	GABRG3	71	89	85	198	161	178	0.647951	0.870847	0.720919	2.08949	1.86593	1.6259	1.22537	7.0308e-07	131.794	0.217998	5.62099	1.89865e-08
ENSG00000171540	23440	orthopedia homeobox	OTP	88	93	150	194	225	303	2.93166	3.32187	4.64415	7.47351	9.51916	10.1033	1.22165	1.60233e-05	176.043	0.244569	4.9951	5.88051e-07
ENSG00000248692	ENSG00000248692	ADGRL3 antisense RNA 1	ADGRL3-AS1	70	81	57	146	195	107	8.55971	10.6197	6.47768	20.6446	30.2817	13.0959	1.22029	0.00179294	112.483	0.317542	3.84293	0.000121573
ENSG00000138722	22915	multimerin 1	MMRN1	961	1325	1361	2954	2822	2058	20.1968	29.8568	26.5828	71.7896	75.3184	43.2907	1.21802	2.30259e-06	1949.52	0.225745	5.39555	6.83148e-08
ENSG00000076716	2239	glypican 4	GPC4	2735	3159	2364	6814	5870	5311	63.8667	79.0924	51.3036	183.997	174.076	124.132	1.21722	1.12396e-07	4450.83	0.204397	5.95515	2.59826e-09
ENSG00000238057	100303491	ZEB2 antisense RNA 1	ZEB2-AS1	56	71	51	157	136	92	2.06655	2.80921	1.74909	6.69961	6.37356	3.3981	1.21719	0.00111367	95.9572	0.305861	3.97954	6.90486e-05
ENSG00000165912	29763	protein kinase C and casein kinase substrate in neurons 3	PACSIN3	352	217	232	596	488	683	14.7956	9.77951	9.06277	28.9686	26.0492	28.7343	1.21635	3.36537e-06	431.4	0.228653	5.31965	1.03969e-07
ENSG00000178187	285676	zinc finger protein 454	ZNF454	57	45	46	121	96	106	2.47958	2.09886	1.85971	6.08667	5.30346	4.61529	1.21547	6.72462e-05	79.4732	0.259854	4.6775	2.90394e-06
ENSG00000186897	338761	complement C1q like 4	C1QL4	29	14	19	45	45	45	1.61998	0.838509	0.986391	2.90681	3.19234	2.51602	1.21492	0.0127376	33.3217	0.375721	3.23355	0.0012226
ENSG00000162849	55083	kinesin family member 26B	KIF26B	116	179	95	327	281	242	0.93258	1.54294	0.709799	3.03996	2.86892	1.9473	1.21479	0.000342935	210.678	0.283135	4.29051	1.7826e-05
ENSG00000111218	56341	protein arginine methyltransferase 8	PRMT8	330	327	267	680	656	674	5.72326	6.08059	4.30353	13.6374	14.4484	11.6998	1.21026	4.95275e-09	496.122	0.18681	6.47857	9.2597e-11
ENSG00000248405	553158	PRR5-ARHGAP8 readthrough	PRR5-ARHGAP8	116	72	95	167	163	294	4.11546	2.73881	3.13233	6.85124	7.34401	10.4399	1.21009	0.000160962	151.161	0.270466	4.4741	7.67344e-06
ENSG00000133424	9215	LARGE xylosyl- and glucuronyltransferase 1	LARGE1	444	359	400	855	854	893	3.65141	3.16548	3.05718	8.13084	8.91908	7.35054	1.20653	4.99765e-11	642.311	0.167968	7.1831	6.81474e-13
ENSG00000259520	101928414	SLC28A2 antisense RNA 1	SLC28A2-AS1	26	21	23	63	39	50	0.701822	0.607772	0.576986	1.96646	1.33691	1.35087	1.20557	0.00580501	37.3271	0.345536	3.489	0.000484833
ENSG00000276398	ENSG00000276398			95	85	86	190	185	199	57.0003	54.6815	47.9552	131.825	140.965	119.508	1.20119	2.78411e-07	141.738	0.20731	5.79417	6.8661e-09
ENSG00000185565	4045	limbic system associated membrane protein	LSAMP	1647	2070	1929	4712	4392	2880	18.571	25.0253	20.2142	61.4381	62.8909	32.503	1.20013	1.48264e-05	3001.48	0.239422	5.01259	5.37015e-07
ENSG00000237031	ENSG00000237031			77	71	92	170	169	176	2.65614	2.62595	2.94938	6.7811	7.4034	6.07663	1.20005	6.7458e-07	127.246	0.213138	5.63039	1.79801e-08
ENSG00000181291	124842	transmembrane protein 132E	TMEM132E	42	37	49	101	71	105	0.79536	0.75125	0.862371	2.21171	1.70749	1.99019	1.20004	0.000155358	67.7604	0.267709	4.48262	7.3732e-06
ENSG00000165511	220979	ZNF22 antisense RNA 1	ZNF22-AS1	28	32	21	57	55	63	1.05342	1.2908	0.734252	2.47976	2.62779	2.37232	1.19576	0.00288355	43.2162	0.322889	3.70331	0.000212807
ENSG00000259773	ENSG00000259773			24	11	21	34	35	52	9.14216	4.4926	7.43431	14.9764	16.9313	19.8258	1.19511	0.0229411	29.5975	0.395625	3.02082	0.00252091
ENSG00000151320	9472	A-kinase anchoring protein 6	AKAP6	266	428	241	716	784	489	1.56154	2.69391	1.31484	4.86045	5.84484	2.87323	1.19504	0.000885587	499.824	0.295724	4.04107	5.32088e-05
ENSG00000069702	7049	transforming growth factor beta receptor 3	TGFBR3	136	238	139	404	430	252	1.83618	3.44525	1.74411	6.30737	7.37274	3.40539	1.19179	0.00204435	273.465	0.313213	3.80505	0.000141778
ENSG00000140839	497190	C-type lectin domain family 18 member B	CLEC18B	113	82	97	262	145	224	4.99827	3.88887	3.98746	13.4009	8.14506	9.91698	1.19101	5.71519e-05	154.619	0.252599	4.715	2.4171e-06
ENSG00000101746	8715	nucleolar protein 4	NOL4	182	179	203	415	417	364	3.25846	3.43607	3.3777	8.59173	9.48117	6.52278	1.1887	2.86828e-08	297.91	0.192161	6.18597	6.17228e-10
ENSG00000232712	101929591	KIZ antisense RNA 1	KIZ-AS1	16	28	22	37	44	61	0.339903	0.637765	0.434351	0.908925	1.18706	1.29704	1.18857	0.0122631	34.8623	0.366062	3.24692	0.00116661
ENSG00000100285	4744	neurofilament heavy chain	NEFH	129	122	110	289	220	266	3.93631	3.99142	3.11943	10.1974	8.52524	8.12402	1.18737	2.49683e-07	191.302	0.204219	5.81424	6.09114e-09
ENSG00000157613	90993	cAMP responsive element binding protein 3 like 1	CREB3L1	16	11	11	20	19	44	0.460554	0.339486	0.294264	0.665706	0.694543	1.26766	1.18698	0.0826754	20.0682	0.479895	2.47341	0.0133829
ENSG00000147027	83604	transmembrane protein 47	TMEM47	1605	2224	1887	4325	4542	3181	46.005	68.349	50.2673	143.353	165.334	91.2606	1.18694	6.31073e-06	3022.6	0.228755	5.1887	2.11769e-07
ENSG00000170345	2353	Fos proto-oncogene, AP-1 transcription factor subunit	FOS	24	31	28	48	44	88	0.872321	1.20808	0.945817	2.01743	2.03097	3.20139	1.18621	0.00691068	43.7108	0.34557	3.43261	0.000597792
ENSG00000203546	ENSG00000203546			212	250	240	542	492	455	5.55173	7.01941	5.841	16.4128	16.3622	11.926	1.18478	1.77297e-08	370.551	0.188977	6.26946	3.62308e-10
ENSG00000264501	107048981	RNA, 7SL, cytoplasmic 731, pseudogene	RN7SL731P	45	69	55	131	133	91	17.7851	29.2389	20.2018	59.8696	66.7544	35.9977	1.17978	0.00121194	89.1938	0.298216	3.95613	7.6174e-05
ENSG00000159905	7638	zinc finger protein 221	ZNF221	13	24	18	41	53	20	0.55407	1.09673	0.71298	2.02068	2.86868	0.853182	1.17951	0.0798682	29.081	0.473683	2.49009	0.0127711
ENSG00000235447	646193	trafficking protein particle complex 13 pseudogene 1	TRAPPC13P1	28	38	41	93	73	59	3.05312	4.44261	4.15484	11.7263	10.1087	6.43915	1.17919	0.00288355	56.1996	0.318411	3.70337	0.000212758
ENSG00000163110	10611	PDZ and LIM domain 5	PDLIM5	1172	1715	1355	3274	3313	2308	12.2379	19.2005	13.1493	39.5321	43.9325	24.1216	1.17796	2.32366e-05	2235.74	0.239689	4.91454	8.89907e-07
ENSG00000257711	100505978	uncharacterized LOC100505978	LOC100505978	28	67	53	117	116	76	0.741972	1.90359	1.30524	3.58515	3.90366	2.01573	1.17688	0.00902513	77.7503	0.35165	3.34673	0.000817713
ENSG00000138193	51196	phospholipase C epsilon 1	PLCE1	390	483	378	932	972	724	1.66105	2.20563	1.49621	4.59013	5.25737	3.08636	1.17534	5.50999e-06	659.767	0.225206	5.21898	1.7991e-07
ENSG00000283480	ENSG00000283480			394	134	261	381	342	1007	25.6323	9.34682	15.7803	28.6621	28.2554	65.5708	1.17388	0.218399	414.988	0.605341	1.9392	0.0524766
ENSG00000006327	51330	TNF receptor superfamily member 12A	TNFRSF12A	134	63	95	147	130	361	8.61593	4.34316	5.67681	10.9297	10.6151	23.2324	1.17379	0.0135293	153.453	0.365491	3.21155	0.00132022
ENSG00000165309	219681	armadillo repeat containing 3	ARMC3	77	70	65	166	149	132	1.27399	1.24177	0.999475	3.17596	3.13073	2.18594	1.17309	4.1749e-05	111.666	0.245158	4.78501	1.70982e-06
ENSG00000069482	51083	galanin and GMAP prepropeptide	GAL	16	19	30	29	35	75	1.42524	1.81463	2.48355	2.98715	3.95932	6.68681	1.17232	0.0417104	33.6787	0.421442	2.78169	0.00540764
ENSG00000066032	1496	catenin alpha 2	CTNNA2	565	662	737	1508	1370	1230	8.68313	10.9082	10.5264	26.7991	26.7383	18.9201	1.17075	5.3733e-09	1026.28	0.181079	6.4654	1.01032e-10
ENSG00000166501	5579	protein kinase C beta	PRKCB	95	92	65	211	175	144	0.995661	1.03382	0.633119	2.55719	2.32922	1.51057	1.16646	0.000414745	132.866	0.274938	4.24263	2.20914e-05
ENSG00000290398	389652	ASNS pseudogene 1	ASNSP1	32	47	44	92	82	84	1.57753	2.48424	2.01588	5.24454	5.13365	4.14474	1.16541	0.000478084	64.2528	0.277153	4.20493	2.61158e-05
ENSG00000153253	6328	sodium voltage-gated channel alpha subunit 3	SCN3A	131	171	94	315	306	208	1.31159	1.83566	0.87466	3.64695	3.89076	2.0844	1.16494	0.00144074	209.063	0.298142	3.90734	9.33171e-05
ENSG00000095713	55118	cartilage acidic protein 1	CRTAC1	129	103	164	274	209	355	4.20441	3.59932	4.96756	10.3266	8.65061	11.5807	1.16459	6.28037e-06	205.517	0.224383	5.19019	2.10082e-07
ENSG00000177551	4808	nescient helix-loop-helix 2	NHLH2	204	244	165	464	432	393	3.13265	4.01735	2.35478	8.23933	8.42463	6.04039	1.16404	8.97183e-06	322.464	0.227412	5.11863	3.07759e-07
ENSG00000278802	ENSG00000278802			73	81	67	158	147	160	51.233	60.9509	43.7004	128.226	131.017	112.392	1.16258	6.29298e-06	115.747	0.224025	5.18952	2.10839e-07
ENSG00000275971	ENSG00000275971			46	53	59	129	112	87	26.2405	32.416	31.2788	85.0935	81.1368	49.6735	1.16174	0.000552959	82.3598	0.278841	4.16632	3.09556e-05
ENSG00000109854	10553	HIV-1 Tat interactive protein 2	HTATIP2	12	18	23	34	34	43	0.496999	0.799308	0.88529	1.62834	1.78829	1.78251	1.16153	0.0228381	27.4618	0.384297	3.02248	0.00250716
ENSG00000291199	343052	immunoglobulin superfamily DCC subclass member 3 pseudogene	LOC343052	115	61	61	196	136	170	11.2666	6.40754	5.55402	22.2045	16.9207	16.6699	1.1601	0.00158584	124.552	0.299108	3.87855	0.000105081
ENSG00000171451	92126	dermatan sulfate epimerase like	DSEL	52	103	72	168	159	147	0.649863	1.38014	0.836248	2.42784	2.52348	1.83877	1.15969	0.000609326	118.608	0.280132	4.13978	3.47632e-05
ENSG00000273079	2904	glutamate ionotropic receptor NMDA type subunit 2B	GRIN2B	29	29	16	57	63	33	0.107863	0.115649	0.055307	0.245156	0.297578	0.122851	1.15373	0.0412122	38.96	0.414039	2.78652	0.00532769
ENSG00000178082	ENSG00000178082	twinfilin 1 pseudogene 1	TWF1P1	37	35	45	90	92	58	4.08448	4.14259	4.6167	11.4887	12.8976	6.40846	1.15271	0.00403437	60.7323	0.320184	3.60015	0.000318039
ENSG00000136603	6498	SKI like proto-oncogene	SKIL	921	1246	1136	2452	2604	1722	13.1378	19.0567	15.06	40.4459	47.1724	24.5859	1.15244	2.62168e-05	1715.74	0.235801	4.88732	1.02219e-06
ENSG00000248498	ENSG00000248498	ASNS pseudogene 1	ASNSP1	32	44	40	88	76	77	1.9111	2.81743	2.22012	6.07726	5.7641	4.60272	1.15073	0.000756742	60.2346	0.28179	4.08362	4.43388e-05
ENSG00000290555	106660612	long intergenic non-protein coding RNA 680	LINC00680	136	129	153	292	257	320	5.30444	5.39459	5.54595	13.1697	12.7297	12.4923	1.1462	5.10247e-09	216.067	0.177056	6.47364	9.56679e-11
ENSG00000115896	5334	phospholipase C like 1 (inactive)	PLCL1	25	56	52	112	89	71	0.356837	0.857009	0.68979	1.84858	1.61326	1.01433	1.14224	0.00942066	68.518	0.342719	3.33286	0.000859571
ENSG00000183044	18	4-aminobutyrate aminotransferase	ABAT	2625	2880	2742	6122	5758	5089	31.2959	36.8144	30.3815	84.4	87.1794	60.7268	1.14215	2.20293e-09	4268.15	0.172843	6.60799	3.89567e-11
ENSG00000041515	23026	myosin XVI	MYO16	115	156	114	306	237	255	1.51056	2.19701	1.39164	4.64785	3.95342	3.35251	1.1402	1.38702e-05	199.64	0.226811	5.0271	4.9795e-07
ENSG00000143473	3756	potassium voltage-gated channel subfamily H member 1	KCNH1	23	39	29	81	64	41	0.206996	0.376328	0.242558	0.842967	0.731473	0.369324	1.13955	0.0223953	47.1439	0.376105	3.02987	0.00244661
ENSG00000280870	101928469	MIR325 host gene	MIR325HG	82	86	82	173	192	147	2.27604	2.55937	2.11526	5.5527	6.76788	4.08389	1.13953	6.53105e-05	129.409	0.243272	4.68418	2.81085e-06
ENSG00000175264	8534	carbohydrate sulfotransferase 1	CHST1	120	62	64	174	133	210	2.97816	1.64978	1.47615	4.99352	4.19182	5.21646	1.13904	0.00191273	127.903	0.297839	3.82434	0.000131122
ENSG00000076356	5362	plexin A2	PLXNA2	696	670	412	1400	1149	1150	5.8214	6.00843	3.20257	13.5406	12.2046	9.62733	1.13845	8.85675e-05	927.643	0.246815	4.61259	3.97691e-06
ENSG00000290894	54660	protocadherin beta 18 pseudogene	PCDHB18P	41	49	42	87	73	115	1.48509	1.90297	1.41384	3.64401	3.35796	4.16924	1.13661	0.000476524	68.0669	0.270221	4.20624	2.59659e-05
ENSG00000150625	2823	glycoprotein M6A	GPM6A	1436	2390	1724	4013	4423	2852	25.3761	45.2832	28.3134	82.0034	99.2596	50.4441	1.13655	0.000335902	2869.83	0.264533	4.29646	1.73551e-05
ENSG00000257831	ENSG00000257831			32	59	57	98	99	107	3.80064	7.51323	6.29166	13.4594	14.9323	12.7198	1.13642	0.000840404	76.0483	0.280166	4.05625	4.98674e-05
ENSG00000242268	100507661	long intergenic non-protein coding RNA 2082	LINC02082	24	31	31	82	51	43	1.01062	1.39961	1.21318	3.99286	2.7273	1.81233	1.13587	0.01581	44.3059	0.359902	3.15606	0.00159919
ENSG00000276074	ENSG00000276074			23	54	33	71	87	67	11.4802	28.8991	15.3081	40.9801	55.1477	33.4725	1.13562	0.0144723	56.9352	0.356261	3.1876	0.00143459
ENSG00000089116	64211	LIM homeobox 5	LHX5	1869	1286	1370	3504	2633	3251	70.6599	52.1282	48.1358	153.186	126.415	123.019	1.13476	6.38744e-07	2341.3	0.201178	5.64058	1.69478e-08
ENSG00000064042	22998	LIM and calponin homology domains 1	LIMCH1	463	530	358	899	1010	863	4.93608	6.05822	3.54706	11.0829	13.6744	9.20878	1.13093	1.39409e-05	699.999	0.225022	5.02584	5.0123e-07
ENSG00000102290	27328	protocadherin 11 X-linked	PCDH11X	82	153	85	245	246	160	0.804785	1.61	0.775298	2.7805	3.0661	1.57172	1.12941	0.00498045	165.633	0.3194	3.53605	0.000406151
ENSG00000266872	ENSG00000266872			252	224	220	520	422	490	44.4844	42.3958	36.0922	106.146	94.6029	86.5752	1.1283	1.17725e-08	358.336	0.178042	6.33725	2.33895e-10
ENSG00000002933	55365	transmembrane protein 176A	TMEM176A	25	29	24	52	53	55	0.832619	1.03555	0.74285	2.00263	2.24165	1.83341	1.12826	0.00532208	40.1801	0.320949	3.51539	0.000439113
ENSG00000205363	388135	inhibitory synaptic factor 1	INSYN1	304	197	207	477	419	571	4.92355	3.42089	3.11572	8.93336	8.61795	9.25617	1.12762	9.58226e-06	365.269	0.220922	5.10416	3.32271e-07
ENSG00000134317	29841	grainyhead like transcription factor 1	GRHL1	80	83	67	188	146	137	1.165	1.29593	0.906762	3.16581	2.70005	1.99685	1.12715	0.000163621	118.627	0.252193	4.4694	7.84378e-06
ENSG00000165164	286464	cilia and flagella associated protein 47	CFAP47	25	25	13	57	45	26	0.252995	0.271256	0.122264	0.667018	0.57832	0.263351	1.1218	0.0727339	32.674	0.442578	2.5347	0.0112545
ENSG00000180537	221687	ring finger protein 182	RNF182	387	539	445	992	987	791	10.9358	16.3304	11.6865	32.4147	35.4194	22.372	1.11909	6.70248e-06	702.292	0.21617	5.17687	2.25641e-07
ENSG00000235078	ENSG00000235078			113	106	136	209	192	328	13.4348	13.5122	15.0271	28.7336	28.9893	39.0316	1.11662	1.50754e-05	180.512	0.222944	5.00854	5.48446e-07
ENSG00000166401	5271	serpin family B member 8	SERPINB8	61	51	91	135	140	133	1.22551	1.09856	1.69907	3.13626	3.5719	2.67442	1.11621	0.000269355	102.872	0.256548	4.3509	1.35581e-05
ENSG00000120156	7010	TEK receptor tyrosine kinase	TEK	26	35	29	48	41	98	0.626731	0.904574	0.649665	1.33795	1.2551	2.36442	1.1151	0.0208269	45.8549	0.364836	3.05645	0.00223978
ENSG00000129654	2302	forkhead box J1	FOXJ1	1372	763	626	2027	1489	2205	61.4142	36.6191	26.0419	104.92	84.6436	98.7901	1.11381	0.00149071	1425.29	0.28584	3.89662	9.7546e-05
ENSG00000146001	ENSG00000146001	protocadherin beta 18 pseudogene	PCDHB18P	36	41	37	77	51	107	1.76048	2.14972	1.68157	4.35423	3.16726	5.23725	1.11188	0.00386041	58.0144	0.307711	3.61341	0.0003022
ENSG00000149201	60494	coiled-coil domain containing 81	CCDC81	27	38	30	77	66	48	0.688076	1.0383	0.710522	2.26911	2.136	1.22435	1.11155	0.0112587	48.581	0.339405	3.27499	0.00105667
ENSG00000198865	100129792	coiled-coil domain containing 152	CCDC152	365	457	438	862	863	813	12.1006	16.2441	13.4949	33.0454	36.3336	26.977	1.11074	1.48897e-08	641.537	0.176324	6.29945	2.98712e-10
ENSG00000152760	200132	dynein light chain Tctex-type family member 5	DYNLT5	49	45	46	101	114	64	1.68876	1.66285	1.47338	4.02518	4.98955	2.20771	1.1105	0.00661922	71.5444	0.322177	3.44684	0.000567177
ENSG00000274750	8353	H3 clustered histone 6	H3C6	45	39	36	76	84	83	1.94514	1.80747	1.44619	3.79878	4.61108	3.59093	1.11044	0.00115833	61.3617	0.279781	3.96896	7.21872e-05
ENSG00000198624	26112	coiled-coil domain containing 69	CCDC69	34	34	38	65	67	83	0.796847	0.854364	0.827682	1.76158	1.99414	1.94699	1.10986	0.00123106	53.8836	0.280865	3.95158	7.76378e-05
ENSG00000133216	2048	EPH receptor B2	EPHB2	3823	3432	3833	7882	7072	7444	35.3712	34.0456	32.9585	84.3283	83.0945	68.9354	1.10953	6.42483e-13	5643.72	0.142502	7.78607	6.91284e-15
ENSG00000169918	161725	OTU deubiquitinase 7A	OTUD7A	53	42	62	98	89	132	0.427636	0.363342	0.464915	0.914358	0.911955	1.06601	1.10896	0.000310731	79.4973	0.256943	4.31599	1.58891e-05
ENSG00000107551	83937	Ras association domain family member 4	RASSF4	328	300	330	677	612	646	4.00618	3.92868	3.74589	9.56175	9.49277	7.89732	1.1089	2.844e-10	487.574	0.160166	6.92343	4.40824e-12
ENSG00000264014	100422914	microRNA 4253	MIR4253	103	85	99	173	156	258	175.404	155.199	156.683	340.675	337.374	439.756	1.1084	2.76198e-05	145.837	0.227319	4.87596	1.08278e-06
ENSG00000149970	22866	connector enhancer of kinase suppressor of Ras 2	CNKSR2	433	594	479	1102	1130	769	1.57357	2.31447	1.61777	4.63095	5.21507	2.79714	1.10491	0.000106795	766.794	0.241857	4.56846	4.91323e-06
ENSG00000126803	3306	heat shock protein family A (Hsp70) member 2	HSPA2	33	18	39	57	55	69	0.694299	0.406044	0.762572	1.38675	1.46954	1.45302	1.10353	0.00924828	45.3734	0.330514	3.33881	0.00084138
ENSG00000129474	84962	ajuba LIM protein	AJUBA	1736	1664	1544	3207	2864	3984	34.1597	35.1064	28.2355	72.9718	71.5686	78.4647	1.10198	1.06317e-10	2515.27	0.155837	7.07132	1.53467e-12
ENSG00000101335	10398	myosin light chain 9	MYL9	112	77	126	128	131	392	4.61883	3.40465	4.82912	6.10401	6.86072	16.1804	1.09853	0.0245303	158.538	0.366829	2.99468	0.00274737
ENSG00000169302	202374	serine/threonine kinase 32A	STK32A	145	150	168	382	301	237	2.12116	2.35269	2.28401	6.4619	5.59186	3.47011	1.09842	9.88539e-05	234.164	0.239451	4.58724	4.49145e-06
ENSG00000153904	23576	dimethylarginine dimethylaminohydrolase 1	DDAH1	773	985	1055	1921	1891	1783	19.5147	26.6616	24.7525	56.0791	60.626	45.053	1.09648	1.39705e-08	1418.66	0.173769	6.30999	2.79054e-10
ENSG00000164197	285671	ring finger protein 180	RNF180	26	42	35	78	85	39	0.553968	0.959464	0.693048	1.92175	2.29993	0.831699	1.09493	0.037926	52.1949	0.388378	2.81923	0.00481397
ENSG00000204706	100507244	MAMDC2 antisense RNA 1	MAMDC2-AS1	15	32	20	64	42	27	0.176132	0.402869	0.218253	0.868996	0.626297	0.317322	1.0941	0.0840815	34.0128	0.443847	2.46503	0.0137001
ENSG00000266466	ENSG00000266466			38	54	52	96	77	117	4.56003	6.94777	5.79924	13.3213	11.7344	14.0527	1.09314	0.000663894	72.5204	0.265403	4.1188	3.80853e-05
ENSG00000272514	154313	cilia and flagella associated protein 206	CFAP206	46	86	48	119	142	96	1.46988	2.94638	1.42544	4.39705	5.7623	3.07032	1.09234	0.0101907	91.5539	0.330242	3.30769	0.000940684
ENSG00000184613	4753	neural EGFL like 2	NELL2	5745	6940	7886	13988	13438	13382	103.868	134.53	132.505	292.442	308.54	242.16	1.0917	3.76192e-10	10341.2	0.158659	6.88081	5.95126e-12
ENSG00000148175	2040	stomatin	STOM	94	110	104	239	207	164	3.40271	4.26931	3.49876	10.0043	9.51594	5.94197	1.09042	0.000157121	155.563	0.243412	4.47973	7.4736e-06
ENSG00000233859	ENSG00000233859	ADH5 pseudogene 4	ADH5P4	13	28	18	48	33	37	1.35622	3.13194	1.7452	5.79057	4.37207	3.86349	1.08946	0.0480682	29.8192	0.400636	2.71932	0.00654172
ENSG00000144810	1295	collagen type VIII alpha 1 chain	COL8A1	18	36	43	18	35	148	0.221557	0.475099	0.491888	0.256199	0.5471	1.82333	1.08834	0.240115	48.308	0.579923	1.87669	0.0605608
ENSG00000189067	9516	lipopolysaccharide induced TNF factor	LITAF	732	823	1066	1768	1620	1807	16.7588	20.2023	22.6816	46.8065	47.1012	41.4076	1.08809	8.10607e-10	1312.68	0.1609	6.76256	1.35576e-11
ENSG00000225206	400765	MIR137 host gene	MIR137HG	30	18	21	43	50	44	0.3615	0.232556	0.235175	0.599167	0.765143	0.530677	1.08614	0.0240044	34.9017	0.361705	3.00283	0.00267483
ENSG00000163491	152110	NIMA related kinase 10	NEK10	19	15	16	28	32	40	0.166898	0.141272	0.130617	0.284411	0.35697	0.351679	1.08602	0.0428506	25.1997	0.39197	2.77066	0.00559427
ENSG00000181408	2837	urotensin 2 receptor	UTS2R	36	16	31	70	32	65	1.1313	0.53909	0.905355	2.54368	1.27705	2.04445	1.08451	0.0423209	41.5942	0.390753	2.77544	0.00551265
ENSG00000065320	9423	netrin 1	NTN1	1789	1556	2163	3444	3044	4512	32.2942	30.1156	36.2873	71.8901	69.7821	81.5218	1.08379	2.09943e-09	2756.72	0.163813	6.61601	3.69028e-11
ENSG00000059804	6515	solute carrier family 2 member 3	SLC2A3	509	645	675	1126	1043	1486	8.12776	11.0428	10.0171	20.7914	21.1506	23.7499	1.08366	5.99097e-09	917.15	0.168071	6.44764	1.13603e-10
ENSG00000146242	7162	trophoblast glycoprotein	TPBG	1418	1499	1329	3399	2573	2450	47.1719	53.4659	41.0881	130.752	108.701	81.5762	1.08278	1.08192e-06	2140.63	0.195414	5.54096	3.00821e-08
ENSG00000231827	ENSG00000231827			209	131	117	376	249	291	11.8639	7.97297	6.17235	24.6809	17.95	16.5335	1.08216	0.00129753	231.58	0.274829	3.93756	8.23139e-05
ENSG00000257935	ENSG00000257935	LHX5 antisense RNA 1	LHX5-AS1	2776	1879	1482	5282	3666	3284	108.127	78.4713	53.6473	237.906	181.34	128.029	1.08109	0.00176359	3114.8	0.280925	3.84833	0.000118925
ENSG00000177108	283576	zinc finger DHHC-type palmitoyltransferase 22	ZDHHC22	68	86	95	187	113	198	2.03896	2.76481	2.64732	6.48384	4.30291	5.94229	1.08047	0.000234659	124.447	0.246336	4.38616	1.15367e-05
ENSG00000145242	2044	EPH receptor A5	EPHA5	66	134	49	171	190	132	0.777265	1.69199	0.536296	2.3287	2.8416	1.55593	1.08004	0.0282503	126.678	0.367865	2.93597	0.00332509
ENSG00000112232	202559	KH RNA binding domain containing, signal transduction associated 2	KHDRBS2	298	367	381	753	699	598	14.3606	18.9623	17.0634	41.9608	42.7779	28.8435	1.07706	1.49526e-06	523.421	0.196591	5.47869	4.28491e-08
ENSG00000142408	59283	calcium voltage-gated channel auxiliary subunit gamma 8	CACNG8	64	89	101	184	158	157	0.837428	1.24861	1.22821	2.78405	2.62549	2.05616	1.07679	0.00010968	126.779	0.23603	4.56207	5.06511e-06
ENSG00000145088	55840	ELL associated factor 2	EAF2	25	14	14	41	33	31	1.6356	0.98205	0.851235	3.1018	2.7418	2.02997	1.07674	0.0618612	26.7541	0.412474	2.61044	0.00904247
ENSG00000212719	339263	long intergenic non-protein coding RNA 2693	LINC02693	794	800	866	1753	1581	1486	5.27242	5.6957	5.3443	13.4606	13.3323	9.87639	1.07125	3.22108e-09	1228.99	0.163568	6.54927	5.78196e-11
ENSG00000181378	255101	cilia and flagella associated protein 65	CFAP65	24	26	21	54	36	51	0.264209	0.306887	0.214852	0.68742	0.503296	0.561949	1.07104	0.0174825	35.5636	0.343179	3.12093	0.00180282
ENSG00000187837	3006	H1.2 linker histone, cluster member	H1-2	85	49	69	142	80	186	13.4652	8.32258	10.1584	26.012	16.0942	29.4915	1.07063	0.00630062	101.361	0.309182	3.4628	0.000534593
ENSG00000112769	3910	laminin subunit alpha 4	LAMA4	161	196	123	356	321	268	1.55586	2.03081	1.10467	3.9782	3.93945	2.59221	1.07062	0.000498838	241.864	0.255282	4.19389	2.74209e-05
ENSG00000230646	106480678	Kruppel like factor 2 pseudogene 2	KLF2P2	23	31	15	46	49	41	2.56344	3.70446	1.55371	5.9285	6.93548	4.57372	1.07003	0.0398906	34.847	0.382116	2.80028	0.00510584
ENSG00000253973	105376541	NRIP3 divergent transcript	NRIP3-DT	54	79	34	111	112	108	1.23119	1.9312	0.720436	2.92649	3.24292	2.4646	1.06994	0.0101787	84.4382	0.323423	3.30818	0.000939039
ENSG00000135525	9053	microtubule associated protein 7	MAP7	103	94	66	192	179	146	2.18973	2.14264	1.30401	4.72005	4.83272	3.10668	1.06877	0.00136346	132.489	0.272379	3.92384	8.71501e-05
ENSG00000237633	ENSG00000237633			12	23	11	32	33	25	0.953092	1.95862	0.811951	2.93897	3.32853	1.98739	1.06476	0.103655	23.1407	0.450592	2.36303	0.0181261
ENSG00000228463	728481	ribosomal protein L23a pseudogene 21	RPL23AP21	15	12	11	25	22	28	0.211212	0.181166	0.143948	0.407061	0.393401	0.394617	1.06474	0.0920954	18.996	0.439495	2.42264	0.0154081
ENSG00000186076	ENSG00000186076			20	17	27	29	21	79	3.02747	2.75909	3.79837	5.07621	4.03695	11.9692	1.06321	0.12389	31.5376	0.468624	2.26879	0.0232813
ENSG00000135549	5570	cAMP-dependent protein kinase inhibitor beta	PKIB	321	393	392	750	762	634	10.831	14.2175	12.2923	29.2629	32.6515	21.4113	1.06282	1.71344e-06	550.278	0.194945	5.45191	4.98317e-08
ENSG00000140067	90050	family with sequence similarity 181 member A	FAM181A	525	332	272	741	540	988	28.6906	19.453	13.8144	46.8263	37.4765	54.0415	1.0628	0.00177414	567.878	0.276319	3.84629	0.000119921
ENSG00000164023	166929	sphingomyelin synthase 2	SGMS2	14	12	22	38	22	34	0.212339	0.195142	0.310105	0.666465	0.42375	0.516144	1.06179	0.0728166	23.6586	0.419028	2.53394	0.0112789
ENSG00000099860	4616	growth arrest and DNA damage inducible beta	GADD45B	49	23	33	65	39	107	2.65399	1.33567	1.66112	4.07107	2.68258	5.80066	1.06088	0.047003	52.2574	0.388718	2.72918	0.00634918
ENSG00000283352	ENSG00000283352	LINC00680-GUSBP4 readthrough, transcribed pseudogene	LINC00680-GUSBP4	32	32	46	78	72	63	5.48981	5.88607	7.33413	15.4737	15.6864	10.8178	1.06034	0.00477468	54.4802	0.298765	3.54909	0.000386572
ENSG00000028277	5452	POU class 2 homeobox 2	POU2F2	293	306	247	627	575	443	3.74003	4.18791	2.93014	9.2548	9.32096	5.65981	1.06011	9.09927e-05	422.909	0.230171	4.60574	4.11004e-06
ENSG00000136531	6326	sodium voltage-gated channel alpha subunit 2	SCN2A	12	26	20	27	42	44	0.0576912	0.13402	0.0893598	0.150101	0.256426	0.211725	1.05725	0.0674744	28.8067	0.411583	2.56873	0.0102071
ENSG00000259692	ENSG00000259692	long intergenic non-protein coding RNA 1418	LINC01418	45	53	53	107	86	102	0.726884	0.917902	0.795632	1.99861	1.76415	1.64908	1.05716	0.00044623	74.9272	0.250277	4.22395	2.40062e-05
ENSG00000259663	642366	ISL1 divergent transcript	ISL1-DT	16	22	20	48	31	34	0.259062	0.381922	0.300952	0.898703	0.637426	0.551001	1.05541	0.044421	28.7773	0.383171	2.75441	0.00587973
ENSG00000120328	56124	protocadherin beta 12	PCDHB12	67	90	80	147	172	139	2.00223	2.8837	2.22184	5.07982	6.52759	4.15762	1.05507	0.000427573	117.76	0.249164	4.23445	2.29114e-05
ENSG00000119866	53335	BCL11 transcription factor A	BCL11A	57	46	39	134	80	62	0.26926	0.232982	0.171216	0.73197	0.479923	0.293142	1.05472	0.0245252	70.9197	0.352162	2.99498	0.00274462
ENSG00000013619	10046	mastermind like domain containing 1	MAMLD1	162	124	103	291	219	253	2.81508	2.31029	1.6634	5.84737	4.83287	4.40035	1.05331	0.000260452	194.22	0.24159	4.35989	1.30129e-05
ENSG00000145675	5295	phosphoinositide-3-kinase regulatory subunit 1	PIK3R1	620	873	749	1564	1500	1265	4.39848	6.64039	4.93829	12.8304	13.5141	8.98239	1.05285	9.15161e-06	1112.06	0.205863	5.1143	3.149e-07
ENSG00000205922	390874	one cut homeobox 3	ONECUT3	103	100	117	212	220	185	1.66005	1.72803	1.75248	3.95104	4.50289	2.98433	1.05273	3.57555e-05	158.462	0.218355	4.82118	1.42715e-06
ENSG00000185338	8651	suppressor of cytokine signaling 1	SOCS1	19	11	18	33	22	39	1.23054	0.763843	1.08343	2.47143	1.80947	2.52812	1.04963	0.0741558	23.6467	0.41575	2.52466	0.0115812
ENSG00000163864	349565	nicotinamide nucleotide adenylyltransferase 3	NMNAT3	25	25	28	53	55	42	0.222985	0.23908	0.232101	0.546643	0.622993	0.374952	1.04917	0.0183517	38.6379	0.338134	3.10283	0.00191682
ENSG00000219529	ENSG00000219529			27	39	37	45	53	105	8.73357	13.5257	11.1228	16.8319	21.7715	33.9944	1.04811	0.0275266	50.7412	0.355586	2.94756	0.00320289
ENSG00000237004	ENSG00000237004	zinc and ring finger 2 pseudogene 1	ZNRF2P1	66	25	48	83	60	131	7.78294	3.16088	5.26047	11.318	8.98536	15.4618	1.04339	0.035357	68.5101	0.366471	2.84713	0.00441157
ENSG00000183671	2825	chemerin chemokine-like receptor 2	CMKLR2	18	30	37	55	53	55	0.738891	1.32037	1.41154	2.61073	2.76292	2.25975	1.04234	0.0176311	41.6508	0.334347	3.11752	0.00182377
ENSG00000145335	6622	synuclein alpha	SNCA	203	275	261	539	443	438	3.79031	5.50529	4.52901	11.6375	10.5043	8.18547	1.041	5.68419e-06	363.922	0.199732	5.21201	1.86809e-07
ENSG00000182263	55137	fidgetin, microtubule severing factor	FIGN	790	1131	851	2006	1946	1333	9.20162	14.1243	9.21193	27.0184	28.7849	15.5402	1.03919	0.000504543	1369.79	0.247977	4.19065	2.78152e-05
ENSG00000144485	55502	hes family bHLH transcription factor 6	HES6	3936	1949	3046	5575	4342	7556	233.261	123.842	167.765	382.052	326.784	448.197	1.03891	0.000781852	4401.53	0.254935	4.07519	4.59766e-05
ENSG00000175093	92369	splA/ryanodine receptor domain and SOCS box containing 4	SPSB4	921	721	860	1593	1352	1913	28.1034	23.5886	24.3883	56.2091	52.3915	58.4258	1.03875	1.08264e-08	1232.01	0.163546	6.3514	2.13368e-10
ENSG00000289198	ENSG00000289198			25	31	35	66	65	41	2.15563	2.86592	2.8047	6.58068	7.11759	3.53842	1.03363	0.026739	44.6621	0.349241	2.95965	0.00307991
ENSG00000166862	10369	calcium voltage-gated channel auxiliary subunit gamma 2	CACNG2	15	11	19	27	35	23	0.267974	0.210699	0.315456	0.557773	0.794063	0.411263	1.03354	0.106206	22.0587	0.43954	2.35141	0.0187023
ENSG00000163644	152926	protein phosphatase, Mg2+/Mn2+ dependent 1K	PPM1K	403	421	333	832	749	633	4.10409	4.59687	3.15167	9.79777	9.68677	6.45218	1.03283	3.93115e-05	571.235	0.215223	4.79888	1.59558e-06
ENSG00000288711	ENSG00000288711			47	58	63	87	90	148	4.16422	5.50974	5.18752	8.91346	10.1266	13.1246	1.0317	0.00201828	82.102	0.270887	3.8086	0.000139755
ENSG00000179902	127003	cilia and flagella associated protein 276	CFAP276	76	79	55	184	115	104	7.17266	7.99395	4.82406	20.0806	13.7832	9.82404	1.03059	0.00849142	103.775	0.306217	3.36554	0.000763929
ENSG00000128610	389549	FEZ family zinc finger 1	FEZF1	4340	3599	4438	8727	7413	7440	170.828	151.886	162.345	397.214	370.55	293.111	1.02881	1.50969e-08	6058.29	0.163387	6.29674	3.03965e-10
ENSG00000197870	5544	proline rich protein BstNI subfamily 3	PRB3	20	13	17	28	29	39	1.78429	1.24351	1.40951	2.88859	3.28563	3.4825	1.02616	0.0666123	24.4609	0.398431	2.57551	0.0100092
ENSG00000288765	ENSG00000288765			34	46	34	80	85	50	3.76048	5.45494	3.49484	10.2317	11.939	5.53509	1.02569	0.0253773	56.1085	0.344118	2.98064	0.00287648
ENSG00000164176	10085	EGF like repeats and discoidin domains 3	EDIL3	116	186	118	309	306	177	2.30607	3.96457	2.18012	7.10338	7.72541	3.52191	1.02559	0.0106443	206.792	0.311364	3.29386	0.000988227
ENSG00000112530	135138	parkin coregulated	PACRG	43	39	33	84	67	69	1.93903	1.8856	1.38297	4.38013	3.83686	3.11426	1.02558	0.0056438	56.5467	0.293201	3.49788	0.000468964
ENSG00000157240	8321	frizzled class receptor 1	FZD1	605	659	671	1311	1195	1168	10.1624	11.8684	10.4748	25.4644	25.4913	19.6369	1.02357	7.92197e-09	945.839	0.159847	6.40345	1.51907e-10
ENSG00000234186	162083	chromosome 16 open reading frame 82	C16orf82	38	21	19	52	56	40	1.96448	1.16399	0.912852	3.10855	3.67651	2.06973	1.02178	0.0603074	38.495	0.389709	2.62191	0.00874384
ENSG00000091409	3655	integrin subunit alpha 6	ITGA6	1447	2133	1857	3830	3717	2666	25.0881	39.6514	29.9223	76.7874	81.8421	46.2647	1.02095	0.000244203	2654.83	0.233322	4.3757	1.21042e-05
ENSG00000122548	9808	KIAA0087 lncRNA	KIAA0087	11	18	15	31	29	23	0.29741	0.521799	0.37691	0.969206	0.995739	0.622416	1.01821	0.106422	21.5034	0.433179	2.35055	0.0187459
ENSG00000206120	ENSG00000206120	EGF like and EMI domain containing 1, pseudogene	EGFEM1P	50	45	37	100	83	67	1.24303	1.19948	0.854864	2.87477	2.62044	1.66716	1.01819	0.00932229	64.7844	0.305189	3.33627	0.000849106
ENSG00000233825	ENSG00000233825	EPC1 antisense RNA 2	EPC1-AS2	35	52	52	81	82	101	10.5823	16.8571	14.6117	28.3197	31.4855	30.565	1.01698	0.00227763	67.5546	0.269508	3.77348	0.000160989
ENSG00000189157	100129583	family with sequence similarity 47 member E	FAM47E	63	46	36	109	91	75	0.767053	0.600497	0.407353	1.53463	1.40705	0.913979	1.01594	0.0142116	71.2845	0.318098	3.19379	0.0014042
ENSG00000267225	ENSG00000267225	WDR7 overlapping transcript 1	WDR7-OT1	24	40	48	69	79	61	4.91897	8.79003	9.14298	16.3532	20.5624	12.5136	1.01449	0.018321	54.2395	0.32687	3.10365	0.00191147
ENSG00000135063	9413	endosomal transmembrane epsin interactor 1	ENTREP1	31	36	45	88	71	50	0.375543	0.467594	0.506635	1.23274	1.0923	0.60626	1.01309	0.0210443	54.3274	0.331879	3.05259	0.00226876
ENSG00000180875	64388	gremlin 2, DAN family BMP antagonist	GREM2	254	294	180	499	497	376	7.04343	8.7411	4.63881	16.0008	17.5022	10.4359	1.01041	0.00169102	357.063	0.261794	3.85958	0.000113582
ENSG00000285133	128125814	uncharacterized LOC128125814	LOC128125814	68	59	63	112	113	135	74.9947	69.7657	64.5723	142.834	158.265	149.02	1.01037	0.000273987	92.4007	0.232433	4.34693	1.38059e-05
ENSG00000074590	9891	NUAK family kinase 1	NUAK1	1528	1741	1409	3108	2958	2757	29.8689	36.4891	25.5971	70.2536	73.4309	53.9415	1.00999	1.10856e-06	2282.1	0.182467	5.53517	3.10926e-08
ENSG00000277534	ENSG00000277534			119	158	119	277	250	218	4.88489	6.95397	4.53982	13.1486	13.0326	8.95684	1.00894	0.000326156	193.09	0.234399	4.30435	1.67474e-05
ENSG00000149295	1813	dopamine receptor D2	DRD2	52	25	41	64	74	85	1.46263	0.753942	1.07176	2.08162	2.6433	2.39298	1.00894	0.0155924	57.3136	0.319222	3.16061	0.0015744
ENSG00000178235	114798	SLIT and NTRK like family member 1	SLITRK1	147	130	136	285	289	196	3.23011	3.06275	2.7773	7.24164	8.0646	4.31069	1.00874	0.000888557	200.998	0.24969	4.03999	5.34543e-05
ENSG00000275496	102724701	uncharacterized LOC102724701	LOC102724701	42	59	70	133	98	88	1.68993	2.54531	2.61759	6.18819	5.00762	3.54399	1.00653	0.00585723	82.5402	0.2887	3.48643	0.000489507
ENSG00000243710	149465	cilia and flagella associated protein 57	CFAP57	69	76	76	156	117	144	1.43117	1.69015	1.46501	3.74162	3.08187	2.98948	1.00509	0.000161352	107.082	0.224696	4.4731	7.70921e-06
ENSG00000146197	222663	signal peptide, CUB domain and EGF like domain containing 3	SCUBE3	2441	2416	2371	5131	4479	3903	36.1516	38.3641	32.6344	87.8726	84.2414	57.856	1.00341	1.50704e-06	3506.62	0.183215	5.47664	4.33472e-08
ENSG00000170703	284076	tubulin tyrosine ligase like 6	TTLL6	16	15	14	38	20	27	0.362372	0.364246	0.294678	0.9952	0.575241	0.612053	1.00222	0.112367	21.8146	0.43202	2.31984	0.0203498
ENSG00000112394	117247	solute carrier family 16 member 10	SLC16A10	164	159	172	357	309	256	1.69007	1.75681	1.6473	4.25423	4.04393	2.64053	1.00154	9.0096e-05	239.623	0.217311	4.60878	4.05034e-06
ENSG00000196116	23424	tudor domain containing 7	TDRD7	35	41	30	70	60	70	0.971016	1.21958	0.773506	2.24568	2.11395	1.94378	1.00152	0.00781381	51.5138	0.295144	3.39333	0.000690482
ENSG00000250320	105379057	EDIL3 divergent transcript	EDIL3-DT	24	33	21	58	48	40	0.308973	0.455504	0.251254	0.863435	0.784758	0.515419	0.999496	0.042549	37.9686	0.360409	2.77323	0.00555036
ENSG00000223774	ENSG00000223774			12	18	16	30	21	36	2.07095	3.33065	2.56621	5.98689	4.60249	6.21844	0.999008	0.0976584	22.1654	0.417388	2.39348	0.0166894
ENSG00000108370	8787	regulator of G protein signaling 9	RGS9	51	41	39	70	83	93	0.837588	0.721958	0.595263	1.32938	1.7311	1.52874	0.996508	0.00480583	63.4901	0.280942	3.54703	0.000389607
ENSG00000173404	3642	INSM transcriptional repressor 1	INSM1	919	837	775	1705	1438	1611	37.3931	36.5149	29.3063	80.2218	74.3053	65.6088	0.996485	8.70428e-08	1226.53	0.16612	5.99857	1.9906e-09
ENSG00000101224	994	cell division cycle 25B	CDC25B	1499	1282	1767	2830	2403	3293	44.4748	40.782	48.7229	97.0936	90.5422	97.79	0.995797	4.44181e-09	2185.73	0.153267	6.49714	8.18614e-11
ENSG00000138944	85352	shisa like 1	SHISAL1	244	323	366	528	586	619	4.12306	5.85195	5.74771	10.3171	12.5751	10.4691	0.994532	4.0094e-06	448.021	0.188218	5.28395	1.26428e-07
ENSG00000279329	ENSG00000279329			22	13	27	38	38	39	1.36601	0.865453	1.55804	2.7284	2.99641	2.42375	0.993461	0.0585768	29.725	0.376957	2.63548	0.00840191
ENSG00000251260	100874023	WDFY3 antisense RNA 1	WDFY3-AS1	14	25	23	41	39	35	2.51741	4.81985	3.84359	8.52512	8.90583	6.29917	0.993073	0.0594221	29.8606	0.377819	2.62844	0.00857784
ENSG00000078114	10529	nebulette	NEBL	1439	2167	1436	3438	3235	2709	9.35638	15.1069	8.67731	25.8491	26.712	17.6298	0.993039	0.000395574	2443.79	0.233417	4.25436	2.0965e-05
ENSG00000176641	220441	ring finger protein 152	RNF152	193	232	235	464	418	337	2.18834	2.82042	2.47633	6.08369	6.01892	3.82453	0.992183	9.50263e-05	317.781	0.21587	4.59621	4.30235e-06
ENSG00000186973	440585	cilia and flagella associated protein 144	CFAP144	37	25	31	65	49	60	5.08259	3.68207	3.95757	10.325	8.548	8.24945	0.9919	0.0155453	44.8349	0.313699	3.16195	0.00156716
ENSG00000205129	441054	cilia and flagella associated protein 96	CFAP96	12	14	13	25	21	27	1.01728	1.2725	1.02421	2.45071	2.26081	2.29094	0.99157	0.121333	18.7829	0.434859	2.28021	0.0225952
ENSG00000186654	55615	proline rich 5	PRR5	321	200	272	470	360	673	7.09254	4.738	5.58534	12.0084	10.1015	14.8834	0.991456	0.000578904	381.963	0.238668	4.15412	3.26547e-05
ENSG00000228604	ENSG00000228604			15	27	19	31	38	45	1.56487	3.02009	1.84215	3.73974	5.0345	4.69884	0.989571	0.0667761	29.4107	0.384456	2.57395	0.0100544
ENSG00000272154	ENSG00000272154			44	39	46	89	65	87	4.64893	4.41808	4.51692	10.8738	8.72165	9.20047	0.989125	0.00313006	61.965	0.268785	3.67999	0.000233243
ENSG00000260664	ENSG00000260664			18	19	16	40	27	32	0.374356	0.423676	0.309254	0.961974	0.713116	0.666119	0.988737	0.0739288	25.5651	0.391447	2.52585	0.0115418
ENSG00000137331	8870	immediate early response 3	IER3	27	22	43	42	47	83	2.31601	2.02334	3.42791	4.16599	5.11988	7.126	0.98801	0.0457995	43.7312	0.360493	2.74072	0.00613051
ENSG00000249504	26307	protocadherin alpha 14 (pseudogene)	PCDHA14	59	48	31	101	63	97	2.97312	2.5934	1.4518	5.88537	4.03168	4.89241	0.98785	0.0191552	66.9555	0.319993	3.0871	0.00202123
ENSG00000187122	6585	slit guidance ligand 1	SLIT1	800	763	498	1426	1252	1171	10.1335	10.3624	5.8625	20.8872	20.14	14.8463	0.986952	0.000611661	1000.7	0.238481	4.1385	3.49586e-05
ENSG00000140044	122953	Jun dimerization protein 2	JDP2	138	49	116	173	141	256	2.5532	0.972009	1.99456	3.70121	3.31291	4.74063	0.98655	0.0271607	145.112	0.334128	2.95261	0.00315096
ENSG00000129167	7166	tryptophan hydroxylase 1	TPH1	21	19	14	33	38	29	0.429346	0.416495	0.266011	0.780177	0.986634	0.593439	0.986408	0.0879335	26.1752	0.403523	2.44449	0.0145057
ENSG00000020577	23034	sterile alpha motif domain containing 4A	SAMD4A	75	103	102	143	163	216	0.704212	1.03693	0.890074	1.55264	1.94363	2.02995	0.985983	0.000417625	134.208	0.232521	4.24041	2.23116e-05
ENSG00000088970	55857	kizuna centrosomal protein	KIZ	120	123	172	240	252	274	2.66873	2.9329	3.55497	6.17201	7.11719	6.09908	0.985337	2.07661e-05	198.186	0.199491	4.93925	7.84233e-07
ENSG00000078804	58476	tumor protein p53 inducible nuclear protein 2	TP53INP2	624	683	526	1248	1076	1084	17.2911	20.2921	13.5459	39.9894	37.8648	30.0648	0.983948	8.68402e-06	884.683	0.191976	5.12537	2.96961e-07
ENSG00000118985	22936	elongation factor for RNA polymerase II 2	ELL2	222	355	208	556	524	367	3.61673	6.20097	3.14928	10.4744	10.8413	5.98439	0.983738	0.00630062	379.58	0.284103	3.46262	0.000534952
ENSG00000129194	6665	SRY-box transcription factor 15	SOX15	26	14	27	43	30	52	2.05517	1.1865	1.98345	3.93037	3.01148	4.11402	0.982223	0.0618612	31.9358	0.376249	2.61056	0.00903935
ENSG00000120885	1191	clusterin	CLU	4389	3477	4302	7655	6557	8388	80.867	68.6876	73.6648	163.096	153.425	154.687	0.980543	2.36641e-09	5827.41	0.148636	6.59694	4.19737e-11
ENSG00000264920	102724532	SP2 divergent transcript	SP2-DT	34	32	44	74	52	78	0.904277	0.912516	1.08757	2.27586	1.75635	2.07638	0.978679	0.00861563	52.3826	0.291183	3.36105	0.000776481
ENSG00000287243	100129223	thyroid cancer-associated transcript 155	THCAT155	297	320	220	604	525	413	5.27416	6.09277	3.63081	12.403	11.8397	7.34069	0.977367	0.00144074	403.734	0.250116	3.90766	9.31957e-05
ENSG00000064651	6558	solute carrier family 12 member 2	SLC12A2	471	657	535	1077	1158	794	5.11988	7.65724	5.40476	13.5377	15.9857	8.63873	0.975796	0.00075189	796.965	0.238829	4.08575	4.39343e-05
ENSG00000288614	128092246	uncharacterized LOC128092246	LOC128092246	12	14	19	33	21	29	11.5801	14.4852	17.0399	36.8244	25.7356	28.0103	0.975662	0.114688	21.3749	0.42264	2.30849	0.0209718
ENSG00000165923	79841	AGBL carboxypeptidase 2	AGBL2	57	19	29	86	56	52	1.20516	0.430715	0.569836	2.10261	1.50363	1.10043	0.975636	0.104552	50.5657	0.413592	2.35893	0.0183275
ENSG00000162992	4760	neuronal differentiation 1	NEUROD1	211	328	208	494	495	381	2.97684	4.96153	2.72722	8.05921	8.86878	5.38008	0.974953	0.00234531	359.289	0.258988	3.76448	0.000166897
ENSG00000164292	22836	Rho related BTB domain containing 3	RHOBTB3	751	1028	808	1712	1774	1223	9.8523	14.4597	9.85129	25.9713	29.5554	16.0589	0.973228	0.000743399	1239.38	0.238022	4.08881	4.3359e-05
ENSG00000169189	197370	NSE1 homolog, SMC5-SMC6 complex component	NSMCE1	324	309	328	555	504	722	10.0185	10.2444	9.42577	19.8447	19.7913	22.3453	0.971283	1.28941e-07	458.55	0.163749	5.93152	3.00134e-09
ENSG00000230606	ENSG00000230606	atherosclerotic plaque pathogenesis associated transcript	APPAT	27	32	21	70	36	42	0.464994	0.590883	0.336114	1.39403	0.787355	0.723974	0.971159	0.0688922	38.4083	0.379459	2.55932	0.0104876
ENSG00000105880	1749	distal-less homeobox 5	DLX5	188	173	271	379	347	431	12.4831	12.3163	16.7231	29.1002	29.2603	28.6439	0.970357	1.29233e-05	299.186	0.192408	5.04322	4.5776e-07
ENSG00000158560	1780	dynein cytoplasmic 1 intermediate chain 1	DYNC1I1	45	59	77	112	108	110	1.14077	1.60363	1.81409	3.28318	3.47691	2.79105	0.970204	0.00219379	85.8142	0.256324	3.78508	0.000153661
ENSG00000221887	284293	histocompatibility minor serpin domain containing	HMSD	19	28	28	60	40	37	0.753239	1.19016	1.03162	2.75057	2.01384	1.46815	0.970124	0.0567071	35.7172	0.366295	2.64847	0.00808562
ENSG00000232320	ENSG00000232320	MXRA7 pseudogene 1	MXRA7P1	65	36	74	107	85	130	14.73	8.74703	15.585	28.0392	24.4621	29.4865	0.96788	0.0083153	82.7918	0.28705	3.37181	0.000746756
ENSG00000185052	57419	solute carrier family 24 member 3	SLC24A3	27	33	29	49	62	51	0.7972	1.04469	0.795766	1.67298	2.32477	1.50718	0.965459	0.0266848	42.4958	0.326078	2.96083	0.00306816
ENSG00000179083	286499	family with sequence similarity 133 member A	FAM133A	20	12	13	29	30	23	0.685008	0.440672	0.413802	1.14856	1.30488	0.788468	0.964686	0.141294	21.5543	0.439237	2.19628	0.0280721
ENSG00000121101	56155	testis expressed 14, intercellular bridge forming factor	TEX14	15	18	35	41	39	43	0.326199	0.419693	0.707364	1.03102	1.07706	0.935944	0.96293	0.0732648	31.9213	0.380463	2.53094	0.0113757
ENSG00000237714	100861518	P4HA2 antisense RNA 1	P4HA2-AS1	13	26	25	26	47	43	1.79429	3.8476	3.20681	4.14967	8.23819	5.94029	0.962907	0.108905	30.3455	0.411907	2.33768	0.0194038
ENSG00000157005	6750	somatostatin	SST	68	38	69	86	92	144	12.9727	7.77274	12.2336	18.972	22.2892	27.4963	0.962481	0.0121261	82.7731	0.296065	3.25091	0.00115035
ENSG00000173805	9001	huntingtin associated protein 1	HAP1	100	63	77	133	141	166	1.86085	1.25696	1.33164	2.8619	3.33208	3.09179	0.961591	0.00148995	114.277	0.246749	3.89703	9.73778e-05
ENSG00000257520	253970	surfactant associated 3	SFTA3	370	262	478	131	264	1748	20.4517	15.5273	24.5549	8.37317	18.5317	96.7072	0.961532	0.635991	522.932	0.995013	0.966351	0.333868
ENSG00000255366	ENSG00000255366			51	61	47	107	89	95	2.37087	3.04043	2.03057	5.75192	5.25427	4.42029	0.961375	0.0032102	75.831	0.26182	3.6719	0.000240757
ENSG00000163297	118429	ANTXR cell adhesion molecule 2	ANTXR2	669	810	788	1510	1419	1172	7.63333	9.90925	8.35599	19.9231	20.5615	13.3846	0.96115	1.94739e-05	1076.51	0.194059	4.95287	7.31282e-07
ENSG00000255310	ENSG00000255310			116	163	137	277	262	215	6.92773	10.4373	7.60392	19.1295	19.871	12.8517	0.961043	0.000735486	197.935	0.234875	4.09172	4.28191e-05
ENSG00000042493	822	capping actin protein, gelsolin like	CAPG	127	64	118	182	136	253	6.07965	3.28491	5.24978	10.0748	8.26797	12.1223	0.960904	0.00816871	146.201	0.284431	3.37834	0.000729241
ENSG00000142621	114827	forkhead associated phosphopeptide binding domain 1	FHAD1	88	68	54	121	143	118	0.76643	0.63499	0.437087	1.21862	1.58165	1.02864	0.95773	0.0077744	100.455	0.282055	3.39554	0.000684929
ENSG00000162976	130814	solute carrier family 66 member 3	SLC66A3	19	23	28	35	51	40	0.96883	1.25745	1.32689	2.06373	3.30255	2.04147	0.957691	0.0615286	33.1378	0.366518	2.61294	0.00897661
ENSG00000225205				100	120	141	211	243	195	4.73235	6.08872	6.20126	11.5465	14.6039	9.23638	0.957406	0.000535963	170.645	0.229321	4.17496	2.98043e-05
ENSG00000130055	54857	glycerophosphodiester phosphodiesterase domain containing 2	GDPD2	141	105	121	243	200	226	6.1895	4.9419	4.93634	12.3349	11.1494	9.92967	0.956261	0.000107911	174.196	0.209432	4.56597	4.97195e-06
ENSG00000128408	26150	RIB43A domain with coiled-coils 2	RIBC2	20	29	23	42	43	46	1.26835	1.97186	1.35557	3.08	3.46309	2.91983	0.955159	0.0421807	34.1757	0.343923	2.77725	0.00548209
ENSG00000289503	ENSG00000289503			15	21	27	36	43	34	0.806037	1.2099	1.34838	2.23696	2.93438	1.82866	0.954005	0.0776743	29.7065	0.38101	2.50389	0.0122837
ENSG00000170542	5272	serpin family B member 9	SERPINB9	63	77	53	116	119	116	1.76091	2.30757	1.37675	3.74926	4.22404	3.24522	0.953329	0.00303699	91.907	0.258441	3.68877	0.000225339
ENSG00000124766	6659	SRY-box transcription factor 4	SOX4	8472	9576	10145	18574	17657	14374	201.492	244.187	224.237	510.821	533.302	342.168	0.952574	8.28308e-06	13317.8	0.185501	5.13514	2.81927e-07
ENSG00000150873	130813	ciliary microtubule inner protein 5	CIMIP5	52	38	26	79	71	61	0.762039	0.59707	0.354104	1.33873	1.32135	0.894734	0.952059	0.0396237	55.4782	0.339659	2.80298	0.00506324
ENSG00000168461	11031	RAB31, member RAS oncogene family	RAB31	291	378	322	583	645	559	6.15376	8.57052	6.3283	14.2563	17.3218	11.8318	0.951879	4.84616e-05	469.647	0.200297	4.75233	2.01084e-06
ENSG00000104112	29106	secretogranin III	SCG3	645	916	859	1531	1533	1275	23.5545	35.8656	29.1536	64.652	71.0954	46.6031	0.949573	7.75539e-05	1142.1	0.204558	4.64207	3.44932e-06
ENSG00000280145	102724701	uncharacterized LOC102724701	LOC102724701	41	51	59	123	89	57	0.63372	0.845184	0.847518	2.19842	1.74698	0.881817	0.948725	0.0399783	71.1209	0.338947	2.79903	0.00512559
ENSG00000233661	ENSG00000233661	SPIN4 antisense RNA 1	SPIN4-AS1	17	34	22	46	47	38	4.62115	9.90942	5.55786	14.4594	16.225	10.3389	0.94339	0.0799977	34.5504	0.379036	2.48892	0.0128131
ENSG00000171428	9	N-acetyltransferase 1	NAT1	20	27	15	48	27	38	0.734776	1.06355	0.512153	2.03919	1.25972	1.39733	0.942726	0.104494	29.3916	0.399587	2.35925	0.0183117
ENSG00000184678	8349	H2B clustered histone 21	H2BC21	471	519	514	951	842	916	24.5243	28.9742	24.8727	57.2596	55.6767	47.7377	0.942258	2.3292e-08	708.432	0.151443	6.22186	4.91298e-10
ENSG00000255794	196475	rhabdomyosarcoma 2 associated transcript	RMST	1240	1318	1330	2702	2317	1921	13.9302	15.8752	13.8858	35.1005	33.0558	21.6	0.940536	3.43504e-05	1830.01	0.194715	4.83032	1.36311e-06
ENSG00000174403	ENSG00000174403	cardiomyocyte maturation associated lncRNA	CRMA	23	21	26	30	31	67	0.703119	0.688317	0.738683	1.06051	1.2035	2.05006	0.939479	0.0955689	32.7441	0.39078	2.40411	0.0162118
ENSG00000156113	3778	potassium calcium-activated channel subfamily M alpha 1	KCNMA1	64	62	46	120	90	101	0.187926	0.195194	0.12553	0.407455	0.33561	0.296837	0.93898	0.00600251	81.3815	0.270012	3.47755	0.000506014
ENSG00000140538	4916	neurotrophic receptor tyrosine kinase 3	NTRK3	239	266	219	425	400	484	1.03374	1.23357	0.880323	2.12566	2.19715	2.09532	0.938504	4.85771e-06	341.559	0.17887	5.24684	1.5473e-07
ENSG00000272070	ENSG00000272070			24	27	37	54	58	44	0.881172	1.06287	1.26251	2.29263	2.70435	1.61693	0.937956	0.0411168	41.2114	0.336417	2.78808	0.00530222
ENSG00000236283	ENSG00000236283			18	25	11	34	29	35	0.203139	0.302503	0.115371	0.443703	0.415627	0.395348	0.937513	0.128614	25.6248	0.416795	2.24934	0.0244911
ENSG00000279983	ENSG00000279983			74	78	78	155	130	126	15.6373	17.6723	15.3182	37.8751	34.8866	26.6496	0.934245	0.000924388	108.029	0.231813	4.03017	5.57371e-05
ENSG00000174804	8322	frizzled class receptor 4	FZD4	591	636	578	1211	1067	939	9.26468	10.6898	8.42082	21.9522	21.2418	14.7333	0.932947	2.43329e-05	848.475	0.190258	4.9036	9.40964e-07
ENSG00000046651	8481	OFD1 centriole and centriolar satellite protein	OFD1	1214	1388	1166	2307	2407	1991	9.04064	11.0825	8.0698	19.8664	22.7636	14.8403	0.932567	3.76748e-05	1772.64	0.193944	4.80844	1.52112e-06
ENSG00000290357	ENSG00000290357			22	13	14	33	26	29	1.36455	0.864526	0.807009	2.36686	2.04798	1.80034	0.931762	0.13285	23.0734	0.417477	2.23189	0.0256224
ENSG00000175471	79772	multiple C2 and transmembrane domain containing 1	MCTP1	80	104	118	185	196	152	0.731815	1.02003	1.00318	1.95693	2.27694	1.3917	0.931587	0.00208017	141.093	0.245143	3.80017	0.000144595
ENSG00000247199	102546294	FBXO38 divergent transcript	FBXO38-DT	49	39	17	74	63	52	0.373747	0.318944	0.120508	0.652688	0.610249	0.396986	0.9309	0.109126	50.0073	0.398417	2.3365	0.0194654
ENSG00000144668	3680	integrin subunit alpha 9	ITGA9	66	86	80	162	118	135	0.924165	1.29114	1.04107	2.62308	2.09832	1.89204	0.930847	0.00137475	108.661	0.237382	3.92131	8.80701e-05
ENSG00000283122	57061	hydatidiform mole associated and imprinted	HYMAI	96	86	107	159	142	219	3.32144	3.19023	3.44051	6.36127	6.23919	7.58385	0.929701	0.000335831	134.89	0.216374	4.29673	1.73336e-05
ENSG00000184672	138046	RALY RNA binding protein like	RALYL	16	29	19	41	45	27	0.408288	0.793437	0.450592	1.20982	1.45829	0.689605	0.9291	0.131135	30.1436	0.414973	2.23894	0.0251597
ENSG00000136267	1607	diacylglycerol kinase beta	DGKB	37	37	48	87	69	60	0.451441	0.484026	0.544282	1.22747	1.06914	0.732724	0.929064	0.0181137	56.9599	0.298952	3.10773	0.00188528
ENSG00000232044	ENSG00000232044	sciatic injury induced lincRNA upregulator of SOX11	SILC1	73	94	60	140	163	98	0.36884	0.509227	0.281741	0.817966	1.04589	0.4956	0.928412	0.0255491	107.104	0.311787	2.97771	0.00290411
ENSG00000247121	ENSG00000247121			17	25	15	31	22	51	0.46816	0.738164	0.383902	0.987185	0.769401	1.40574	0.927317	0.142213	26.7184	0.422915	2.19268	0.0283305
ENSG00000231646	107985781	FSIP2 antisense RNA 1	FSIP2-AS1	15	14	21	30	32	26	0.729223	0.729735	0.948795	1.68648	1.97562	1.26512	0.923525	0.125981	23.2754	0.408582	2.26031	0.0238018
ENSG00000214946	353149	TBC1 domain family member 26	TBC1D26	39	28	39	67	66	54	0.857946	0.660421	0.79734	1.70436	1.84384	1.18899	0.923411	0.0263497	49.4979	0.311398	2.96537	0.00302318
ENSG00000180573	8334	H2A clustered histone 6	H2AC6	50	91	81	133	112	151	3.47124	6.77368	5.22617	10.6772	9.87456	10.4926	0.922771	0.00469141	103.345	0.259601	3.55458	0.000378581
ENSG00000246705	55766	H2A.J histone	H2AJ	215	163	207	311	245	502	7.47213	6.07382	6.6859	12.4985	10.8133	17.4622	0.921484	0.00183431	272.484	0.240209	3.83618	0.000124965
ENSG00000273679	441711	RING finger protein 145-like	LOC441711	12	17	18	28	21	35	0.757279	1.15025	1.05568	2.04326	1.68298	2.21072	0.920782	0.136939	21.8004	0.415868	2.21412	0.0268203
ENSG00000176720	666	BCL2 family apoptosis regulator BOK	BOK	140	82	125	153	135	344	6.04929	3.7989	5.01961	7.64468	7.40789	14.8773	0.920669	0.0363563	161.458	0.324699	2.83546	0.00457601
ENSG00000132821	128434	V-set and transmembrane domain containing 2 like	VSTM2L	190	115	132	244	208	335	11.2716	7.31471	7.27761	16.7384	15.6704	19.8914	0.919603	0.00288599	204.417	0.248352	3.70282	0.000213214
ENSG00000278722	ENSG00000278722			44	54	55	90	75	107	7.79087	10.2517	9.05065	18.4275	16.8647	18.963	0.915385	0.00416328	71.0034	0.254943	3.59055	0.000329975
ENSG00000203876	100505933	ADD3 antisense RNA 1	ADD3-AS1	50	56	49	94	75	107	0.637318	0.765318	0.580451	1.3855	1.21404	1.36509	0.913842	0.00434006	72.1227	0.255397	3.57813	0.000346067
ENSG00000034152	5606	mitogen-activated protein kinase kinase 3	MAP2K3	386	308	461	598	620	824	11.8408	10.1301	13.1425	21.2123	24.153	25.2995	0.913308	2.36214e-05	534.067	0.185991	4.91051	9.08417e-07
ENSG00000197872	81553	CYFIP related Rac1 interactor A	CYRIA	207	265	282	484	465	366	4.39991	6.03932	5.57066	11.8963	12.552	7.78655	0.913145	0.000520658	349.554	0.218352	4.18198	2.88977e-05
ENSG00000072682	8974	prolyl 4-hydroxylase subunit alpha 2	P4HA2	103	122	147	211	194	252	1.17767	1.4956	1.56203	2.78973	2.81692	2.88389	0.912496	9.09034e-05	172.01	0.198102	4.60619	4.10116e-06
ENSG00000186594	84981	MIR22 host gene	MIR22HG	46	28	22	66	55	49	1.71391	1.11855	0.761792	2.84358	2.60242	1.82733	0.912347	0.07867	45.0718	0.365351	2.49718	0.0125186
ENSG00000145022	6988	T cell leukemia translocation altered	TCTA	130	97	94	182	177	210	5.49018	4.39221	3.68939	8.88805	9.49296	8.87673	0.909744	0.000854788	149.618	0.224548	4.05144	5.0903e-05
ENSG00000204428	80741	lymphocyte antigen 6 family member G5C	LY6G5C	75	45	49	99	83	119	2.62309	1.68746	1.59269	4.00386	3.6865	4.16571	0.909502	0.0132176	78.7211	0.282526	3.21918	0.00128557
ENSG00000183150	2842	G protein-coupled receptor 19	GPR19	537	651	715	1084	1052	1207	23.6985	30.8032	29.3249	55.3182	58.9587	53.3144	0.90839	1.31287e-07	879.763	0.153243	5.92776	3.07091e-09
ENSG00000227640	100507533	SOX21 antisense divergent transcript 1	SOX21-AS1	894	879	987	1638	1561	1645	21.1752	22.3228	21.7266	44.8639	46.9547	38.9984	0.908237	4.22292e-09	1278.34	0.139618	6.50518	7.76023e-11
ENSG00000198246	55315	solute carrier family 29 member 3	SLC29A3	108	93	102	206	124	208	2.01198	1.85759	1.76597	4.43771	2.93364	3.87841	0.905243	0.00160915	140.263	0.233694	3.87363	0.000107225
ENSG00000271860	101927314	uncharacterized LOC101927314	LOC101927314	20	18	21	45	31	27	0.188754	0.182141	0.184191	0.491101	0.371546	0.255047	0.9041	0.118287	27.3225	0.394426	2.29219	0.0218946
ENSG00000135298	577	adhesion G protein-coupled receptor B3	ADGRB3	241	287	260	468	515	385	3.65527	4.66715	3.66487	8.20804	9.9196	5.84457	0.903525	0.000612224	365.261	0.218344	4.13807	3.50234e-05
ENSG00000175356	57758	signal peptide, CUB domain and EGF like domain containing 2	SCUBE2	525	488	273	880	736	653	7.58614	7.56048	3.66613	14.704	13.5059	9.4442	0.902964	0.0127545	602.646	0.279322	3.2327	0.00122626
ENSG00000145087	9515	syntaxin binding protein 5L	STXBP5L	120	165	118	243	261	198	1.24584	1.83668	1.13853	2.91728	3.44117	2.05748	0.9029	0.00442109	187.383	0.252755	3.57224	0.000353941
ENSG00000130821	6535	solute carrier family 6 member 8	SLC6A8	5018	3852	4853	8283	6947	8920	101.999	83.9497	91.6767	194.69	179.327	181.476	0.902586	2.31225e-07	6342.82	0.154876	5.8278	5.61621e-09
ENSG00000275294				26	22	26	39	40	51	2.74209	2.48771	2.54839	4.75625	5.35739	5.38355	0.90089	0.0525675	34.1641	0.335891	2.68209	0.00731645
ENSG00000229124	100507347	VIM antisense RNA 1	VIM-AS1	13566	7934	12544	16865	14436	29344	738.924	463.349	634.991	1062.25	998.572	1599.77	0.8993	0.00495159	15692.3	0.254163	3.53828	0.000402742
ENSG00000233932	399697	cortexin 2	CTXN2	59	50	73	89	91	140	1.81226	1.64667	2.0839	3.1612	3.54973	4.30415	0.899162	0.00684167	83.5683	0.261676	3.43617	0.00059
ENSG00000131370	9467	SH3 domain binding protein 5	SH3BP5	199	199	161	355	356	260	4.99227	5.35262	3.75366	10.2983	11.3417	6.52843	0.899066	0.00286563	259.644	0.24264	3.70535	0.000211099
ENSG00000258743	101928599	long intergenic non-protein coding RNA 2301	LINC02301	92	88	117	168	188	157	1.68464	1.72771	1.99108	3.5573	4.37182	2.87746	0.897386	0.00143897	136.632	0.229602	3.90843	9.28964e-05
ENSG00000168993	10815	complexin 1	CPLX1	31	13	25	49	24	49	1.52823	0.687131	1.14539	2.79329	1.50253	2.41777	0.896868	0.150939	31.7315	0.415066	2.16078	0.030712
ENSG00000255537	403312	putative uncharacterized protein MGC39545	LOC403312	11	13	11	19	21	21	0.372132	0.471537	0.345844	0.743275	0.902211	0.711072	0.894584	0.226585	16.1794	0.467051	1.91539	0.0554428
ENSG00000136161	1102	RCC1 and BTB domain containing protein 2	RCBTB2	416	591	546	986	887	816	13.6044	20.7224	16.5944	37.2867	36.8378	26.7095	0.894032	0.000142341	714.948	0.198513	4.50365	6.67959e-06
ENSG00000258461	ENSG00000258461			25	28	12	48	27	40	0.619918	0.744424	0.276541	1.37634	0.850242	0.99276	0.891586	0.160533	30.2541	0.41941	2.12581	0.0335192
ENSG00000134594	9363	RAB33A, member RAS oncogene family	RAB33A	104	90	187	205	179	277	12.7442	11.8247	21.2963	29.0486	27.8559	33.9742	0.891134	0.00854237	172.917	0.264924	3.36373	0.000768968
ENSG00000100583	161394	sterile alpha motif domain containing 15	SAMD15	50	55	48	88	89	89	1.90713	2.24926	1.70151	3.88136	4.31106	3.39773	0.891104	0.00658932	70.6128	0.258389	3.44868	0.000563325
ENSG00000254238	ENSG00000254238			100	145	104	201	184	225	19.6272	30.5137	18.9704	45.6191	45.8629	44.201	0.889455	0.00122369	161.025	0.224984	3.95342	7.70429e-05
ENSG00000151789	79750	zinc finger protein 385D	ZNF385D	60	96	73	158	146	88	0.456687	0.783442	0.516386	1.39065	1.41125	0.67041	0.887702	0.0403879	105.537	0.317611	2.79494	0.00519101
ENSG00000257918	ENSG00000257918			151	158	161	267	265	282	21.6142	24.2487	21.4177	44.1942	48.1718	40.4019	0.886326	2.20608e-05	215.883	0.179916	4.92634	8.37828e-07
ENSG00000171729	55092	transmembrane protein 51	TMEM51	151	126	144	223	241	266	7.81318	6.9902	6.92464	13.3428	15.8363	13.776	0.886309	0.000102641	193.394	0.193585	4.5784	4.6854e-06
ENSG00000176399	63951	DMRT like family A1	DMRTA1	631	795	610	1368	1264	863	13.081	17.6704	11.7523	32.7935	33.2768	17.9065	0.886234	0.00420133	938.834	0.247011	3.58783	0.000333439
ENSG00000215018	340267	collagen type XXVIII alpha 1 chain	COL28A1	14	16	11	34	20	17	0.244195	0.299224	0.178314	0.685771	0.44302	0.296789	0.885362	0.251624	18.9449	0.479498	1.84643	0.0648292
ENSG00000059915	5662	pleckstrin and Sec7 domain containing	PSD	871	513	633	1171	915	1459	16.8694	10.6529	11.3938	26.2259	22.5055	28.2832	0.885209	0.00156916	928.683	0.228023	3.8821	0.000103558
ENSG00000137834	4091	SMAD family member 6	SMAD6	103	84	79	173	128	163	1.39405	1.21895	0.99369	2.70756	2.20006	2.2081	0.885187	0.00201828	122.52	0.232416	3.80863	0.000139738
ENSG00000130762	27237	Rho guanine nucleotide exchange factor 16	ARHGEF16	251	138	187	337	286	382	5.45942	3.21825	3.78006	8.47607	7.89994	8.31623	0.884691	0.00265539	264.821	0.23735	3.72737	0.00019349
ENSG00000198792	25829	transmembrane protein 184B	TMEM184B	1825	1300	1513	2621	2275	3212	29.9513	22.8751	23.0768	49.7406	47.4153	52.7616	0.884559	2.5936e-05	2132.13	0.180902	4.88971	1.00987e-06
ENSG00000129355	1032	cyclin dependent kinase inhibitor 2D	CDKN2D	173	105	157	242	203	314	13.3113	8.66227	11.2268	21.5319	19.8361	24.1821	0.883309	0.00209165	199.109	0.232534	3.79862	0.000145504
ENSG00000102043	55613	myotubularin related protein 8	MTMR8	26	28	26	51	57	28	1.07414	1.24026	0.998263	2.43641	2.99053	1.15781	0.882891	0.127983	36.8507	0.392106	2.25166	0.0243437
ENSG00000143641	2590	polypeptide N-acetylgalactosaminyltransferase 2	GALNT2	4324	4178	4765	7780	7146	7987	64.9276	67.2637	66.4953	135.088	136.267	120.038	0.882784	1.68937e-10	6073.21	0.126081	7.00171	2.52857e-12
ENSG00000132359	23108	RAP1 GTPase activating protein 2	RAP1GAP2	109	105	142	226	166	224	1.56023	1.61146	1.88901	3.74078	3.01756	3.20923	0.882365	0.000339538	162.34	0.205507	4.29361	1.75792e-05
ENSG00000005108	221981	thrombospondin type 1 domain containing 7A	THSD7A	129	299	168	363	419	233	1.3686	3.40116	1.65646	4.45334	5.64529	2.47419	0.882217	0.0682148	274.707	0.344115	2.56373	0.0103554
ENSG00000182648	100506380	RNF32 divergent transcript	RNF32-DT	125	113	154	225	208	243	1.04506	1.01292	1.19656	2.17522	2.2084	2.03342	0.881721	9.09034e-05	178.898	0.191413	4.60639	4.09727e-06
ENSG00000250722	6414	selenoprotein P	SELENOP	301	376	354	585	657	520	6.33515	8.48489	6.92432	14.2376	17.5606	10.9543	0.880643	0.000364937	472.332	0.205984	4.27529	1.90885e-05
ENSG00000116819	339488	transcription factor AP-2 epsilon	TFAP2E	21	23	27	46	38	38	0.564488	0.662874	0.674501	1.42983	1.29719	1.02237	0.879405	0.0729344	32.4399	0.347183	2.53297	0.0113099
ENSG00000259209	ENSG00000259209			25	33	24	53	47	41	1.70596	2.41441	1.52203	4.18212	4.07298	2.80029	0.877647	0.0699352	37.695	0.343852	2.5524	0.0106985
ENSG00000229419	26134	RALGAPA1 pseudogene 1	RALGAPA1P1	26	25	22	47	45	33	0.483122	0.498071	0.379918	1.00989	1.06189	0.613745	0.877443	0.0938827	33.571	0.363564	2.41345	0.0158023
ENSG00000287957	ENSG00000287957			19	25	28	47	47	28	0.56765	0.800821	0.777444	1.62374	1.78324	0.837289	0.877256	0.125127	32.9024	0.387551	2.26359	0.0235995
ENSG00000141433	116	adenylate cyclase activating polypeptide 1	ADCYAP1	65	41	23	95	74	54	1.94146	1.31301	0.63845	3.28118	2.80693	1.61436	0.877032	0.147601	59.9239	0.403621	2.17291	0.029787
ENSG00000279798	ENSG00000279798			180	156	177	398	231	254	29.1526	27.0893	26.6417	74.5383	47.5118	41.1746	0.876523	0.00403614	234.526	0.243488	3.59986	0.000318394
ENSG00000187079	7003	TEA domain transcription factor 1	TEAD1	2014	2833	2404	4528	4392	3420	21.7965	32.8732	24.1794	56.6664	60.3635	37.0462	0.873805	0.000837821	3313.96	0.215371	4.05722	4.9661e-05
ENSG00000154620	9087	thymosin beta 4 Y-linked	TMSB4Y	63	66	58	94	79	154	5.45658	6.12903	4.66865	9.41454	8.68943	13.3503	0.87302	0.0155453	85.4122	0.276106	3.1619	0.00156744
ENSG00000115183	85461	tetratricopeptide repeat, ankyrin repeat and coiled-coil containing 1	TANC1	123	160	131	256	235	218	0.954977	1.33191	0.945242	2.29837	2.31708	1.69408	0.872739	0.00100919	189.449	0.217809	4.00691	6.15182e-05
ENSG00000249931	653125	golgin A8 family member K	GOLGA8K	25	26	12	43	39	26	0.451359	0.503296	0.201348	0.897723	0.894193	0.469835	0.871558	0.196846	29.1466	0.435089	2.00317	0.045159
ENSG00000113248	56121	protocadherin beta 15	PCDHB15	422	420	387	748	677	683	12.3062	13.1319	10.4883	25.2234	25.0717	19.9353	0.871269	1.06395e-05	562.118	0.171422	5.08259	3.72331e-07
ENSG00000255920	103752584	CCND2 antisense RNA 1	CCND2-AS1	110	79	125	155	155	231	2.89699	2.23074	3.05948	4.72039	5.18407	6.08915	0.870705	0.00304095	142.425	0.236075	3.68826	0.000225795
ENSG00000089101	26074	cilia and flagella associated protein 61	CFAP61	28	18	15	40	26	40	0.409655	0.282358	0.203955	0.676724	0.483079	0.585747	0.870395	0.146755	27.98	0.39992	2.17642	0.0295237
ENSG00000067221	9399	stomatin like 1	STOML1	70	64	67	104	107	135	0.775105	0.759819	0.689479	1.33164	1.50463	1.49619	0.870029	0.00257234	91.6578	0.232801	3.73722	0.000186068
ENSG00000196535	399687	myosin XVIIIA	MYO18A	1256	1001	1178	1935	1695	2283	7.66391	6.54881	6.6802	13.6532	13.1345	13.943	0.867093	9.24045e-07	1564	0.155676	5.56985	2.54957e-08
ENSG00000182551	55256	acireductone dioxygenase 1	ADI1	725	854	799	1361	1223	1498	15.6926	19.8191	16.0727	34.0649	33.6177	32.4533	0.866976	1.34321e-07	1083.04	0.146376	5.92294	3.16235e-09
ENSG00000276690	ENSG00000276690			61	65	91	109	100	164	25.5936	29.2404	35.4835	52.8835	53.2828	68.8709	0.86642	0.00726072	97.9996	0.253572	3.41686	0.000633486
ENSG00000258611	ENSG00000258611	YBX2 pseudogene 2	YBX2P2	33	30	30	41	51	68	3.74282	3.64817	3.16221	5.37726	7.34582	7.71941	0.866006	0.0525646	42.3481	0.322853	2.68235	0.00731066
ENSG00000261602	ENSG00000261602			23	30	20	43	47	34	4.63203	6.47787	3.74332	10.0139	12.0206	6.8535	0.864749	0.11213	33.4464	0.3726	2.32085	0.020295
ENSG00000185477	285513	GPRIN family member 3	GPRIN3	28	36	35	66	55	47	0.21619	0.298022	0.251148	0.589269	0.539293	0.363217	0.86457	0.0507938	45.0393	0.320536	2.69727	0.00699112
ENSG00000124225	56937	prostate transmembrane protein, androgen induced 1	PMEPA1	188	194	152	341	265	311	3.79807	4.20218	2.85386	7.96619	6.79885	6.28862	0.863523	0.00051614	243.951	0.206356	4.18462	2.85645e-05
ENSG00000269834	102724105	ZNF528 antisense RNA 1	ZNF528-AS1	260	272	218	488	427	361	5.19465	5.82666	4.04784	11.2744	10.8342	7.21905	0.863392	0.00155828	342.649	0.222295	3.88399	0.000102756
ENSG00000133687	83857	transmembrane O-mannosyltransferase targeting cadherins 1	TMTC1	260	408	304	625	583	436	2.05083	3.45051	2.2285	5.70069	5.83994	3.44217	0.863382	0.00676369	443.018	0.250975	3.44011	0.000581474
ENSG00000188763	8326	frizzled class receptor 9	FZD9	254	163	201	330	265	477	12.5537	8.63763	9.23248	18.8601	16.633	23.5965	0.863259	0.00381433	281.247	0.238668	3.61699	0.000298052
ENSG00000258584	283592	FAM181A antisense RNA 1	FAM181A-AS1	17	29	15	41	28	36	0.531196	0.971564	0.435593	1.48143	1.11109	1.1259	0.86313	0.156709	27.8959	0.403523	2.13898	0.0324369
ENSG00000198910	3897	L1 cell adhesion molecule	L1CAM	760	604	652	1122	1011	1331	12.1074	10.3167	9.65312	20.6691	20.4537	21.2229	0.862932	5.82755e-06	917.875	0.165742	5.20648	1.92451e-07
ENSG00000224287	ENSG00000224287	MSL complex subunit 3 pseudogene 1	MSL3P1	116	120	166	234	190	262	5.89678	6.54043	7.8424	13.7551	12.2658	13.3306	0.862819	0.000342935	181.473	0.2011	4.29049	1.78281e-05
ENSG00000162374	1996	ELAV like RNA binding protein 4	ELAVL4	1116	1787	1306	2599	2831	1628	15.4438	26.5144	16.7964	41.5898	49.7524	22.5493	0.86211	0.0192214	1917.46	0.279423	3.08532	0.00203333
ENSG00000225988	101929329	LAMP5 antisense RNA 1	LAMP5-AS1	14	18	15	29	26	25	0.840876	1.15916	0.837296	2.01416	1.98318	1.50291	0.861998	0.17457	21.4055	0.415255	2.07583	0.0379101
ENSG00000205209	284402	secretoglobin family 2B member 2	SCGB2B2	27	25	29	45	44	49	0.438208	0.435036	0.43742	0.844542	0.90689	0.795982	0.861764	0.0532552	36.7585	0.321949	2.67671	0.00743485
ENSG00000170549	79192	iroquois homeobox 1	IRX1	130	80	69	156	133	194	7.23754	4.77536	3.5701	10.043	9.40338	10.8103	0.861007	0.0213661	127.727	0.282593	3.04681	0.00231281
ENSG00000163623	4825	NK6 homeobox 1	NKX6-1	25	19	23	44	34	36	0.736645	0.600261	0.62984	1.49921	1.27228	1.06172	0.860268	0.098078	30.4274	0.35972	2.39149	0.0167799
ENSG00000268896	ENSG00000268896			61	40	56	65	73	133	15.7675	11.0856	13.4526	19.4284	23.963	34.4092	0.859549	0.0463929	71.0515	0.314212	2.73557	0.00622724
ENSG00000182870	50614	polypeptide N-acetylgalactosaminyltransferase 9	GALNT9	78	37	58	88	79	131	1.25294	0.637244	0.86586	1.6346	1.61157	2.10619	0.858966	0.0435868	78.4741	0.310913	2.76272	0.00573217
ENSG00000277081	ENSG00000277081			462	450	467	822	769	745	347.402	362.803	326.355	714.749	734.347	560.708	0.858021	5.2855e-06	625.668	0.164124	5.22789	1.71453e-07
ENSG00000291075	ENSG00000291075			130	136	160	261	242	215	3.07729	3.45169	3.51988	7.14425	7.27486	5.09393	0.857717	0.000597586	192.715	0.206933	4.14491	3.3995e-05
ENSG00000130176	1264	calponin 1	CNN1	99	67	127	113	104	292	4.04098	2.93221	4.81769	5.33362	5.39101	11.9296	0.857147	0.0927356	131.545	0.35426	2.41955	0.0155399
ENSG00000184470	10587	thioredoxin reductase 2	TXNRD2	141	102	143	169	174	322	1.99096	1.54423	1.87657	2.75945	3.12017	4.55083	0.856842	0.0108112	174.36	0.260556	3.28851	0.00100718
ENSG00000078098	2191	fibroblast activation protein alpha	FAP	66	97	30	127	92	115	1.09685	1.72839	0.463349	2.44061	1.94167	1.91289	0.856798	0.117981	88.8933	0.373467	2.29417	0.0217805
ENSG00000168280	3800	kinesin family member 5C	KIF5C	4765	6542	5494	9957	10407	7871	16.6447	24.5015	17.8356	40.2193	46.1663	27.5191	0.856637	0.00105602	7623.29	0.214457	3.99444	6.48464e-05
ENSG00000102109	27344	proprotein convertase subtilisin/kexin type 1 inhibitor	PCSK1N	397	184	185	327	324	692	34.3594	17.0742	14.8803	32.7261	35.611	59.9448	0.855461	0.0835074	350.464	0.346479	2.46901	0.0135487
ENSG00000221946	53822	FXYD domain containing ion transport regulator 7	FXYD7	101	46	64	125	102	134	6.51217	3.18002	3.83503	9.3198	8.35198	8.64768	0.855243	0.035357	95.9035	0.300396	2.84706	0.00441257
ENSG00000104722	4741	neurofilament medium chain	NEFM	2089	2262	2188	3749	3666	3650	66.5495	77.2622	64.7795	138.106	148.315	116.383	0.855218	3.56228e-07	2963.57	0.148786	5.74797	9.03187e-09
ENSG00000260469	ENSG00000260469	INSYN1 antisense RNA 1	INSYN1-AS1	80	46	61	92	81	149	5.64881	3.48252	4.00296	7.51185	7.26335	10.5304	0.853345	0.0335033	84.6344	0.297459	2.86878	0.00412055
ENSG00000173846	1263	polo like kinase 3	PLK3	261	178	241	372	299	493	9.08445	6.64272	7.79577	14.9724	13.2164	17.1749	0.852092	0.00107809	307.094	0.213605	3.9891	6.63252e-05
ENSG00000134363	10468	follistatin	FST	235	300	362	501	491	516	9.8885	13.5348	14.1565	24.3777	26.2379	21.7321	0.852087	9.77764e-05	403.379	0.185649	4.58977	4.43728e-06
ENSG00000189184	54510	protocadherin 18	PCDH18	573	768	733	1220	1254	997	9.92429	14.2618	11.7987	24.4341	27.5821	17.2834	0.851737	0.000596068	936.768	0.20545	4.14571	3.38769e-05
ENSG00000257335	8972	maltase-glucoamylase	MGAM	26	31	24	47	45	45	0.279634	0.357475	0.23989	0.584529	0.61463	0.484417	0.849848	0.0693215	36.7441	0.332387	2.5568	0.010564
ENSG00000270823	ENSG00000270823			1027	1179	1418	1636	1900	2605	45.1508	55.5747	57.9369	83.1707	106.08	114.629	0.849782	0.000116936	1629.15	0.186882	4.54715	5.4376e-06
ENSG00000137486	408	arrestin beta 1	ARRB1	155	176	181	275	243	353	1.81524	2.20995	1.96999	3.72415	3.61405	4.13778	0.849406	8.85675e-05	230.858	0.184143	4.61275	3.9737e-06
ENSG00000075213	10371	semaphorin 3A	SEMA3A	694	1009	830	1599	1621	990	8.67973	13.5303	9.64737	23.1253	25.7463	12.3929	0.848613	0.0124308	1145.22	0.26171	3.24257	0.00118455
ENSG00000272273	105379695	IER3 antisense RNA 1	IER3-AS1	30	18	33	39	35	64	3.9388	2.53386	4.02661	5.92105	5.83573	8.41032	0.84827	0.109538	36.3063	0.363413	2.33417	0.0195866
ENSG00000167680	10501	semaphorin 6B	SEMA6B	3291	1763	2616	4070	3304	5775	80.9129	46.474	59.7739	115.711	103.161	142.112	0.847962	0.00597785	3464.59	0.243742	3.47894	0.000503408
ENSG00000253563	100506237	NKX2-1 antisense RNA 1	NKX2-1-AS1	159	114	205	46	97	712	10.3731	7.97417	12.4294	3.47026	8.03654	46.4925	0.847424	0.704782	213.892	1.041	0.814046	0.415619
ENSG00000065833	4199	malic enzyme 1	ME1	37	32	38	61	52	68	1.28359	1.19026	1.22516	2.44707	2.29094	2.36115	0.8462	0.0289599	48.1829	0.289131	2.9267	0.00342577
ENSG00000183454	2903	glutamate ionotropic receptor NMDA type subunit 2A	GRIN2A	47	60	41	84	82	84	0.291627	0.399162	0.236427	0.602699	0.646142	0.521674	0.845294	0.021676	67.0943	0.277962	3.04104	0.00235765
ENSG00000259603	ENSG00000259603			57	29	25	46	45	102	17.234	9.40109	7.02483	16.0828	17.2786	30.8676	0.844999	0.183305	50.4747	0.412655	2.04771	0.040588
ENSG00000162695	148867	solute carrier family 30 member 7	SLC30A7	515	677	610	1157	1101	734	6.93457	9.77393	7.63354	18.0151	18.8272	9.89233	0.844627	0.00586653	812.542	0.242302	3.48584	0.000490596
ENSG00000278878	ENSG00000278878			31	36	48	73	72	45	3.2724	4.07451	4.70901	8.91085	9.6521	4.75452	0.843656	0.0792838	51.6085	0.338338	2.49353	0.0126481
ENSG00000145908	91975	zinc finger protein 300	ZNF300	552	706	624	1120	1091	933	14.4915	19.8722	15.2245	34.0004	36.3734	24.5158	0.842812	0.000287777	848.483	0.194421	4.33498	1.45774e-05
ENSG00000100234	7078	TIMP metallopeptidase inhibitor 3	TIMP3	389	505	414	781	667	757	9.7991	13.6394	9.69216	22.7499	21.3377	19.0863	0.841869	5.50226e-05	590.141	0.17823	4.7235	2.31825e-06
ENSG00000284987	ENSG00000284987			58	45	49	85	74	98	11.3262	9.42186	8.89275	19.1941	18.3516	19.1546	0.84176	0.0128561	68.4887	0.260674	3.22917	0.00124151
ENSG00000021826	1373	carbamoyl-phosphate synthase 1	CPS1	349	473	534	729	742	794	3.66804	5.33013	5.21595	8.85987	9.90369	8.35255	0.841246	8.85675e-05	607.247	0.182371	4.61282	3.97237e-06
ENSG00000112531	9444	QKI, KH domain containing RNA binding	QKI	9582	14753	11509	21814	22429	15202	63.9024	105.49	71.3317	168.224	189.957	101.473	0.841116	0.00733611	16159.3	0.246429	3.41321	0.000642017
ENSG00000253438	100750225	prostate cancer associated transcript 1	PCAT1	72	48	80	75	68	202	0.450903	0.3223	0.465612	0.54313	0.540809	1.26617	0.840986	0.125897	89.3861	0.371991	2.26077	0.0237737
ENSG00000169862	1501	catenin delta 2	CTNND2	2040	2023	2075	3634	3277	3375	32.2855	34.3275	30.5197	66.505	65.8626	53.4616	0.839974	2.61949e-07	2762.26	0.144702	5.80484	6.44282e-09
ENSG00000133302	84250	SMC5-SMC6 complex localization factor 1	SLF1	643	807	825	1342	1399	1023	10.8495	14.5995	12.937	26.1843	29.9778	17.2768	0.839906	0.00133027	1021.3	0.213675	3.93077	8.4674e-05
ENSG00000227487	ENSG00000227487	NCAM1 antisense RNA1	NCAM1-AS1	192	168	176	296	285	320	3.83737	3.60006	3.26911	6.84094	7.23373	6.40137	0.839418	6.68388e-05	241.366	0.179394	4.67918	2.88018e-06
ENSG00000188921	401494	3-hydroxyacyl-CoA dehydratase 4	HACD4	107	111	106	209	196	132	1.3524	1.50422	1.24512	3.05463	3.14602	1.66988	0.838052	0.0146874	145.966	0.263442	3.18116	0.00146686
ENSG00000139767	84530	serine/arginine repetitive matrix 4	SRRM4	543	554	523	1022	928	745	5.1427	5.6256	4.60338	11.1927	11.1615	7.06216	0.837493	0.000693277	729.423	0.203903	4.10731	4.00294e-05
ENSG00000147509	8601	regulator of G protein signaling 20	RGS20	324	285	258	554	468	429	11.7065	11.0407	8.66336	23.1465	21.474	15.5142	0.837127	0.00108828	391.266	0.210004	3.98625	6.7126e-05
ENSG00000116183	60676	pappalysin 2	PAPPA2	23	27	20	41	41	35	0.243769	0.306819	0.196999	0.502488	0.551847	0.371286	0.836781	0.113854	31.6242	0.361826	2.31266	0.0207413
ENSG00000277311	ENSG00000277311			28	21	27	45	27	57	14.942	12.0154	13.3906	27.7687	18.2978	30.445	0.836174	0.115084	33.9909	0.362486	2.30678	0.0210673
ENSG00000125285	11166	SRY-box transcription factor 21	SOX21	2731	2584	2990	4565	4371	4945	108.157	109.722	110.05	209.058	219.836	196.015	0.835016	3.1145e-09	3721.27	0.127391	6.55474	5.57404e-11
ENSG00000102554	688	KLF transcription factor 5	KLF5	15	25	14	30	34	26	0.472142	0.843702	0.409537	1.09193	1.35908	0.819115	0.83449	0.209338	24.4283	0.424768	1.96458	0.0494632
ENSG00000164236	651746	ankyrin repeat domain 33B	ANKRD33B	121	126	167	211	199	284	1.39519	1.55771	1.78957	2.81334	2.91397	3.2776	0.834177	0.000639969	184.642	0.202104	4.12746	3.66788e-05
ENSG00000159388	7832	BTG anti-proliferation factor 2	BTG2	1223	1220	1716	2401	2288	2184	51.369	54.9417	66.9846	116.616	122.044	91.8157	0.833614	4.78433e-05	1852.86	0.175306	4.75519	1.98264e-06
ENSG00000250686	ENSG00000250686	KHDRBS2 3'UTR overlapping transcript 1	KHDRBS2-OT1	80	109	72	187	127	123	13.7653	20.109	11.5136	37.2074	27.7514	21.1832	0.833435	0.0267468	117.748	0.281641	2.95921	0.00308425
ENSG00000177606	3725	Jun proto-oncogene, AP-1 transcription factor subunit	JUN	1325	928	977	1775	1480	2217	42.3388	31.7935	29.0136	65.5863	60.0578	70.9053	0.833328	0.000573958	1454.59	0.200467	4.15694	3.22534e-05
ENSG00000147526	6867	transforming acidic coiled-coil containing protein 1	TACC1	254	367	310	536	547	461	2.33941	3.62415	2.65349	5.70859	6.398	4.24975	0.833126	0.0015981	417.889	0.214949	3.87593	0.000106219
ENSG00000279809				114	119	160	229	181	247	7.08223	7.92647	9.23781	16.451	14.28	15.3586	0.833031	0.000576566	175.163	0.200466	4.15547	3.24614e-05
ENSG00000275832	57636	Rho GTPase activating protein 23	ARHGAP23	199	137	173	286	258	308	2.85202	2.10518	2.30425	4.73977	4.69574	4.41815	0.831908	0.000618406	228.226	0.20116	4.13555	3.541e-05
ENSG00000100997	26090	abhydrolase domain containing 12, lysophospholipase	ABHD12	753	622	776	1140	1014	1453	19.4682	17.242	18.6456	34.0821	33.293	37.5998	0.828959	6.90691e-06	961.097	0.160319	5.17068	2.33247e-07
ENSG00000245482	ENSG00000245482			27	31	30	47	51	48	1.43489	1.76638	1.48169	2.88831	3.44198	2.5532	0.827732	0.0640746	39.4195	0.319253	2.59272	0.00952212
ENSG00000163520	2199	fibulin 2	FBLN2	74	38	87	121	87	123	1.77859	0.979255	1.94333	3.36296	2.65551	2.95896	0.827548	0.0418727	88.2802	0.297662	2.78016	0.00543314
ENSG00000101255	57761	tribbles pseudokinase 3	TRIB3	87	57	81	93	75	217	3.06128	2.15043	2.64882	3.78406	3.35142	7.64246	0.826834	0.101717	100.303	0.348407	2.37318	0.0176355
ENSG00000138411	57520	HECT, C2 and WW domain containing E3 ubiquitin protein ligase 2	HECW2	273	386	246	582	560	347	1.33531	2.02431	1.11825	3.29182	3.47851	1.69879	0.825012	0.0325725	407.147	0.286464	2.87998	0.00397698
ENSG00000162999	142679	dual specificity phosphatase 19	DUSP19	61	96	76	136	131	118	1.31323	2.21589	1.52057	3.38563	3.5815	2.54262	0.823278	0.0144959	104.22	0.258356	3.18661	0.00143952
ENSG00000176788	10409	brain abundant membrane attached signal protein 1	BASP1	4078	3547	3622	6466	5786	6440	220.054	205.216	181.641	403.468	396.501	347.822	0.822154	1.37829e-06	5029.99	0.149644	5.49407	3.92771e-08
ENSG00000103449	6299	spalt like transcription factor 1	SALL1	1316	1372	1432	2341	2307	2139	24.178	27.0263	24.4507	49.7344	53.8265	39.3337	0.821298	5.95437e-06	1837.14	0.157885	5.20189	1.97274e-07
ENSG00000121005	83690	cysteine rich secretory protein LCCL domain containing 1	CRISPLD1	940	1401	1125	1924	2007	1781	23.9079	38.2049	26.5919	56.5861	64.8254	45.3385	0.821282	0.00100296	1548.45	0.204877	4.00867	6.10623e-05
ENSG00000234961	ENSG00000234961			14559	11496	15449	20859	18754	29769	2388.02	2021.72	2355	3956.32	3906.47	4887.21	0.820667	8.09204e-05	18458.7	0.177134	4.63304	3.60336e-06
ENSG00000272163	ENSG00000272163			432	346	455	596	596	858	19.5796	16.8137	19.1653	31.2362	34.3045	38.9222	0.817121	0.000151054	547.595	0.181994	4.48981	7.12868e-06
ENSG00000175348	56674	TMEM9 domain family member B	TMEM9B	474	509	494	874	786	773	19.4299	22.3706	18.8193	41.4282	40.9166	31.7148	0.816584	2.26359e-05	658.084	0.16595	4.92067	8.62506e-07
ENSG00000101438	140679	solute carrier family 32 member 1	SLC32A1	127	98	147	182	168	268	5.76733	4.77161	6.204	9.55727	9.68869	12.1814	0.815288	0.00395605	164.623	0.226096	3.60594	0.000311022
ENSG00000132718	23208	synaptotagmin 11	SYT11	3027	3620	3630	5692	5615	5567	67.6435	86.7342	75.3883	147.086	159.349	124.516	0.814718	3.0532e-06	4565.83	0.1526	5.3389	9.35119e-08
ENSG00000054523	23095	kinesin family member 1B	KIF1B	6572	8124	7218	13366	12230	10283	40.2348	53.3264	41.0682	94.6232	95.0859	63.0108	0.814185	0.000442962	9756.09	0.192669	4.22582	2.38068e-05
ENSG00000114200	590	butyrylcholinesterase	BCHE	172	258	254	400	432	275	6.48363	10.4274	8.8983	17.4358	20.6804	10.3756	0.814125	0.0192514	303.418	0.263923	3.08471	0.00203753
ENSG00000164970	203259	family with sequence similarity 219 member A	FAM219A	1060	943	1030	1791	1523	1687	32.456	30.9577	29.3096	63.4128	59.2208	51.7005	0.813484	1.62365e-06	1348.89	0.148932	5.46212	4.70473e-08
ENSG00000137474	4647	myosin VIIA	MYO7A	34	36	30	50	49	67	0.37702	0.428012	0.309165	0.641132	0.690028	0.743619	0.812458	0.0562763	44.5257	0.306282	2.65265	0.00798634
ENSG00000123989	79586	chondroitin polymerizing factor	CHPF	393	233	276	449	387	677	12.2899	7.81234	8.0214	16.2366	15.3693	21.1903	0.812379	0.0116922	402.213	0.24899	3.26269	0.00110358
ENSG00000154027	26289	adenylate kinase 5	AK5	52	62	55	88	81	111	0.866672	1.10793	0.851918	1.696	1.71443	1.85167	0.811674	0.0125024	75.0874	0.250469	3.24062	0.0011927
ENSG00000082684	54437	semaphorin 5B	SEMA5B	1090	723	1012	1707	1256	1710	14.8201	10.5398	12.7876	26.838	21.687	23.2708	0.811541	0.000501563	1253.22	0.193573	4.19244	2.75975e-05
ENSG00000174353	ENSG00000174353	STAG3 cohesin complex component like 3 (pseudogene)	STAG3L3	49	43	63	84	88	81	5.31793	5.00361	6.35435	10.5419	12.1287	8.79877	0.811477	0.0223208	68.5839	0.267724	3.03102	0.00243729
ENSG00000179241	143458	low density lipoprotein receptor class A domain containing 3	LDLRAD3	1325	1479	1699	2568	2459	2319	33.5379	40.138	39.9666	75.1634	79.043	58.7504	0.810684	1.42583e-05	1992.58	0.161469	5.02067	5.14923e-07
ENSG00000177839	56127	protocadherin beta 9	PCDHB9	78	77	92	133	137	134	2.04586	2.1654	2.2426	4.03389	4.56337	3.51783	0.809495	0.00330396	109.432	0.22102	3.66254	0.000249724
ENSG00000111860	387119	centrosomal protein 85 like	CEP85L	143	203	197	303	351	222	1.75642	2.67335	2.24875	4.30354	5.47499	2.7292	0.808645	0.0193859	240.549	0.262374	3.08204	0.00205589
ENSG00000259736	101926895	CRTC3 antisense RNA 1	CRTC3-AS1	22	33	16	42	39	36	2.66208	4.28135	1.7993	5.87679	5.99306	4.36005	0.808438	0.173143	31.8015	0.388429	2.0813	0.0374063
ENSG00000259589	ENSG00000259589			28	40	28	58	60	38	5.59038	8.56271	5.19547	13.3907	15.2131	7.59376	0.80676	0.130126	42.8149	0.359645	2.24321	0.024883
ENSG00000254035	ENSG00000254035			13	21	12	27	21	28	2.23354	3.86846	1.91609	5.36422	4.582	4.81503	0.804558	0.253587	20.4634	0.436864	1.84167	0.0655241
ENSG00000279726	ENSG00000279726			83	91	86	122	158	144	1.9059	2.24043	1.83529	3.23947	4.60748	3.30959	0.804437	0.00750798	115.337	0.236166	3.40623	0.000658658
ENSG00000179133	256815	chromosome 10 open reading frame 67	C10orf67	13	14	19	27	23	25	0.232567	0.268535	0.315895	0.558548	0.522538	0.447647	0.803454	0.228151	20.2642	0.42053	1.91057	0.0560595
ENSG00000002746	23072	HECT, C2 and WW domain containing E3 ubiquitin protein ligase 1	HECW1	76	85	72	143	138	97	0.631564	0.75734	0.556058	1.37414	1.45636	0.8068	0.803307	0.0282633	103.545	0.273639	2.93564	0.00332855
ENSG00000247416	101928847	uncharacterized LOC101928847	LOC101928847	71	79	82	146	134	95	2.78424	3.32156	2.98844	6.62052	6.67325	3.72873	0.802274	0.0257592	102.664	0.269758	2.97405	0.00293897
ENSG00000135916	81618	integral membrane protein 2C	ITM2C	2705	2211	2593	3865	3455	5072	121.931	106.857	108.626	201.46	197.779	228.832	0.802267	1.49663e-05	3321.19	0.160119	5.01044	5.43059e-07
ENSG00000136352	7080	NK2 homeobox 1	NKX2-1	1020	672	1299	310	602	4265	37.3196	26.3618	44.1703	13.1157	27.9717	156.188	0.802095	0.715669	1311.32	1.01539	0.789937	0.429565
ENSG00000232767	ENSG00000232767	HSPA12A antisense RNA 1	HSPA12A-AS1	12	16	13	23	22	22	1.57373	2.24977	1.58445	3.48795	3.66402	2.88777	0.80184	0.265605	18.18	0.443055	1.8098	0.0703271
ENSG00000164171	3673	integrin subunit alpha 2	ITGA2	459	633	568	945	1025	705	6.73157	9.95349	7.74169	16.0261	19.0903	10.3486	0.80172	0.00697186	734.169	0.233745	3.42989	0.000603827
ENSG00000244617	151516	aspartic peptidase retroviral like 1	ASPRV1	43	23	37	57	48	64	3.22711	1.85072	2.58066	4.94666	4.57479	4.80746	0.801372	0.0804826	45.4692	0.322346	2.48606	0.0129165
ENSG00000224812	220980	TMEM72 antisense RNA 1	TMEM72-AS1	12	12	14	24	18	20	0.128822	0.138121	0.139676	0.297929	0.245396	0.214897	0.800351	0.286571	16.768	0.456917	1.75163	0.0798368
ENSG00000197903	85236	H2B clustered histone 12	H2BC12	157	151	173	228	202	366	36.7287	37.8748	37.6128	61.6783	60.0125	85.6993	0.800061	0.00358176	212.019	0.220033	3.63609	0.000276803
ENSG00000284336	100313887	microRNA 2277	MIR2277	32	19	27	35	40	53	39.8454	25.3659	31.2446	50.395	63.2518	66.0532	0.800056	0.127802	34.4435	0.355147	2.25275	0.0242752
ENSG00000224738	ENSG00000224738			48	32	62	81	61	90	3.64726	2.60702	4.37826	7.11709	5.88628	6.84477	0.799626	0.0477071	62.2163	0.293631	2.72323	0.00646463
ENSG00000033800	8554	protein inhibitor of activated STAT 1	PIAS1	1508	1955	1728	3011	3123	2235	16.4016	22.7981	17.4667	37.8692	43.1361	24.3305	0.799555	0.00351357	2295.42	0.219446	3.64352	0.000268936
ENSG00000272240	ENSG00000272240			13	14	20	33	23	20	2.78264	3.21299	3.97857	8.16807	6.25211	4.28483	0.799372	0.264009	20.6657	0.440542	1.81452	0.0695976
ENSG00000178162	ENSG00000178162	fatty acyl-CoA reductase 2 pseudogene 2	FAR2P2	51	49	36	81	68	74	9.94248	10.2421	6.52245	18.26	16.8352	14.4393	0.798903	0.0418823	60.4531	0.28738	2.77996	0.00543662
ENSG00000289428	ENSG00000289428			13	16	11	18	19	29	1.68202	2.21961	1.32271	2.6931	3.12195	3.75557	0.798446	0.291554	17.7115	0.459247	1.7386	0.0821058
ENSG00000225420	101928371	uncharacterized LOC101928371	LOC101928371	98	142	130	157	179	273	6.49597	10.0919	8.00839	12.034	15.068	18.1122	0.798314	0.0121398	163.094	0.245613	3.25029	0.00115289
ENSG00000273706	3975	LIM homeobox 1	LHX1	133	149	96	227	224	163	3.13484	3.76546	2.1029	6.18702	6.70497	3.8454	0.798079	0.0310788	168.36	0.275237	2.89961	0.00373628
ENSG00000171100	4534	myotubularin 1	MTM1	195	265	175	350	391	288	1.96494	2.86305	1.63884	4.07826	5.00353	2.90468	0.797958	0.0173638	282.197	0.255453	3.1237	0.00178595
ENSG00000242659	ENSG00000242659			11	15	22	27	29	21	4.20398	6.1465	7.81403	11.9323	14.0751	8.033	0.797359	0.267213	21.0591	0.441448	1.80623	0.0708817
ENSG00000075391	9462	RAS protein activator like 2	RASAL2	757	993	820	1487	1542	1115	4.34568	6.11194	4.37481	9.87108	11.2417	6.40659	0.797287	0.0047127	1136.9	0.224396	3.55304	0.000380801
ENSG00000110375	7379	uroplakin 2	UPK2	13	11	16	23	20	22	1.33933	1.21508	1.53196	2.74009	2.61673	2.2686	0.797013	0.274756	17.5892	0.446313	1.78577	0.0741361
ENSG00000183323	202243	coiled-coil domain containing 125	CCDC125	66	72	81	133	116	105	0.95775	1.12023	1.09239	2.23178	2.13772	1.52506	0.79491	0.0112078	96.4332	0.242579	3.27691	0.0010495
ENSG00000207586	406926	microRNA 135a-2	MIR135A2	22	11	12	39	14	21	25.4761	13.6575	12.9145	52.2237	20.5885	24.34	0.794798	0.368961	19.9504	0.513583	1.54756	0.121729
ENSG00000123080	1031	cyclin dependent kinase inhibitor 2C	CDKN2C	81	72	92	138	103	160	3.10797	2.96205	3.28068	6.12298	5.01896	6.14472	0.79446	0.00569656	107.587	0.227332	3.49472	0.000474562
ENSG00000289025	ENSG00000289025			92	122	109	181	143	205	197.29	280.508	217.234	448.836	389.438	440.009	0.794288	0.00288355	142.294	0.214486	3.70322	0.000212879
ENSG00000105409	478	ATPase Na+/K+ transporting subunit alpha 3	ATP1A3	1591	1270	1481	2413	2108	2560	30.7937	26.355	26.6398	54.0059	51.814	49.5932	0.793574	5.12768e-06	1914	0.151582	5.23527	1.64745e-07
ENSG00000166562	90701	SEC11 homolog C, signal peptidase complex subunit	SEC11C	826	907	1047	1460	1503	1526	23.2276	27.3464	27.3625	47.4755	53.6746	42.9506	0.792437	5.2855e-06	1220.5	0.151575	5.22803	1.7133e-07
ENSG00000197813	ENSG00000197813			83	60	97	116	136	135	13.5947	10.5369	14.7655	21.9706	28.2888	22.1317	0.792109	0.0136267	105.238	0.246826	3.20917	0.00133117
ENSG00000234465	390940	phospholipase A2 inhibitor and LY6/PLAUR domain containing	PINLYP	36	26	55	68	65	54	0.912415	0.706531	1.2955	1.99292	2.09213	1.36985	0.791419	0.0982543	51.0573	0.33106	2.39056	0.0168226
ENSG00000246763	503569	RGMB antisense RNA 1	RGMB-AS1	45	37	40	65	65	68	2.20994	1.94822	1.82562	3.69124	4.05383	3.34246	0.791191	0.0389742	53.8014	0.281638	2.80925	0.00496571
ENSG00000078018	4133	microtubule associated protein 2	MAP2	5297	7181	5754	10584	11251	7345	51.7983	75.2903	52.2925	119.682	139.721	71.8899	0.790532	0.0111492	8043.05	0.241122	3.27855	0.00104342
ENSG00000102445	80183	rubicon like autophagy enhancer	RUBCNL	53	57	63	95	96	88	0.385445	0.444456	0.425805	0.798917	0.886629	0.640559	0.790264	0.0167357	76.0792	0.251945	3.13666	0.00170887
ENSG00000235522	ENSG00000235522			163	192	214	297	259	371	8.71445	11.0058	10.6329	18.3612	17.5848	19.8526	0.790196	0.000316302	249.45	0.183262	4.31183	1.61908e-05
ENSG00000224660	100505696	SH3BP5 antisense RNA 1	SH3BP5-AS1	236	250	197	393	416	289	3.97396	4.51357	3.08292	7.65237	8.8959	4.8708	0.789698	0.0134621	302.153	0.245736	3.21361	0.00131079
ENSG00000189057	374393	FAM111 trypsin like peptidase B	FAM111B	353	548	353	702	703	625	10.5764	17.6039	9.82924	24.3215	26.7486	18.7427	0.789399	0.00916704	554.696	0.236246	3.34142	0.000833501
ENSG00000170946	120526	DnaJ heat shock protein family (Hsp40) member C24	DNAJC24	663	836	830	1409	1306	1016	8.95032	12.1004	10.4133	21.9952	22.3899	13.7281	0.789379	0.00232143	1023.04	0.209497	3.76797	0.00016458
ENSG00000119471	84263	hydroxysteroid dehydrogenase like 2	HSDL2	572	696	639	1103	1074	888	20.0296	26.1309	20.7951	44.6626	47.7602	31.1229	0.788825	0.000885587	839.255	0.195193	4.04127	5.31632e-05
ENSG00000162641	254268	AKNA domain containing 1	AKNAD1	30	14	27	40	27	49	0.689426	0.344955	0.576652	1.06296	0.78798	1.12708	0.787235	0.191874	31.0522	0.38989	2.01912	0.0434745
ENSG00000269846	ENSG00000269846			15	17	18	26	25	30	1.24606	1.51414	1.38965	2.49754	2.63738	2.49436	0.786968	0.209765	21.9342	0.400831	1.96334	0.0496068
ENSG00000267904	ENSG00000267904			30	28	25	57	40	37	6.36267	6.36714	4.92768	13.9793	10.7737	7.85435	0.784912	0.13285	36.5882	0.35175	2.23145	0.0256511
ENSG00000116783	51086	TNNI3 interacting kinase	TNNI3K	28	23	32	42	55	35	0.685066	0.603351	0.727626	1.18827	1.70892	0.857102	0.784509	0.150201	36.4248	0.362583	2.16367	0.0304897
ENSG00000076258	2329	flavin containing dimethylaniline monoxygenase 4	FMO4	11	18	26	44	21	23	0.501104	0.879176	1.10076	2.31782	1.2149	1.04871	0.784047	0.307701	23.8818	0.462503	1.69522	0.0900329
ENSG00000272510	ENSG00000272510			16	14	21	36	15	32	5.35494	5.02378	6.53188	13.9325	6.37545	10.7195	0.783562	0.276722	22.1936	0.440282	1.77968	0.0751279
ENSG00000163565	3428	interferon gamma inducible protein 16	IFI16	26	32	28	46	51	41	0.568723	0.75049	0.569205	1.16353	1.41671	0.897638	0.78354	0.109792	37.852	0.335893	2.3327	0.0196637
ENSG00000165118	84267	Q-nucleotide N-glycosylase 1	QNG1	48	53	54	82	87	80	2.01831	2.38941	2.1102	3.98706	4.6457	3.36688	0.78303	0.0245155	68.034	0.261424	2.99525	0.00274222
ENSG00000248592	100526772	STIMATE-MUSTN1 readthrough	STIMATE-MUSTN1	508	438	528	770	743	864	9.38076	8.67194	9.06133	16.4421	17.424	15.969	0.781591	5.64311e-06	645.276	0.149912	5.21365	1.85158e-07
ENSG00000276291	ENSG00000276291	FSHD region gene 1 family member H, pseudogene	FRG1HP	79	84	103	149	147	129	12.0849	13.7772	14.6432	26.3568	28.5573	19.7513	0.781531	0.00788051	116.284	0.230494	3.39067	0.000697215
ENSG00000289975	ENSG00000289975			24	17	26	43	29	36	2.68005	2.0354	2.69829	5.55255	4.11259	4.02369	0.781449	0.163482	29.2614	0.369321	2.11591	0.0343527
ENSG00000119681	4053	latent transforming growth factor beta binding protein 2	LTBP2	105	86	86	177	154	112	1.3394	1.17622	1.01954	2.61087	2.49475	1.42998	0.78107	0.0331219	121.886	0.271831	2.87336	0.00406128
ENSG00000079257	56925	latexin	LXN	86	78	87	139	116	151	6.82581	6.63771	6.41739	12.7574	11.6923	11.9956	0.780792	0.00355843	109.894	0.214573	3.63882	0.000273886
ENSG00000133138	54885	TBC1 domain family member 8B	TBC1D8B	23	24	36	40	51	41	0.279917	0.313171	0.407182	0.562929	0.788238	0.499432	0.780786	0.13285	36.194	0.349839	2.23184	0.0256252
ENSG00000151726	2180	acyl-CoA synthetase long chain family member 1	ACSL1	43	75	66	122	94	78	0.765477	1.43151	1.09192	2.5114	2.12509	1.38979	0.780778	0.0679028	80.5547	0.304303	2.56579	0.0102941
ENSG00000100031	2678	gamma-glutamyltransferase 1	GGT1	41	36	47	71	44	87	1.08522	1.02165	1.15615	2.17312	1.47901	2.30485	0.780698	0.0665098	54.0454	0.30303	2.57631	0.00998618
ENSG00000279114	ENSG00000279114			50	49	60	93	68	96	0.900472	0.946159	1.00423	1.93675	1.55523	1.73046	0.780402	0.0211879	69.4013	0.255865	3.05006	0.00228798
ENSG00000172748	169270	zinc finger protein 596	ZNF596	75	95	91	147	136	136	1.44558	1.96324	1.63007	3.27635	3.32893	2.62368	0.779686	0.00595234	114.303	0.22401	3.48059	0.000500309
ENSG00000201778	ENSG00000201778	Y RNA	Y_RNA	22	21	12	29	37	22	27.3937	28.036	13.8865	41.7559	58.5079	27.4183	0.77964	0.287895	24.4032	0.44606	1.74783	0.0804926
ENSG00000288832	ENSG00000288832			191	250	205	381	396	248	13.4292	18.8463	13.3954	30.9766	35.3588	17.4526	0.778486	0.0266848	283.584	0.262934	2.96077	0.00306874
ENSG00000151023	219670	enkurin, TRPC channel interacting protein	ENKUR	122	163	108	243	216	171	3.46606	4.96515	2.85157	7.98316	7.79319	4.86254	0.778234	0.027793	173.143	0.26444	2.94295	0.00325096
ENSG00000254706	ENSG00000254706			57	44	74	94	82	105	5.63675	4.66525	6.80095	10.7491	10.298	10.3928	0.777971	0.0240561	76.077	0.259161	3.00188	0.00268316
ENSG00000026025	7431	vimentin	VIM	40882	33133	42663	60481	53929	74042	914.637	794.777	887.058	1564.69	1532.23	1658	0.777249	6.01722e-06	50942.4	0.149481	5.19964	1.99676e-07
ENSG00000253549	ENSG00000253549	CA3 antisense RNA 1	CA3-AS1	40	30	32	56	52	56	1.2425	0.999135	0.923781	2.01148	2.05127	1.74106	0.775442	0.0733387	44.714	0.306457	2.53035	0.011395
ENSG00000130449	57688	zinc finger SWIM-type containing 6	ZSWIM6	1291	1665	1452	2631	2584	1769	27.0929	37.4638	28.3191	63.8472	68.8663	37.1576	0.775259	0.00891771	1929.2	0.231406	3.35021	0.000807506
ENSG00000152377	6695	SPARC (osteonectin), cwcv and kazal like domains proteoglycan 1	SPOCK1	395	481	401	786	744	494	7.37762	9.63235	6.96061	16.9759	17.6473	9.23499	0.774031	0.0166958	559.554	0.24669	3.13766	0.00170302
ENSG00000180828	27319	basic helix-loop-helix family member e22	BHLHE22	97	100	43	145	131	111	3.44243	3.80506	1.41823	5.9505	5.90405	3.94282	0.772291	0.122897	106.385	0.339678	2.2736	0.0229901
ENSG00000162889	9261	MAPK activated protein kinase 2	MAPKAPK2	1939	1852	2041	3184	2625	3584	53.0571	54.3343	51.903	100.747	91.2178	98.1575	0.77183	3.45489e-07	2543.68	0.13415	5.7535	8.7412e-09
ENSG00000109756	9693	Rap guanine nucleotide exchange factor 2	RAPGEF2	923	1140	1027	1874	1706	1319	8.05153	10.6623	8.32589	18.9033	18.8991	11.5163	0.771309	0.00355843	1349.73	0.211956	3.639	0.000273704
ENSG00000183775	57528	potassium channel tetramerization domain containing 16	KCTD16	15	37	18	33	42	37	0.12187	0.322311	0.135913	0.310035	0.43335	0.300882	0.771268	0.258857	30.7743	0.421913	1.82803	0.0675455
ENSG00000175785	145270	proline rich membrane anchor 1	PRIMA1	199	168	107	281	237	247	5.91487	5.35389	2.95569	9.65806	8.94592	7.34817	0.770578	0.0316993	209.075	0.266616	2.89022	0.00384971
ENSG00000257647	ENSG00000257647			31	34	38	78	55	29	8.40707	9.88622	9.57746	24.4607	18.9422	7.87175	0.770404	0.217115	44.9124	0.396446	1.94327	0.0519831
ENSG00000176438	161176	spectrin repeat containing nuclear envelope family member 3	SYNE3	23	38	30	56	47	42	0.146189	0.258963	0.177211	0.411591	0.379375	0.267194	0.770396	0.129102	39.768	0.342803	2.24734	0.0246183
ENSG00000238230	101927248	long intergenic non-protein coding RNA 391	LINC00391	55	42	47	88	72	70	1.43447	1.17448	1.13923	2.65401	2.38476	1.82733	0.770346	0.0451984	62.9513	0.280523	2.7461	0.00603079
ENSG00000283793	102465519	microRNA 6861	MIR6861	49	34	22	60	38	74	88.6599	65.9596	36.9945	125.538	87.3171	134.015	0.769919	0.177428	46.226	0.372604	2.06632	0.0387984
ENSG00000186446	115560	zinc finger protein 501	ZNF501	134	189	170	264	281	237	3.96862	6.00156	4.67915	9.04128	10.5688	7.02543	0.769754	0.00635533	215.036	0.222475	3.45995	0.000540274
ENSG00000253607	124902013	uncharacterized LOC124902013	LOC124902013	81	89	106	109	139	195	15.0078	17.6803	18.2524	23.3533	32.7062	36.1623	0.769214	0.0188366	119.817	0.248721	3.09268	0.00198359
ENSG00000237238	728611	BMS1 pseudogene 10	BMS1P10	44	36	52	74	73	62	4.54931	3.99083	4.99666	8.84741	9.58519	6.41616	0.768741	0.0559354	57.4007	0.289436	2.656	0.00790741
ENSG00000173744	3267	ArfGAP with FG repeats 1	AGFG1	1365	1788	1761	2875	2786	2082	16.9528	23.8092	20.326	41.2894	43.9415	25.8809	0.767945	0.00417894	2137.66	0.213948	3.5894	0.00033144
ENSG00000249395	101805492	cancer susceptibility 9	CASC9	74	58	56	101	107	91	2.48168	2.0855	1.74536	3.91676	4.55704	3.05454	0.766496	0.0343686	82.2837	0.268144	2.85852	0.00425625
ENSG00000131848	79149	zinc finger and SCAN domain containing 5A	ZSCAN5A	158	152	173	260	211	304	2.27597	2.34758	2.316	4.33086	3.8599	4.38301	0.766241	0.000498362	209.875	0.182685	4.19433	2.73682e-05
ENSG00000142634	79180	EF-hand domain family member D2	EFHD2	966	593	745	1172	986	1567	44.145	29.0554	31.6406	61.9332	57.2224	71.6743	0.765857	0.0056375	1005.22	0.218919	3.49835	0.00046814
ENSG00000204217	659	bone morphogenetic protein receptor type 2	BMPR2	686	1003	762	1454	1429	982	6.35412	9.96094	6.55949	15.5735	16.8093	9.10402	0.765762	0.0191932	1070.12	0.248148	3.08591	0.00202933
ENSG00000254893	ENSG00000254893	RAP1B like (pseudogene)	RAP1BL	12	12	17	27	19	19	2.5038	2.68452	3.29648	6.51439	5.0345	3.96791	0.765653	0.314198	17.769	0.45569	1.68021	0.0929173
ENSG00000067715	6857	synaptotagmin 1	SYT1	1841	2415	2321	3670	3696	3001	22.5287	31.686	26.3962	51.9326	57.4379	36.7569	0.764566	0.00148203	2858.33	0.196117	3.89852	9.67811e-05
ENSG00000223508	ENSG00000223508	ribosomal protein L23a pseudogene 53	RPL23AP53	21	41	64	80	62	55	2.37714	4.97608	6.73285	10.4717	8.91275	6.23144	0.763985	0.182392	54.0515	0.372571	2.05058	0.0403081
ENSG00000227486	ENSG00000227486			25	26	31	43	50	36	0.196926	0.219586	0.226939	0.391674	0.500171	0.283829	0.763069	0.142942	35.6532	0.348477	2.18973	0.0285441
ENSG00000138600	84888	signal peptide peptidase like 2A	SPPL2A	662	991	827	1383	1412	1112	4.94549	7.93767	5.7417	11.9472	13.3959	8.31469	0.76238	0.00664553	1078.78	0.221287	3.44521	0.000570608
ENSG00000130222	10912	growth arrest and DNA damage inducible gamma	GADD45G	1053	512	914	1148	920	1952	92.1679	48.0495	74.35	116.194	102.264	171.01	0.76228	0.0539272	1075.27	0.285312	2.67174	0.0075459
ENSG00000278970	100859930	hepatocellular carcinoma up-regulated EZH2-associated long non-coding RNA	HEIH	210	194	242	306	293	435	10.9492	10.8451	11.7263	18.4491	19.4006	22.7008	0.762275	0.000746849	279.837	0.186488	4.08752	4.36e-05
ENSG00000157856	92749	dynein regulatory complex subunit 1	DRC1	70	50	49	103	78	89	2.66296	2.03941	1.73239	4.53101	3.7683	3.3888	0.761699	0.0442602	73.7726	0.276379	2.756	0.00585138
ENSG00000198001	51135	interleukin 1 receptor associated kinase 4	IRAK4	414	443	424	737	693	594	6.56014	7.52635	6.24399	13.5043	13.9454	9.42083	0.761655	0.000947916	557.417	0.189286	4.02384	5.72567e-05
ENSG00000290549	ENSG00000290549			53	43	58	87	88	67	3.85034	3.34934	3.91593	7.30859	8.11877	4.87178	0.760453	0.0550319	66.8285	0.285552	2.66309	0.00774259
ENSG00000081479	4036	LDL receptor related protein 2	LRP2	2536	3076	3349	5294	4506	4328	18.2302	23.7081	22.3739	44.0066	41.1357	31.1401	0.760185	0.000225139	3879.11	0.172894	4.39682	1.09847e-05
ENSG00000159403	715	complement C1r	C1R	73	59	84	96	105	143	1.45674	1.26235	1.55784	2.21524	2.66092	2.85617	0.759963	0.0191902	93.3846	0.246253	3.0861	0.00202798
ENSG00000235512	ENSG00000235512	TAB3 antisense RNA 2	TAB3-AS2	19	24	26	36	44	28	7.53497	10.2049	9.58264	16.5091	22.1598	11.1142	0.759916	0.206162	29.9756	0.384777	1.97495	0.0482736
ENSG00000198400	4914	neurotrophic receptor tyrosine kinase 1	NTRK1	69	47	64	91	67	132	1.53393	1.12027	1.32227	2.33932	1.89154	2.93711	0.759897	0.0549316	77.9369	0.285205	2.66439	0.00771278
ENSG00000250734	ENSG00000250734			27	31	16	45	38	35	5.84415	7.19427	3.21856	11.2632	10.4454	7.58255	0.759705	0.205708	32.4752	0.384469	1.97599	0.0481564
ENSG00000183914	146754	dynein axonemal heavy chain 2	DNAH2	47	36	36	71	71	45	0.323216	0.265439	0.230081	0.564605	0.620066	0.30974	0.758823	0.128495	51.942	0.337268	2.24991	0.0244547
ENSG00000164924	7534	tyrosine 3-monooxygenase/tryptophan 5-monooxygenase activation protein zeta	YWHAZ	12858	17065	15214	25127	25208	20648	174.005	247.607	191.345	393.208	433.224	279.678	0.758758	0.00163083	19595.8	0.196082	3.86959	0.000109018
ENSG00000280255	ENSG00000280255			47	75	38	86	85	84	2.03768	3.48631	1.5311	4.31149	4.67995	3.64508	0.758242	0.093615	70.048	0.313963	2.41507	0.0157321
ENSG00000135842	116496	niban apoptosis regulator 1	NIBAN1	13	24	21	21	33	38	0.180721	0.357722	0.271312	0.33758	0.582592	0.528737	0.75813	0.265358	25.1197	0.41873	1.81054	0.0702114
ENSG00000212172	107048983	RNA, U1 small nuclear 149, pseudogene	RNU1-149P	11	22	24	29	35	25	7.91185	16.9659	16.0428	24.1199	31.9697	17.9976	0.75732	0.278998	24.6286	0.427195	1.77277	0.076266
ENSG00000204055	ENSG00000204055	IER5L antisense RNA 1	IER5L-AS1	390	217	348	451	356	734	7.86525	4.69219	6.52245	10.5176	9.11764	14.8161	0.756862	0.0372977	413.278	0.267828	2.82593	0.00471437
ENSG00000225670	ENSG00000225670	CADM3 antisense RNA 1	CADM3-AS1	562	496	513	848	752	898	12.4962	11.8247	10.6009	21.8036	21.2345	19.9851	0.756194	2.26359e-05	682.112	0.153683	4.92049	8.63285e-07
ENSG00000253457	100507341	small integral membrane protein 18	SMIM18	17	19	33	42	34	32	2.12823	2.5503	3.83943	6.08009	5.40546	4.00968	0.755912	0.208014	29.6282	0.383978	1.96863	0.0489953
ENSG00000120963	51123	zinc finger protein 706	ZNF706	1361	1501	1476	2352	2349	2127	21.3181	25.208	21.4862	42.601	46.7259	33.3463	0.755729	0.000103285	1880.71	0.16512	4.57685	4.72029e-06
ENSG00000197959	26052	dynamin 3	DNM3	41	88	47	93	99	86	0.400627	0.921949	0.426813	1.05083	1.2285	0.841094	0.753686	0.122516	76.7285	0.331274	2.27511	0.0228992
ENSG00000090661	79603	ceramide synthase 4	CERS4	628	501	674	913	732	1234	17.9164	15.3249	17.8705	30.12	26.5209	35.2369	0.752947	0.00102713	778.102	0.188171	4.00139	6.29714e-05
ENSG00000265179	ENSG00000265179			17	16	13	20	32	20	0.504255	0.508849	0.358367	0.685998	1.20541	0.593774	0.752778	0.328874	20.0804	0.457832	1.64422	0.10013
ENSG00000177432	266812	nucleosome assembly protein 1 like 5	NAP1L5	213	235	222	380	355	318	12.8667	15.2204	12.4631	26.5439	27.2334	19.2268	0.751884	0.00167217	290.329	0.194662	3.86251	0.000112226
ENSG00000120675	29103	DnaJ heat shock protein family (Hsp40) member C15	DNAJC15	157	184	208	285	304	270	2.26382	2.84464	2.78733	4.75202	5.56672	3.89669	0.751631	0.00236635	236.893	0.199803	3.76187	0.000168647
ENSG00000136856	29988	solute carrier family 2 member 8	SLC2A8	395	199	314	417	348	696	11.6449	6.29014	8.60306	14.2157	13.0288	20.5371	0.751081	0.0530999	392.702	0.280429	2.67833	0.00739903
ENSG00000288934	ENSG00000288934			89	71	87	107	113	173	9.76896	8.35574	8.87486	13.5811	15.7515	19.0062	0.749904	0.0207522	106.598	0.245253	3.05767	0.00223063
ENSG00000063015	124925	seizure related 6 homolog	SEZ6	13	20	25	18	34	39	0.304369	0.502059	0.543977	0.487328	1.01093	0.913927	0.748756	0.297828	24.8869	0.434873	1.72178	0.0851096
ENSG00000290853	ENSG00000290853			55	71	53	70	84	132	1.88433	2.60808	1.68754	2.77322	3.65476	4.52646	0.748653	0.0693528	77.5365	0.292841	2.55652	0.0105725
ENSG00000226702	ENSG00000226702	MIR217 host gene	MIR217HG	42	54	40	70	87	55	4.03956	5.5686	3.57543	7.78528	10.6265	5.29465	0.748495	0.116235	59.12	0.325113	2.30226	0.0213206
ENSG00000204131	340527	NHS like 2	NHSL2	203	258	234	353	379	358	1.32999	1.81234	1.42479	2.67435	3.15337	2.3476	0.747876	0.00151375	300.437	0.192147	3.89221	9.93366e-05
ENSG00000113391	83989	ARB2 cotranscriptional regulator A	ARB2A	570	684	667	1099	1071	821	12.1895	15.6833	13.2563	27.177	29.0862	17.573	0.747688	0.00378715	829.424	0.20659	3.61919	0.000295525
ENSG00000178403	63973	neurogenin 2	NEUROG2	345	302	152	489	370	418	17.4079	16.3382	7.1278	28.5318	23.7091	21.1103	0.747533	0.0781073	350.188	0.298855	2.50132	0.012373
ENSG00000256747	ENSG00000256747			61	43	59	66	73	120	10.4033	7.86281	9.35141	13.016	15.8106	20.4839	0.745869	0.0705525	70.144	0.292672	2.54848	0.0108193
ENSG00000188483	389792	immediate early response 5 like	IER5L	655	338	574	744	558	1209	27.9887	15.4855	22.7949	36.7626	30.2803	51.7081	0.744632	0.0546537	674.548	0.27923	2.66674	0.0076592
ENSG00000154639	1525	CXADR Ig-like cell adhesion molecule	CXADR	1682	2482	2127	3580	3603	2569	32.3496	51.1814	38.0184	79.6191	88.0018	49.4535	0.74381	0.0140877	2713.11	0.232675	3.19678	0.00138971
ENSG00000284624	ENSG00000284624			25	13	13	32	14	36	0.683432	0.381036	0.33028	1.01157	0.486035	0.985026	0.743364	0.362501	22.0742	0.476001	1.56169	0.118362
ENSG00000087085	43	acetylcholinesterase (Yt blood group)	ACHE	205	119	110	236	168	292	5.82698	3.62664	2.9058	7.757	6.06435	8.30736	0.743181	0.0639663	188.613	0.286496	2.59404	0.00948558
ENSG00000224407	ENSG00000224407			2001	1691	2025	2832	2774	3386	225.187	204.036	211.789	368.537	396.449	381.393	0.742829	5.4826e-06	2461.62	0.142282	5.22081	1.78139e-07
ENSG00000134996	26578	osteoclast stimulating factor 1	OSTF1	22	13	19	24	27	34	1.88992	1.19738	1.51691	2.3841	2.94557	2.92341	0.742499	0.261096	23.2494	0.407493	1.82211	0.0684379
ENSG00000110628	5002	solute carrier family 22 member 18	SLC22A18	51	26	57	50	53	110	1.12901	0.617117	1.17269	1.27994	1.49	2.4373	0.742419	0.19455	57.2458	0.369345	2.0101	0.044421
ENSG00000109743	683	bone marrow stromal cell antigen 1	BST1	14	24	19	27	26	37	0.565867	1.04008	0.713713	1.26195	1.33458	1.49685	0.742351	0.246004	24.5361	0.398792	1.8615	0.0626739
ENSG00000285680	ENSG00000285680			31	37	28	48	62	39	0.856146	1.09561	0.718667	1.53292	2.17452	1.07806	0.741529	0.169985	41.6328	0.354349	2.09265	0.0363801
ENSG00000188573	345630	fibrillarin like 1	FBLL1	124	71	104	113	101	268	10.7965	6.62805	8.41543	11.377	11.1677	23.3552	0.741352	0.148641	128.607	0.341719	2.16948	0.0300464
ENSG00000166974	10982	microtubule associated protein RP/EB family member 2	MAPRE2	1557	1924	1588	2799	2727	2384	29.3842	38.9313	27.8522	61.083	65.3575	45.0321	0.741139	0.00146685	2189.23	0.189957	3.90161	9.55551e-05
ENSG00000249481	221409	spermatogenesis associated serine rich 1	SPATS1	11	15	14	17	19	27	0.277457	0.405661	0.328183	0.495843	0.608614	0.681644	0.739824	0.339716	17.1786	0.457381	1.61752	0.105766
ENSG00000287058	ENSG00000287058			34	37	28	56	58	40	8.30638	9.69175	6.35733	15.8202	17.9947	9.78099	0.739646	0.151663	42.909	0.342701	2.15829	0.0309055
ENSG00000232630	ENSG00000232630	phosphoribosyl pyrophosphate synthetase 1 pseudogene 2	PRPS1P2	37	29	29	50	48	51	4.5727	3.84271	3.33084	7.14551	7.53351	6.30858	0.73933	0.108646	41.0245	0.316116	2.3388	0.019346
ENSG00000113657	1809	dihydropyrimidinase like 3	DPYSL3	11164	12802	13099	20806	18899	17970	180.081	221.408	196.367	388.085	387.142	290.125	0.738943	7.43708e-05	15929.8	0.15882	4.65271	3.27605e-06
ENSG00000251201	100302736	TMED7-TICAM2 readthrough	TMED7-TICAM2	183	240	243	330	366	338	5.68442	7.99308	7.01496	11.8533	14.4378	10.5085	0.737728	0.00266084	285.917	0.197959	3.72667	0.000194028
ENSG00000253661	100192378	ZFHX4 antisense RNA 1	ZFHX4-AS1	108	125	98	189	196	127	1.17266	1.45522	0.988917	2.37303	2.70266	1.38021	0.736851	0.0523452	143.035	0.274441	2.68491	0.00725483
ENSG00000083099	57226	LYR motif containing 2	LYRM2	1732	2164	2408	3443	3325	2981	23.1201	30.9718	29.8732	53.146	56.3661	39.8285	0.736726	0.000707802	2699.1	0.179635	4.10124	4.10943e-05
ENSG00000285669	ENSG00000285669			15	17	17	28	33	14	0.378681	0.46015	0.398855	0.817395	1.05799	0.353753	0.735916	0.365879	21.1428	0.473739	1.55342	0.120323
ENSG00000149294	4684	neural cell adhesion molecule 1	NCAM1	2693	2895	2859	4665	4488	3947	24.5649	28.3136	24.2369	49.2064	51.9895	36.0359	0.735304	0.000294055	3630.37	0.169825	4.32977	1.49268e-05
ENSG00000128016	7538	ZFP36 ring finger protein	ZFP36	23	26	13	40	31	26	1.34788	1.63367	0.708029	2.71066	2.30712	1.52506	0.734146	0.291554	26.9329	0.422285	1.73851	0.0821209
ENSG00000143878	388	ras homolog family member B	RHOB	1624	1340	1283	2099	1945	2650	79.4509	70.2887	58.3342	118.745	120.842	129.762	0.73349	0.000495852	1830.54	0.174811	4.19591	2.71776e-05
ENSG00000177946	ENSG00000177946	CENPB DNA-binding domain containing 1, pseudogene	CENPBD1P	149	155	166	230	205	303	6.28801	7.01337	6.51057	11.224	10.9867	12.7985	0.733128	0.00154795	201.364	0.188668	3.8858	0.000101993
ENSG00000184697	9074	claudin 6	CLDN6	38	14	34	31	35	70	2.53043	0.999557	2.10414	2.38707	2.95981	4.66552	0.733089	0.30167	36.6907	0.428138	1.71227	0.0868464
ENSG00000284547	100422910	microRNA 2861	MIR2861	22	15	16	21	11	54	28.3068	20.6932	19.1325	31.2449	17.9741	69.5428	0.732937	0.436768	22.7092	0.526854	1.39116	0.164178
ENSG00000128564	7425	VGF nerve growth factor inducible	VGF	180	103	136	165	124	387	7.77766	4.77179	5.46134	8.24426	6.80429	16.737	0.732545	0.172194	179.991	0.351267	2.08543	0.03703
ENSG00000136156	9445	integral membrane protein 2B	ITM2B	2080	2945	2651	4052	4115	3688	22.5931	34.2978	26.7613	50.8949	56.7633	40.0954	0.730029	0.00181699	3288.41	0.190157	3.83908	0.000123494
ENSG00000063127	28968	solute carrier family 6 member 16	SLC6A16	283	282	230	471	376	393	9.13112	9.75562	6.89682	17.5732	15.4067	12.6917	0.729417	0.00410608	342.386	0.202896	3.59503	0.000324349
ENSG00000134955	219855	solute carrier family 37 member 2	SLC37A2	20	26	22	36	32	38	0.365302	0.50917	0.373446	0.760354	0.742261	0.694697	0.729042	0.18612	29.163	0.3576	2.03871	0.0414791
ENSG00000167555	84436	zinc finger protein 528	ZNF528	289	399	271	581	473	437	3.92337	5.80768	3.41913	9.12073	8.1547	5.93791	0.729	0.0175833	413.167	0.233734	3.11893	0.00181508
ENSG00000125931	4435	Cbp/p300 interacting transactivator with Glu/Asp rich carboxy-terminal domain 1	CITED1	125	61	68	107	94	205	8.22448	4.30325	4.15806	8.14093	7.85436	13.5003	0.728685	0.165973	109.492	0.345815	2.10715	0.0351044
ENSG00000188958	257313	urotensin 2B	UTS2B	96	67	77	101	70	214	2.89502	2.16632	2.15801	3.52203	2.68079	6.45927	0.728218	0.164475	102.829	0.344629	2.11305	0.0345964
ENSG00000164604	54329	G protein-coupled receptor 85	GPR85	91	139	142	190	189	196	1.38985	2.2762	2.01558	3.35562	3.66584	2.99622	0.728062	0.0119313	158.774	0.223596	3.25615	0.00112932
ENSG00000257433	ENSG00000257433	RPAP3 divergent transcript	RPAP3-DT	30	15	24	45	37	24	0.537524	0.288162	0.399643	0.932354	0.841906	0.430406	0.7279	0.295176	29.6145	0.421161	1.72832	0.0839311
ENSG00000257548	ENSG00000257548			69	35	46	64	62	111	15.9168	8.65652	9.86163	17.0718	18.1628	25.6283	0.727773	0.144465	64.3609	0.333136	2.18461	0.0289175
ENSG00000115652	80146	UDP-glucuronate decarboxylase 1	UXS1	711	818	951	1335	1167	1338	11.7957	14.5505	14.6629	25.6111	24.5873	22.2178	0.727442	3.25328e-05	1057.56	0.150221	4.84247	1.28232e-06
ENSG00000275342	157285	PEAK1 related, kinase-activating pseudokinase 1	PRAG1	633	382	485	775	683	888	15.1294	9.78923	10.7731	21.4196	20.7311	21.2432	0.727435	0.00673998	643.633	0.211388	3.44123	0.000579077
ENSG00000118946	27253	protocadherin 17	PCDH17	844	1268	956	1679	1711	1336	11.6463	18.76	12.2599	26.7909	29.9834	18.4519	0.727354	0.0144959	1317.18	0.228261	3.18651	0.00144002
ENSG00000237854	ENSG00000237854	long intergenic non-protein coding RNA 674	LINC00674	30	49	30	53	49	69	21.7126	38.0238	20.1788	44.3566	45.0373	49.9839	0.727207	0.132939	46.8467	0.325978	2.23085	0.0256912
ENSG00000115993	66008	trafficking kinesin protein 2	TRAK2	225	309	232	455	415	310	3.46662	5.10447	3.32197	8.10639	8.12002	4.78053	0.726784	0.027793	329.149	0.246919	2.94341	0.0032462
ENSG00000249249	ENSG00000249249	TICAM2 antisense RNA 1	TICAM2-AS1	96	126	118	169	189	166	2.49481	3.51079	2.84991	5.0786	6.23753	4.31782	0.726213	0.0129551	145.536	0.225078	3.2265	0.00125314
ENSG00000166250	79827	CXADR like membrane protein	CLMP	35	50	51	70	82	56	0.801468	1.2276	1.08536	1.85356	2.38461	1.2835	0.726107	0.112827	58.1519	0.313282	2.31775	0.0204631
ENSG00000204410	4439	mutS homolog 5	MSH5	328	269	255	496	352	487	6.04434	5.3149	4.36716	10.5693	8.23763	8.98243	0.725875	0.00360251	365.951	0.199723	3.63441	0.000278622
ENSG00000224101	100861514	ELMO1 antisense RNA 1	ELMO1-AS1	21	12	14	28	22	23	4.60571	2.8218	2.85357	7.10112	6.12752	5.04888	0.724952	0.325823	20.186	0.439249	1.65043	0.0988541
ENSG00000284094	102464826	microRNA 6073	MIR6073	50	83	53	108	111	66	65.0565	115.789	64.0886	162.494	183.412	85.9518	0.724663	0.153053	80.0326	0.33655	2.15321	0.0313019
ENSG00000109929	6309	sterol-C5-desaturase	SC5D	1008	1502	1443	2103	2349	1563	11.61	18.5486	15.4462	28.0094	34.359	18.0186	0.724183	0.0245868	1685.99	0.241896	2.99378	0.00275544
ENSG00000289653	ENSG00000289653			216	290	260	363	380	446	157.314	226.454	175.983	305.712	351.465	325.116	0.724169	0.00144306	327.5	0.185379	3.90643	9.36707e-05
ENSG00000164398	23305	acyl-CoA synthetase long chain family member 6	ACSL6	22	21	16	28	36	27	0.149895	0.153409	0.101314	0.220604	0.311495	0.184127	0.723864	0.27197	25.4256	0.403319	1.79477	0.0726905
ENSG00000164411	375519	gap junction protein beta 7	GJB7	19	28	40	42	41	51	0.806825	1.27483	1.57859	2.06237	2.21103	2.16764	0.722206	0.172312	36.806	0.346435	2.08468	0.0370983
ENSG00000198121	1902	lysophosphatidic acid receptor 1	LPAR1	111	171	117	212	229	172	3.10705	5.13204	3.04365	6.86204	8.1404	4.81886	0.72214	0.0485991	171.277	0.265979	2.71503	0.00662701
ENSG00000155052	129684	contactin associated protein family member 5	CNTNAP5	39	111	50	123	113	71	0.396821	1.21094	0.472807	1.4472	1.46014	0.723068	0.721542	0.27258	86.136	0.402421	1.793	0.0729726
ENSG00000095587	7093	tolloid like 2	TLL2	38	29	35	40	42	78	0.539466	0.441414	0.461777	0.656647	0.757207	1.10832	0.721539	0.162485	43.4574	0.340395	2.11971	0.0340307
ENSG00000160229	7617	zinc finger protein 66	ZNF66	21	49	32	71	47	39	0.427986	1.07071	0.606099	1.67325	1.21644	0.795545	0.721463	0.258346	43.6747	0.39442	1.82918	0.067373
ENSG00000106484	4232	mesoderm specific transcript	MEST	5698	6958	7841	9325	9872	12508	138.417	181.225	177.019	261.943	304.548	304.119	0.721279	0.000144222	8716.31	0.160262	4.50062	6.77551e-06
ENSG00000287811	ENSG00000287811			13	17	23	36	18	28	0.7724	1.08297	1.27002	2.47339	1.35818	1.66513	0.72118	0.315186	22.4354	0.429793	1.67797	0.0933524
ENSG00000100346	8911	calcium voltage-gated channel subunit alpha1 I	CACNA1I	39	18	21	61	24	37	0.418557	0.207124	0.209456	0.757027	0.327104	0.397449	0.720184	0.337293	33.4867	0.443577	1.62358	0.104465
ENSG00000148848	8038	ADAM metallopeptidase domain 12	ADAM12	66	79	64	110	123	87	0.773411	0.99257	0.696995	1.49056	1.83044	1.02041	0.719768	0.0640321	89.5947	0.277534	2.59344	0.00950215
ENSG00000245060	729678	long intergenic non-protein coding RNA 847	LINC00847	259	284	317	401	398	534	4.92647	5.79192	5.60376	8.82008	9.614	10.1664	0.719686	0.000364937	365.964	0.168328	4.27549	1.90719e-05
ENSG00000051108	9709	homocysteine inducible ER protein with ubiquitin like domain 1	HERPUD1	336	368	402	569	492	653	7.68649	9.02619	8.5467	15.052	14.2935	14.9518	0.719658	5.7308e-05	470.875	0.152658	4.71419	2.42675e-06
ENSG00000131711	4131	microtubule associated protein 1B	MAP1B	11633	14678	12933	22535	21719	15652	107.425	145.328	110.993	240.637	254.705	144.668	0.719623	0.0108933	16764.1	0.218982	3.28622	0.00101541
ENSG00000023909	2730	glutamate-cysteine ligase modifier subunit	GCLM	140	154	146	251	220	206	2.98785	3.52387	2.89579	6.19436	5.96264	4.40036	0.71919	0.00572829	187.98	0.205897	3.49296	0.000477703
ENSG00000253837	100507156	LOXL2 antisense RNA 1	LOXL2-AS1	32	25	25	44	32	52	0.772326	0.646932	0.560757	1.22799	0.980811	1.25616	0.719187	0.167274	35.0169	0.342073	2.10244	0.0355148
ENSG00000165169	6990	dynein light chain Tctex-type 3	DYNLT3	137	202	176	255	301	230	5.08484	8.03851	6.0709	10.9443	14.1876	8.54426	0.718363	0.024908	219.748	0.24039	2.98832	0.00280515
ENSG00000280273	ENSG00000280273			31	22	29	38	45	43	2.26059	1.72009	1.96536	3.20432	4.16733	3.13848	0.71736	0.166782	34.9769	0.340877	2.10445	0.035339
ENSG00000259163	101928909	TTC7B antisense RNA 1	TTC7B-AS1	43	25	42	57	42	72	3.05486	1.90428	2.77304	4.68263	3.78929	5.11972	0.717228	0.13816	46.6689	0.324595	2.20961	0.0271323
ENSG00000159082	8867	synaptojanin 1	SYNJ1	281	372	343	590	546	379	4.03622	5.729	4.57874	9.79968	9.95969	5.44876	0.716861	0.0269273	424.495	0.242488	2.95627	0.00311384
ENSG00000289138	ENSG00000289138			56	100	83	141	128	95	3.92782	7.52024	5.41036	11.436	11.4014	6.66926	0.715151	0.0931709	101.804	0.295837	2.41738	0.0156327
ENSG00000152556	5213	phosphofructokinase, muscle	PFKM	4066	3857	5302	6709	6184	7400	64.9801	66.0892	78.7474	123.983	125.507	118.368	0.714954	2.37892e-05	5599.7	0.145662	4.9083	9.18672e-07
ENSG00000170962	80310	platelet derived growth factor D	PDGFD	42	57	62	94	85	66	1.14089	1.66012	1.5652	2.95267	2.93224	1.79444	0.714668	0.0863453	68.3997	0.291326	2.45316	0.0141609
ENSG00000100503	51199	ninein	NIN	1734	2520	2162	3626	3445	2703	6.48783	10.1092	7.51778	15.6881	16.3691	10.1225	0.714355	0.0114083	2732.32	0.218416	3.27061	0.00107314
ENSG00000284197	724028	microRNA 658	MIR658	36	16	29	26	22	81	41.6882	19.8655	31.2099	34.8158	32.3533	93.8828	0.714156	0.405271	34.3332	0.489039	1.46033	0.1442
ENSG00000107295	6456	SH3 domain containing GRB2 like 2, endophilin A1	SH3GL2	100	113	55	173	127	115	4.30006	5.2098	2.19797	8.60226	6.93527	4.94952	0.714093	0.134985	115.538	0.321424	2.22165	0.0263067
ENSG00000186767	139886	spindlin family member 4	SPIN4	321	502	361	610	683	512	9.0553	15.1834	9.46431	19.8985	24.4683	14.4563	0.713406	0.0303156	505.651	0.2452	2.90948	0.0036203
ENSG00000148737	6934	transcription factor 7 like 2	TCF7L2	1577	1775	1733	2686	2540	2570	27.1107	32.7171	27.688	53.3957	55.4533	44.2214	0.712959	4.1749e-05	2163.87	0.149	4.78498	1.71008e-06
ENSG00000274253	283683	uncharacterized LOC283683	LOC283683	14	17	15	31	17	23	0.303882	0.395634	0.302588	0.77809	0.468609	0.499683	0.712149	0.340476	19.5673	0.440913	1.61517	0.106274
ENSG00000183154	102723701	uncharacterized LOC102723701	LOC102723701	32	26	19	46	35	38	1.77642	1.54753	0.980244	2.95288	2.46746	2.1114	0.712071	0.215821	33.0044	0.36571	1.94709	0.0515239
ENSG00000241772	ENSG00000241772			58	87	53	107	93	106	6.39052	10.2777	5.4271	13.6328	13.013	11.6897	0.711772	0.0656116	84.7033	0.275605	2.58258	0.00980644
ENSG00000171843	4300	MLLT3 super elongation complex subunit	MLLT3	1281	1867	1324	2443	2476	1901	18.3567	28.6852	17.6327	40.4819	45.059	27.2658	0.711384	0.0209399	1909.68	0.232906	3.05438	0.00225527
ENSG00000182218	84439	HHIP like 1	HHIPL1	42	36	41	45	44	97	0.622186	0.571796	0.564467	0.770859	0.827767	1.43824	0.708995	0.176759	50.3997	0.342791	2.06831	0.0386113
ENSG00000153789	339145	CBY1 interacting BAR domain containing 2	CIBAR2	34	34	30	52	51	47	2.11451	2.26714	1.73395	3.73961	4.02797	2.92563	0.708862	0.128194	41.792	0.314921	2.25092	0.0243906
ENSG00000283938	100500808	microRNA 3917	MIR3917	683	786	944	1197	1131	1361	850.45	1049.35	1092.41	1723.51	1788.44	1696.2	0.707884	7.36474e-05	1019.55	0.152054	4.65547	3.23242e-06
ENSG00000173947	128344	ciliary microtubule associated protein 3	CIMAP3	86	123	81	130	169	144	2.52187	3.8672	2.20746	4.40818	6.29355	4.22646	0.707678	0.0590969	123.863	0.268957	2.63119	0.00850852
ENSG00000272275	ENSG00000272275			29	21	21	38	27	45	8.54509	6.63446	5.75071	12.9477	10.1034	13.2715	0.706807	0.224135	30.1763	0.367584	1.92284	0.0544996
ENSG00000246214	101929524	RETREG1 antisense RNA 1	RETREG1-AS1	211	253	230	350	372	335	5.45644	7.0148	5.52762	10.4661	12.2167	8.67085	0.706788	0.00354919	294.907	0.194156	3.64032	0.000272304
ENSG00000249129	ENSG00000249129	SDS3 homolog, SIN3A corepressor complex component pseudogene 1	SUDS3P1	25	12	25	34	26	35	2.99691	1.54235	2.78521	4.71308	3.95815	4.19945	0.706652	0.28158	26.175	0.400401	1.76486	0.0775868
ENSG00000255725	ENSG00000255725	thymine-DNA glycosylase pseudogene 1	TDGP1	11	11	21	21	23	21	1.03646	1.11127	1.83892	2.28807	2.75215	1.98047	0.70637	0.374211	18.076	0.459364	1.53771	0.124119
ENSG00000102218	6102	RP2 activator of ARL3 GTPase	RP2	437	635	534	852	918	657	13.677	21.3084	15.5322	30.8348	36.4869	20.5809	0.706154	0.0232335	681.96	0.234151	3.01581	0.00256294
ENSG00000205683	8110	double PHD fingers 3	DPF3	37	34	25	54	49	44	0.238738	0.235216	0.149914	0.402907	0.401513	0.284159	0.705979	0.165973	41.037	0.335035	2.10718	0.0351019
ENSG00000277954	ENSG00000277954			44	64	42	83	84	61	1.23791	1.93056	1.09817	2.70026	3.00123	1.71773	0.705084	0.13285	64.023	0.315934	2.23174	0.0256319
ENSG00000141682	5366	phorbol-12-myristate-13-acetate-induced protein 1	PMAIP1	122	151	172	222	228	226	6.4628	8.57642	8.46785	13.599	15.3384	11.9828	0.70505	0.0054719	188.041	0.201042	3.50698	0.000453222
ENSG00000134376	23418	crumbs cell polarity complex component 1	CRB1	333	346	367	547	530	515	3.03134	3.37702	3.10484	5.75796	6.12704	4.69232	0.704859	0.000393256	443.299	0.165611	4.25612	2.08002e-05
ENSG00000184616	100101268	speedy/RINGO cell cycle regulator family member E12	SPDYE12	12	13	16	11	34	16	0.47901	0.556384	0.593563	0.507747	1.72356	0.639254	0.70478	0.482003	17.4041	0.542771	1.29848	0.194121
ENSG00000283463	101927685	heat shock transcription factor family, X-linked member 4	HSFX4	12	13	14	19	16	25	1.10638	1.28509	1.19959	2.02566	1.87338	2.30702	0.704558	0.373351	16.4769	0.457693	1.53937	0.123715
ENSG00000198843	51714	selenoprotein T	SELENOT	1033	1393	1317	1981	2014	1668	29.1548	42.153	34.5445	64.6525	72.1861	47.119	0.704405	0.00439659	1585.08	0.197089	3.57404	0.000351512
ENSG00000113790	1962	enoyl-CoA hydratase and 3-hydroxyacyl CoA dehydrogenase	EHHADH	72	99	84	148	124	116	1.79266	2.64282	1.94369	4.26106	3.92077	2.89077	0.702782	0.0359033	108.189	0.247388	2.84081	0.00449987
ENSG00000242732	340526	retrotransposon Gag like 5	RTL5	632	639	770	1058	940	1114	15.2281	16.5081	17.2426	29.4784	28.7634	26.866	0.702697	1.52325e-05	861.741	0.140364	5.00626	5.54971e-07
ENSG00000162706	57863	cell adhesion molecule 3	CADM3	868	769	790	1312	1114	1289	26.1281	24.8189	22.1004	45.6682	42.5852	38.8358	0.702434	0.000101465	1029.76	0.153318	4.58155	4.6155e-06
ENSG00000156869	391059	ferric chelate reductase 1	FRRS1	71	98	91	154	123	118	0.953368	1.4109	1.13561	2.39119	2.09745	1.5859	0.701862	0.0347557	110.065	0.245957	2.8536	0.00432271
ENSG00000267601	ENSG00000267601			517	600	610	837	818	983	163.131	202.985	178.879	305.395	327.78	310.448	0.701607	5.02944e-05	730.373	0.147915	4.74332	2.10241e-06
ENSG00000291074	339184	CCDC144A N-terminal like (pseudogene)	CCDC144NL	33	31	46	56	53	58	1.00352	1.01075	1.30004	1.96922	2.0468	1.76536	0.701437	0.106973	46.3211	0.298793	2.34757	0.0188965
ENSG00000119686	55640	FLVCR choline and putative heme transporter 2	FLVCR2	60	73	73	111	96	107	1.41508	1.84595	1.60006	3.02722	2.87532	2.52583	0.701434	0.0252773	87.135	0.235189	2.98242	0.00285975
ENSG00000196159	79633	FAT atypical cadherin 4	FAT4	1985	2816	1593	3892	3491	2312	10.8075	16.4386	8.06053	24.5035	24.1378	12.5992	0.701266	0.0861863	2731.15	0.285745	2.45417	0.0141211
ENSG00000249035	101927096	colorectal liver metastasis associated transcript 3	CLMAT3	332	288	340	502	385	589	12.4541	11.5834	11.8532	21.7756	18.3409	22.1146	0.701153	0.000925661	405.794	0.173999	4.02964	5.58631e-05
ENSG00000241020	100271489	ribosomal protein L32 pseudogene 24	RPL32P24	23	14	36	36	37	37	6.65854	4.34557	9.68584	12.0516	13.6031	10.7212	0.700991	0.269249	30.5689	0.389145	1.80136	0.071646
ENSG00000144228	339745	speckle type BTB/POZ protein like	SPOPL	340	503	472	738	755	476	6.0582	9.60949	7.8161	15.2059	17.0843	8.4891	0.700866	0.0495311	555.733	0.258854	2.70757	0.00677775
ENSG00000171223	3726	JunB proto-oncogene, AP-1 transcription factor subunit	JUNB	117	70	149	159	118	240	7.40365	4.74926	8.76254	11.6345	9.48258	15.2006	0.700815	0.0985427	140.805	0.293359	2.38893	0.0168973
ENSG00000119608	283571	prospero homeobox 2	PROX2	38	25	15	45	43	31	0.911816	0.643179	0.334502	1.24861	1.31032	0.744519	0.700336	0.321482	33.4875	0.421466	1.66167	0.0965792
ENSG00000173221	2745	glutaredoxin	GLRX	155	179	177	258	244	277	2.88154	3.56791	3.05809	5.54631	5.76059	5.15422	0.700231	0.00140281	216.151	0.178823	3.91578	9.01137e-05
ENSG00000167654	85300	ATCAY kinesin light chain interacting caytaxin	ATCAY	1132	1097	1097	1712	1590	1772	24.7146	25.6792	22.2586	43.2218	44.0849	38.7223	0.699834	1.81676e-05	1409	0.140844	4.96885	6.7352e-07
ENSG00000267188	ENSG00000267188			33	50	45	55	78	60	6.65753	10.8153	8.43714	12.8308	19.9838	12.1155	0.699727	0.139402	54.2019	0.317422	2.20441	0.0274958
ENSG00000163840	151636	deltex E3 ubiquitin ligase 3L	DTX3L	32	33	46	60	54	54	0.642445	0.710342	0.858277	1.39293	1.37678	1.0851	0.69972	0.111173	46.7388	0.300932	2.32518	0.0200625
ENSG00000249825	101929215	THBS4 antisense RNA 1	THBS4-AS1	93	66	80	123	109	133	2.016	1.53398	1.61169	3.08322	3.00067	2.88569	0.698575	0.0252069	101.127	0.234141	2.98357	0.0028491
ENSG00000198929	9722	nitric oxide synthase 1 adaptor protein	NOS1AP	87	69	85	138	106	123	1.28274	1.09078	1.16472	2.35283	1.98477	1.81516	0.698356	0.0235513	101.826	0.231972	3.01052	0.00260804
ENSG00000225077	ENSG00000225077	ICMT divergent transcript	ICMT-DT	70	85	88	118	102	152	3.43768	4.47563	4.01637	6.70102	6.36139	7.47138	0.697959	0.0209252	102.429	0.228484	3.05474	0.00225258
ENSG00000085433	22911	WD repeat domain 47	WDR47	353	463	454	627	704	581	9.25461	13.0147	11.0617	19.0083	23.4391	15.2458	0.697952	0.0062012	536.202	0.20129	3.4674	0.00052552
ENSG00000109654	23321	tripartite motif containing 2	TRIM2	3367	4872	3736	6786	6794	4398	24.0635	37.3328	24.8145	56.0817	61.6632	31.4602	0.697609	0.0434352	5075.51	0.252369	2.76424	0.00570561
ENSG00000284122	102465428	microRNA 6717	MIR6717	73	76	81	119	100	132	115.801	129.262	119.414	218.286	201.453	209.581	0.697053	0.0161843	97.0496	0.221417	3.14815	0.00164309
ENSG00000168672	157638	LRAT domain containing 2	LRATD2	548	582	683	692	697	1415	11.0671	12.6021	12.8191	16.1604	17.876	28.6022	0.696645	0.031478	763.195	0.240758	2.89355	0.00380919
ENSG00000138496	83666	poly(ADP-ribose) polymerase family member 9	PARP9	19	34	30	45	44	36	0.246164	0.4723	0.361223	0.674178	0.723949	0.466835	0.694905	0.223119	35.0379	0.360793	1.92605	0.0540981
ENSG00000198759	25975	EGF like domain multiple 6	EGFL6	37	38	63	57	71	80	1.64099	1.80699	2.59674	2.92328	3.99896	3.55128	0.69464	0.114089	57.7299	0.30052	2.31146	0.0208075
ENSG00000131941	85415	rhophilin Rho GTPase binding protein 2	RHPN2	307	354	376	521	535	507	7.39871	9.14722	8.4215	14.5193	16.3741	12.2297	0.693568	0.00100919	436.865	0.173098	4.00679	6.15489e-05
ENSG00000100979	5360	phospholipid transfer protein	PLTP	1794	1248	1560	2273	1885	2899	81.7577	60.9802	66.0716	119.784	109.094	132.234	0.693404	0.00324434	1942.85	0.189017	3.66847	0.000244008
ENSG00000254422	ENSG00000254422			604	973	740	1228	1303	943	111.375	192.368	126.814	261.843	305.127	174.042	0.692779	0.0374205	979.307	0.245289	2.82434	0.00473786
ENSG00000163959	200931	solute carrier family 51 member A	SLC51A	50	82	66	101	102	96	1.10014	1.93446	1.3496	2.56975	2.85012	2.11417	0.692377	0.0666224	83.6033	0.268849	2.57534	0.0100143
ENSG00000080200	131544	crystallin beta-gamma domain containing 3	CRYBG3	285	386	314	548	542	387	3.00603	4.36519	3.07795	6.68375	7.25993	4.08554	0.69222	0.031478	416.392	0.23923	2.89353	0.00380942
ENSG00000229190	ENSG00000229190			33	60	56	72	73	80	6.86072	13.3744	10.82	17.3093	19.2736	16.647	0.690997	0.10229	62.6223	0.291507	2.37043	0.0177675
ENSG00000258651	105370458	SEC23A antisense RNA 1	SEC23A-AS1	14	20	13	18	15	40	3.24242	4.96637	2.79813	4.82065	4.41181	9.27238	0.690023	0.420454	19.8059	0.482979	1.42868	0.153096
ENSG00000196208	9687	growth regulating estrogen receptor binding 1	GREB1	3102	2821	3321	4797	4307	4869	28.8943	28.1735	28.749	51.6692	50.9483	45.3942	0.689923	4.97871e-06	3888.48	0.131615	5.24199	1.5885e-07
ENSG00000141543	9775	eukaryotic translation initiation factor 4A3	EIF4A3	3639	3583	4445	5688	5089	6918	72.9063	76.9658	82.7635	131.775	129.479	138.725	0.689417	1.42448e-05	4895.53	0.137303	5.02113	5.13676e-07
ENSG00000240694	10687	PNMA family member 2	PNMA2	1896	2123	2226	3388	3024	2984	39.4605	47.3742	43.0559	81.5378	79.9264	62.1603	0.689025	0.000168759	2626.32	0.154418	4.46207	8.11702e-06
ENSG00000111412	79794	SREBF pathway regulator in golgi 1	SPRING1	2021	2498	2373	3713	3481	3156	26.9686	35.7398	29.4288	57.2938	58.9902	42.152	0.688499	0.0013195	2900.96	0.175051	3.93313	8.3848e-05
ENSG00000254154	ENSG00000254154	CRYZL2P-SEC16B readthrough	CRYZL2P-SEC16B	16	20	19	33	31	18	0.236298	0.316692	0.260782	0.563567	0.581415	0.266074	0.687551	0.352178	23.216	0.433265	1.5869	0.112534
ENSG00000090932	10683	delta like canonical Notch ligand 3	DLL3	1221	823	1142	1504	1190	2187	54.0079	39.031	46.9452	76.9274	66.8456	96.8234	0.686484	0.0154875	1338.44	0.216995	3.1636	0.00155832
ENSG00000117602	11123	RCAN family member 3	RCAN3	178	198	183	264	322	250	2.88772	3.44404	2.75911	4.95256	6.63399	4.05943	0.686289	0.0177539	235.637	0.220305	3.11517	0.00183837
ENSG00000111728	6489	ST8 alpha-N-acetyl-neuraminide alpha-2,8-sialyltransferase 1	ST8SIA1	882	1024	847	1573	1503	1033	7.05214	8.7785	6.2939	14.5436	15.2615	8.26691	0.68546	0.0294482	1161.62	0.234718	2.92036	0.00349633
ENSG00000112276	11149	popeye domain cAMP effector 1	POPDC1	278	326	331	509	462	431	5.55907	6.98945	6.15133	11.7697	11.7323	8.62631	0.68545	0.00255849	392.831	0.183313	3.73923	0.000184582
ENSG00000259941	ENSG00000259941			54	54	56	85	92	68	2.53681	2.71992	2.44493	4.61748	5.48866	3.19737	0.68524	0.0868402	69.0927	0.279631	2.45051	0.0142652
ENSG00000244265	ENSG00000244265	SIAH2 antisense RNA 1	SIAH2-AS1	39	22	35	47	44	54	1.108	0.670143	0.924121	1.54407	1.5875	1.53554	0.685178	0.17371	40.2945	0.329562	2.07906	0.0376121
ENSG00000274878	ENSG00000274878			28	44	28	48	64	37	44.4167	74.8357	41.2791	88.0483	128.93	58.7462	0.685144	0.263415	42.3614	0.377318	1.81583	0.0693966
ENSG00000102024	5358	plastin 3	PLS3	963	1316	1308	1874	1887	1590	27.2522	39.93	34.4007	61.3249	67.816	45.0363	0.685083	0.00588992	1504.6	0.196622	3.48426	0.000493502
ENSG00000275529	100033416	small nucleolar RNA, C/D box 116-4	SNORD116-4	12	45	33	40	47	48	14.4751	58.1996	36.9945	55.7945	71.9983	57.9524	0.684129	0.338151	37.731	0.421801	1.62193	0.104819
ENSG00000205213	55366	leucine rich repeat containing G protein-coupled receptor 4	LGR4	1004	1330	1381	1638	2002	1912	18.2949	25.9845	23.3869	34.5145	46.3281	34.8717	0.683647	0.00317726	1556.26	0.186004	3.67544	0.00023744
ENSG00000271797	ENSG00000271797			27	45	43	64	44	66	3.31209	5.91861	4.9022	9.07843	6.85451	8.10351	0.683407	0.146088	48.1153	0.313687	2.17863	0.0293591
ENSG00000120278	57480	pleckstrin homology and RhoGEF domain containing G1	PLEKHG1	1055	1272	1355	1918	1818	1773	11.868	15.342	14.1661	24.9498	25.972	19.963	0.683166	0.000449556	1542.83	0.161818	4.22183	2.4233e-05
ENSG00000102580	5611	DnaJ heat shock protein family (Hsp40) member C3	DNAJC3	282	415	331	536	488	525	5.84182	9.21755	6.37252	12.8397	12.8382	10.8855	0.683025	0.00635603	432.542	0.19742	3.45975	0.000540672
ENSG00000163075	200373	cilia and flagella associated protein 221	CFAP221	39	75	50	91	83	72	0.46776	0.964468	0.55733	1.26209	1.26422	0.864334	0.682641	0.145989	69.1257	0.313269	2.17909	0.0293251
ENSG00000234478	107985353	ACBD3 antisense RNA 1	ACBD3-AS1	53	73	88	91	106	124	11.4718	16.9414	17.7021	22.7767	29.1372	26.8639	0.682364	0.0554397	89.3338	0.256518	2.6601	0.00781177
ENSG00000139974	145389	solute carrier family 38 member 6	SLC38A6	117	128	108	189	161	183	2.45536	2.8801	2.10638	4.58651	4.29082	3.84389	0.682047	0.010966	148.667	0.207686	3.28403	0.00102335
ENSG00000242689	1270	ciliary neurotrophic factor	CNTF	21	24	26	35	45	25	1.27856	1.56668	1.47115	2.46411	3.47935	1.52346	0.68166	0.297327	29.8587	0.395582	1.72318	0.0848555
ENSG00000057704	57458	transmembrane and coiled-coil domain family 3	TMCC3	152	200	157	279	282	197	2.70296	3.81324	2.59466	5.7371	6.3684	3.50633	0.681278	0.0524604	214.437	0.253885	2.68341	0.00728756
ENSG00000168772	80319	CXXC finger protein 4	CXXC4	1532	2148	2241	3225	3314	2198	21.8696	32.8765	29.7309	53.2359	60.0787	31.4052	0.681275	0.035916	2475.99	0.239849	2.84043	0.00450529
ENSG00000080503	6595	SWI/SNF related BAF chromatin remodeling complex subunit ATPase 2	SMARCA2	91	107	73	158	146	101	0.552443	0.696463	0.411863	1.10916	1.1256	0.613703	0.680833	0.108035	114.579	0.290748	2.34166	0.0191981
ENSG00000126562	65266	WNK lysine deficient protein kinase 4	WNK4	34	25	19	36	39	43	0.744699	0.587097	0.386758	0.911792	1.0848	0.942671	0.680133	0.246942	32.991	0.365847	1.85906	0.063018
ENSG00000151729	291	solute carrier family 25 member 4	SLC25A4	656	626	734	960	881	1202	15.7637	16.1286	16.3921	26.6758	26.8853	28.91	0.680037	6.95201e-05	843.893	0.145647	4.66909	3.02535e-06
ENSG00000113742	80315	cytoplasmic polyadenylation element binding protein 4	CPEB4	329	526	422	681	746	460	3.64788	6.25314	4.34851	8.73138	10.5043	5.10496	0.679427	0.0749515	536.181	0.269595	2.52018	0.0117294
ENSG00000134575	53	acid phosphatase 2, lysosomal	ACP2	476	363	451	606	538	811	15.8212	12.9362	13.9313	23.2915	22.7091	26.9801	0.67924	0.00280948	540.575	0.18302	3.71128	0.000206214
ENSG00000267104	653645	TBC1D3P1-DHX40P1 readthrough, transcribed pseudogene	TBC1D3P1-DHX40P1	72	114	75	150	113	131	4.52887	7.6883	4.38432	10.9104	9.02652	8.24743	0.679218	0.0676438	109.932	0.264532	2.56762	0.0102399
ENSG00000153814	221895	JAZF zinc finger 1	JAZF1	128	185	166	227	289	192	3.48109	5.39442	4.19563	7.13876	9.98132	5.22633	0.678685	0.0631673	200.889	0.261009	2.60024	0.00931599
ENSG00000145681	1404	hyaluronan and proteoglycan link protein 1	HAPLN1	13	35	14	36	26	32	0.242886	0.701125	0.243092	0.777774	0.616904	0.598411	0.678488	0.395538	26.2112	0.456688	1.48567	0.137366
ENSG00000182379	11247	neurexophilin 4	NXPH4	117	74	99	145	123	170	6.29878	4.2714	4.95324	9.02673	8.40931	9.1603	0.67822	0.0352101	121.543	0.238073	2.84879	0.0043886
ENSG00000121577	64091	popeye domain cAMP effector 2	POPDC2	25	21	16	31	20	44	1.31115	1.18086	0.779858	1.88003	1.33207	2.3097	0.67798	0.326481	26.0695	0.411081	1.64926	0.0990943
ENSG00000275120	ENSG00000275120	ZSCAN2 antisense RNA 1	ZSCAN2-AS1	47	37	43	64	64	62	1.48381	1.25242	1.26164	2.33643	2.56594	1.95913	0.677117	0.101731	53.2894	0.28534	2.37302	0.0176433
ENSG00000228275	ENSG00000228275	ARMCX3 antisense RNA 1	ARMCX3-AS1	260	287	340	454	422	447	61.4452	72.7218	74.6754	124.069	126.652	105.734	0.676065	0.000888557	370.164	0.167348	4.03987	5.34819e-05
ENSG00000072135	26469	protein tyrosine phosphatase non-receptor type 18	PTPN18	763	642	779	1151	919	1213	15.4145	13.9062	14.626	26.8888	23.5779	24.5276	0.674815	0.00020517	912.973	0.152746	4.41789	9.96671e-06
ENSG00000213976	ENSG00000213976			116	188	123	229	213	196	7.61501	13.2324	7.50415	17.3836	17.7573	12.8783	0.673042	0.0567037	179.487	0.254075	2.64899	0.00807335
ENSG00000226031	100129662	FGF13 antisense RNA 1	FGF13-AS1	30	16	17	39	18	39	3.03408	1.73498	1.59786	4.56102	2.31187	3.94785	0.672551	0.371032	26.4408	0.43573	1.5435	0.122709
ENSG00000270069	ENSG00000270069	miR222/221 cluster host gene	MIR222HG	38	31	28	57	52	35	1.53539	1.34296	1.05142	2.66319	2.66823	1.41545	0.672524	0.23643	40.8354	0.356351	1.88725	0.0591264
ENSG00000223353	ENSG00000223353			31	30	30	54	32	51	4.53833	4.70895	4.08169	9.14155	5.94935	7.473	0.670835	0.189922	37.9977	0.331269	2.02505	0.0428625
ENSG00000156959	375323	LHFPL tetraspan subfamily member 4	LHFPL4	35	34	56	57	50	80	0.757716	0.789197	1.1267	1.42694	1.37465	1.73348	0.670369	0.14223	51.701	0.305779	2.19233	0.0283554
ENSG00000136960	5168	ectonucleotide pyrophosphatase/phosphodiesterase 2	ENPP2	195	239	264	359	315	366	3.35579	4.40988	4.22229	7.14409	6.88424	6.30423	0.670205	0.00193856	290.627	0.175434	3.82027	0.000133306
ENSG00000117298	1889	endothelin converting enzyme 1	ECE1	628	499	689	827	742	1162	9.95112	8.47776	10.1465	15.1534	14.9314	18.4293	0.670092	0.0035222	755.889	0.183954	3.64271	0.000269784
ENSG00000178695	115207	potassium channel tetramerization domain containing 12	KCTD12	332	524	351	654	607	536	6.17009	10.4413	6.06239	14.0547	14.3261	9.9703	0.669884	0.0374682	506.57	0.237228	2.82379	0.00474589
ENSG00000136436	10241	calcium binding and coiled-coil domain 2	CALCOCO2	508	584	615	854	859	817	7.085	8.73287	7.9714	13.7729	15.2144	11.4048	0.669222	0.000833669	711.719	0.164884	4.05876	4.93345e-05
ENSG00000184113	7122	claudin 5	CLDN5	38	14	16	26	26	52	1.2833	0.50692	0.502166	1.01533	1.11507	1.75767	0.668684	0.424052	28.6042	0.470487	1.42126	0.155242
ENSG00000008294	9043	sperm associated antigen 9	SPAG9	5218	6916	6624	10014	9887	7734	50.5604	71.8505	59.6501	112.203	121.662	75.0069	0.668661	0.0109353	7821.43	0.203551	3.28498	0.0010199
ENSG00000174740	140886	poly(A) binding protein cytoplasmic 5	PABPC5	64	99	93	117	137	125	2.14819	3.56283	2.90107	4.54119	5.83979	4.19945	0.668581	0.0565749	106.743	0.252294	2.65001	0.00804898
ENSG00000260659	ENSG00000260659			29	38	24	46	57	31	8.33305	11.7073	6.40916	15.2846	20.8001	8.91575	0.667371	0.300103	38.3224	0.388836	1.71633	0.0861017
ENSG00000181019	1728	NAD(P)H quinone dehydrogenase 1	NQO1	143	139	128	182	216	212	5.57371	5.80886	4.63663	8.20298	10.6917	8.27055	0.666927	0.0149663	171.591	0.21007	3.17478	0.0014995
ENSG00000182534	439921	matrix remodeling associated 7	MXRA7	2501	2470	3045	3852	3734	4324	31.3168	33.161	35.4351	55.7752	59.3776	54.1925	0.666919	1.34829e-05	3332	0.132499	5.03339	4.81891e-07
ENSG00000237350	ENSG00000237350	CDC42 pseudogene 6	CDC42P6	27	26	36	42	36	55	5.42816	5.60441	6.72628	9.76404	9.19128	11.0673	0.666591	0.186895	36.8865	0.327404	2.03599	0.0417512
ENSG00000186417	342035	gliomedin	GLDN	30	27	38	51	35	56	0.48861	0.471491	0.575187	0.960513	0.723926	0.912892	0.665889	0.177838	39.37	0.32248	2.0649	0.0389323
ENSG00000169855	6091	roundabout guidance receptor 1	ROBO1	994	1204	1330	1886	1826	1469	10.4168	13.5283	12.9534	22.855	24.3016	15.4085	0.665717	0.00808056	1466.09	0.196852	3.38182	0.000720079
ENSG00000138413	3417	isocitrate dehydrogenase (NADP(+)) 1	IDH1	4387	5201	5731	7668	7661	7267	108.112	137.423	131.256	218.514	239.759	179.247	0.66506	0.000579299	6365.15	0.160111	4.15374	3.27078e-05
ENSG00000254551	ENSG00000254551			14	13	28	28	25	28	2.11646	2.10714	3.93391	4.89477	4.79962	4.23673	0.664855	0.35982	22.6402	0.423562	1.56968	0.11649
ENSG00000278616	ENSG00000278616	BEN domain containing 3 pseudogene 3	BEND3P3	39	48	72	85	68	82	1.85091	2.44248	3.17568	4.66479	4.09841	3.89516	0.664226	0.106042	65.6421	0.282397	2.3521	0.0186678
ENSG00000272501	ENSG00000272501			15	18	17	26	18	31	0.612054	0.787479	0.644661	1.22677	0.93273	1.26605	0.664208	0.350592	20.781	0.41753	1.5908	0.111654
ENSG00000197479	56125	protocadherin beta 11	PCDHB11	49	55	77	84	101	80	1.36073	1.63759	1.98724	2.6974	3.5619	2.22359	0.66342	0.101835	74.9929	0.279639	2.37241	0.0176723
ENSG00000148143	58499	zinc finger protein 462	ZNF462	2090	2407	2239	3651	3423	2855	19.8543	24.5161	19.7672	40.1061	41.2951	27.1459	0.663322	0.00500733	2808.52	0.1877	3.53394	0.000409409
ENSG00000166086	83700	junctional adhesion molecule 3	JAM3	2449	2481	2686	3875	3501	3929	53.4582	58.0658	54.4898	97.8113	97.0516	85.8416	0.66325	6.24242e-06	3169.21	0.127754	5.19161	2.0848e-07
ENSG00000151914	667	dystonin	DST	1692	1848	1753	2869	2742	2180	4.06993	4.76603	3.91879	7.98011	8.37605	5.24848	0.663047	0.0073105	2207.04	0.194195	3.41433	0.000639386
ENSG00000178764	22882	zinc fingers and homeoboxes 2	ZHX2	338	334	307	525	415	522	8.78972	9.31264	7.4196	15.7874	13.7054	13.5869	0.662379	0.00157217	408.642	0.170657	3.88134	0.000103881
ENSG00000107611	8029	cubilin	CUBN	107	122	121	174	182	160	0.934158	1.142	0.981761	1.75662	2.01787	1.39813	0.66148	0.0203062	145.76	0.215802	3.06522	0.00217512
ENSG00000180229	ENSG00000180229	HERC2 pseudogene 3	HERC2P3	134	107	98	187	174	140	3.79581	3.24976	2.57994	6.12539	6.25942	3.96934	0.661423	0.063068	141.911	0.254296	2.601	0.00929525
ENSG00000197780	6884	TATA-box binding protein associated factor 13	TAF13	500	587	503	832	840	669	20.948	26.3681	19.5851	40.3077	44.6927	28.0536	0.661334	0.0130712	663.512	0.205182	3.22316	0.00126785
ENSG00000261938	ENSG00000261938			49	35	43	45	53	93	17.2469	13.2084	14.0659	18.3155	23.6906	32.7633	0.661306	0.19455	52.7837	0.329007	2.01001	0.0444302
ENSG00000117632	3925	stathmin 1	STMN1	11498	13155	15080	19961	19074	19525	213.138	261.456	259.791	427.872	449.02	362.26	0.661207	0.000152383	16473.5	0.147345	4.48746	7.20764e-06
ENSG00000230450	ENSG00000230450	NEK2 pseudogene 4	NEK2P4	16	11	12	30	13	15	1.39414	1.02765	0.971742	3.02273	1.43851	1.30818	0.66083	0.487194	16.2735	0.512974	1.28823	0.197664
ENSG00000247473	100852407	CARS1 antisense RNA 1	CARS1-AS1	152	168	223	257	222	328	6.56045	7.77441	8.94497	12.8267	12.1682	14.1695	0.660433	0.00966314	224.38	0.198647	3.32465	0.000885299
ENSG00000185697	4603	MYB proto-oncogene like 1	MYBL1	145	196	200	309	259	227	2.31953	3.36168	2.97335	5.71587	5.26159	3.63453	0.660353	0.0283566	224.57	0.225043	2.93434	0.00334255
ENSG00000267139	ENSG00000267139			117	82	105	132	132	190	29.9749	22.5245	25.0003	39.1055	42.9468	48.721	0.660279	0.037891	126.369	0.234159	2.81979	0.0048055
ENSG00000143126	1952	cadherin EGF LAG seven-pass G-type receptor 2	CELSR2	5911	4930	5548	8873	7361	8062	53.3513	47.7089	46.5377	92.6076	84.3735	72.8312	0.660258	0.000386283	6821.87	0.154977	4.26035	2.04108e-05
ENSG00000241313	100128025	WWTR1 antisense RNA 1	WWTR1-AS1	24	12	18	23	21	37	1.05915	0.567801	0.73825	1.17373	1.17693	1.63433	0.659752	0.379449	22.4277	0.432753	1.52455	0.127372
ENSG00000155961	116442	RAB39B, member RAS oncogene family	RAB39B	284	332	324	458	485	441	9.63592	12.0776	10.2165	17.9693	20.8978	14.9763	0.659287	0.00383303	390.923	0.182348	3.61554	0.000299717
ENSG00000204128	257407	chromosome 2 open reading frame 72	C2orf72	155	141	117	221	188	205	4.70118	4.58524	3.29795	7.75102	7.24132	6.22328	0.658198	0.0222345	172.586	0.21706	3.03234	0.00242668
ENSG00000163376	84541	kelch repeat and BTB domain containing 8	KBTBD8	114	194	161	234	244	211	2.78743	5.08591	3.65855	6.61617	7.57659	5.16383	0.658161	0.0521641	194.945	0.244998	2.6864	0.00722276
ENSG00000163885	348807	cilia and flagella associated protein 100	CFAP100	55	53	51	88	68	80	1.88322	1.94572	1.6229	3.48427	2.95686	2.74169	0.658059	0.0746726	66.1876	0.260943	2.52185	0.0116738
ENSG00000260898	100287559	ADPGK antisense RNA 1	ADPGK-AS1	36	24	44	47	38	70	0.82551	0.590064	0.937683	1.24626	1.10659	1.6066	0.657445	0.216226	42.8448	0.337845	1.946	0.0516552
ENSG00000223646	101928012	uncharacterized LOC101928012	LOC101928012	23	54	36	49	70	46	0.518982	1.30643	0.754937	1.27853	2.00589	1.0389	0.65714	0.301083	47.1069	0.383483	1.71361	0.086601
ENSG00000182359	143879	kelch repeat and BTB domain containing 3	KBTBD3	50	66	63	93	85	86	1.11133	1.57284	1.30136	2.39028	2.39926	1.91321	0.656942	0.0662329	74.3358	0.25478	2.57847	0.00992399
ENSG00000142166	3454	interferon alpha and beta receptor subunit 1	IFNAR1	499	663	587	924	904	736	3.68618	5.25118	4.02993	7.89295	8.48065	5.44181	0.656885	0.014562	727.034	0.206251	3.18488	0.00144813
ENSG00000083814	79891	zinc finger protein 671	ZNF671	242	257	240	392	346	354	7.93425	9.03424	7.31283	14.8617	14.4063	11.6167	0.6568	0.00325004	307.529	0.17907	3.66784	0.00024461
ENSG00000118997	56171	dynein axonemal heavy chain 7	DNAH7	59	96	63	132	116	71	0.320026	0.558307	0.317583	0.82794	0.799054	0.385462	0.656664	0.206801	91.0594	0.33301	1.9719	0.0486209
ENSG00000152217	26040	SET binding protein 1	SETBP1	948	1124	1042	1693	1663	1191	7.65331	9.72915	7.81794	15.8048	17.0497	9.62371	0.656227	0.0233215	1294.25	0.217699	3.01437	0.00257513
ENSG00000104635	23516	solute carrier family 39 member 14	SLC39A14	729	826	908	1220	1180	1223	12.2204	14.8459	14.1458	23.6489	25.1203	20.5199	0.655799	0.000242955	1020.15	0.149822	4.37718	1.20222e-05
ENSG00000107863	57584	Rho GTPase activating protein 21	ARHGAP21	2258	2554	2299	3927	3636	2855	23.4383	28.4244	22.1781	47.1363	47.9304	29.6619	0.655599	0.0125202	2957.86	0.202352	3.2399	0.00119573
ENSG00000230797	404281	YY2 transcription factor	YY2	38	54	24	72	48	53	1.59783	2.43449	0.937869	3.50083	2.56314	2.23056	0.655072	0.272982	48.6903	0.365681	1.79138	0.0732331
ENSG00000091157	23335	WD repeat domain 7	WDR7	321	508	381	646	606	526	4.1771	7.08764	4.60764	9.72062	10.0145	6.85087	0.654894	0.0340632	503.464	0.228778	2.86258	0.00420211
ENSG00000226530	ENSG00000226530			56	73	70	111	90	92	0.620796	0.867665	0.721178	1.4229	1.26703	1.0208	0.654241	0.0634818	82.536	0.2518	2.59826	0.00936978
ENSG00000215154	ENSG00000215154			23	23	23	31	26	46	7.27709	7.80236	6.76303	11.3418	10.4469	14.5673	0.654192	0.277437	28.5704	0.368038	1.77751	0.0754846
ENSG00000268182	147670	small integral membrane protein 17	SMIM17	24	49	29	43	58	49	1.09289	2.39237	1.22729	2.26425	3.35411	2.23332	0.653654	0.275852	42.5535	0.366765	1.78221	0.0747145
ENSG00000079435	3991	lipase E, hormone sensitive type	LIPE	253	124	248	252	215	471	5.67672	2.98309	5.17145	6.53837	6.12633	10.5776	0.653207	0.16115	257.864	0.307572	2.12375	0.0336909
ENSG00000149177	5795	protein tyrosine phosphatase receptor type J	PTPRJ	742	829	893	1319	1151	1145	8.82449	10.5708	9.87009	18.1394	17.3838	13.6295	0.652865	0.000833669	1019.91	0.160852	4.0588	4.93252e-05
ENSG00000291073	ENSG00000291073			67	60	48	68	80	113	1.08467	1.04146	0.722184	1.27299	1.64474	1.83101	0.651703	0.121222	72.8918	0.285721	2.28091	0.0225539
ENSG00000101871	4281	midline 1	MID1	1738	1862	1539	2806	2688	2022	14.0057	16.088	11.5259	26.1477	27.5086	16.3089	0.651549	0.0239077	2139.08	0.216837	3.00479	0.00265768
ENSG00000243970	ENSG00000243970	peptidylprolyl isomerase E like (pseudogene)	PPIEL	66	56	59	95	75	98	11.2395	10.2249	9.33766	18.7076	16.2199	16.7039	0.65136	0.0606388	75.0704	0.248716	2.61889	0.00882153
ENSG00000215217	134121	cilia and flagella associated protein 90	CFAP90	87	81	75	111	117	131	4.92407	4.91539	3.94503	7.26474	8.40961	7.42108	0.651306	0.0354816	101.003	0.228909	2.84526	0.00443756
ENSG00000228384	ENSG00000228384			28	22	22	39	27	41	6.79752	5.72642	4.96363	10.9484	8.32417	9.96246	0.651044	0.269342	29.8733	0.361528	1.80081	0.0717327
ENSG00000138587	55329	meiosis specific nuclear structural 1	MNS1	69	118	56	126	127	105	3.1821	5.83464	2.40014	6.71934	7.43794	4.84667	0.650158	0.188173	101.695	0.320139	2.03086	0.0422692
ENSG00000239569	ENSG00000239569	KMT2E antisense RNA 1	KMT2E-AS1	77	68	84	129	89	120	8.88113	8.40919	9.0041	17.2052	13.0362	13.8532	0.649929	0.0442602	94.6034	0.23582	2.75604	0.00585062
ENSG00000289293	ENSG00000289293			25	27	21	33	34	41	6.321	7.31943	4.93456	9.64831	10.9171	10.3758	0.649701	0.257394	30.3457	0.354741	1.83148	0.067029
ENSG00000163406	6565	solute carrier family 15 member 2	SLC15A2	42	39	29	74	46	42	0.812772	0.809193	0.521556	1.65593	1.13048	0.813503	0.64854	0.25691	45.8656	0.353856	1.83278	0.0668354
ENSG00000148408	774	calcium voltage-gated channel subunit alpha1 B	CACNA1B	95	83	87	120	140	128	1.11156	1.04125	0.946042	1.6236	2.08027	1.49902	0.647894	0.041168	109.914	0.232451	2.78723	0.00531614
ENSG00000179761	51268	pipecolic acid and sarcosine oxidase	PIPOX	54	53	44	75	68	80	1.63955	1.72534	1.24156	2.6332	2.62195	2.43114	0.647857	0.0933493	62.7304	0.26809	2.41657	0.0156676
ENSG00000280029	ENSG00000280029			422	373	441	577	429	839	31.9816	30.3085	31.0606	50.5656	41.2886	63.6414	0.647361	0.0180358	510.459	0.20816	3.10992	0.00187141
ENSG00000113140	6678	secreted protein acidic and cysteine rich	SPARC	11352	11526	11505	16383	14937	19490	283.434	308.551	266.963	473.005	473.618	487.06	0.647245	1.81367e-05	14235.8	0.13023	4.97002	6.69477e-07
ENSG00000279047	ENSG00000279047	PCDHB1 antisense RNA 1	PCDHB1-AS1	498	466	594	760	695	831	18.4481	18.5087	20.4499	32.5557	32.6958	30.8115	0.647195	0.000235873	642.245	0.147607	4.38457	1.16215e-05
ENSG00000171867	5621	prion protein (Kanno blood group)	PRNP	374	474	500	616	708	638	15.8237	21.5022	19.6603	30.1376	38.0412	27.0176	0.647177	0.00677128	556.24	0.188152	3.43964	0.000582487
ENSG00000132016	79173	break repair meiotic recombinase recruitment factor 1	BRME1	80	50	68	90	66	140	2.41251	1.61666	1.90578	3.13844	2.5276	4.22569	0.646934	0.15094	81.7655	0.299413	2.16068	0.0307202
ENSG00000187553	340665	cytochrome P450 family 26 subfamily C member 1	CYP26C1	33	11	25	43	23	36	0.872869	0.311958	0.614553	1.31521	0.772588	0.953077	0.646907	0.401439	28.482	0.439638	1.47145	0.141169
ENSG00000285849	ENSG00000285849			36	39	48	60	51	70	2.62025	3.0435	3.24688	5.04991	4.71407	5.09952	0.646826	0.121333	50.6375	0.283694	2.28001	0.022607
ENSG00000260170	ENSG00000260170			46	58	51	85	73	69	5.02531	6.79362	5.17796	10.7378	10.1277	7.54474	0.6467	0.105076	64.227	0.274444	2.3564	0.018453
ENSG00000164061	8927	bassoon presynaptic cytomatrix protein	BSN	349	296	277	485	418	455	2.48842	2.26286	1.83553	3.99882	3.78494	3.24713	0.646326	0.00690816	382.869	0.18827	3.43298	0.000596991
ENSG00000103187	23406	coactosin like F-actin binding protein 1	COTL1	3908	3078	4029	5202	4346	6748	66.9352	56.5245	64.1329	103.03	94.5311	115.682	0.645014	0.00200683	4543.11	0.169278	3.81039	0.000138749
ENSG00000290376	283755	HERC2 pseudogene 3	HERC2P3	137	114	105	198	177	145	1.70937	1.52507	1.21756	2.85676	2.80462	1.81082	0.644458	0.0635817	147.872	0.248163	2.59692	0.00940651
ENSG00000284394	100616314	microRNA 4750	MIR4750	21	12	12	13	15	40	43.4252	26.6056	23.0615	31.0855	39.3912	82.7891	0.644362	0.518882	18.6355	0.527992	1.2204	0.222313
ENSG00000258881	ENSG00000258881			123	112	118	181	153	185	3.20006	3.1242	2.85311	5.44532	5.0551	4.81743	0.6443	0.0119894	145.939	0.197975	3.25446	0.0011361
ENSG00000197629	219972	macrophage expressed 1	MPEG1	22	14	16	24	28	24	0.576644	0.393443	0.389753	0.727425	0.932026	0.629632	0.644285	0.380081	21.5911	0.423113	1.52273	0.127827
ENSG00000175928	57633	leucine rich repeat neuronal 1	LRRN1	2341	2912	2322	3974	3735	3359	42.3511	56.4836	39.0399	83.1348	85.8101	60.8224	0.644004	0.0082407	3140.26	0.1908	3.37527	0.000737423
ENSG00000106780	1955	multiple EGF like domains 9	MEGF9	672	999	742	1258	1321	919	12.3521	19.6881	12.6753	26.7389	30.836	16.9074	0.643875	0.0609742	1000.12	0.246091	2.61641	0.00888598
ENSG00000113615	10802	SEC24 homolog A, COPII coat complex component	SEC24A	602	957	737	1184	1263	875	9.56138	16.2969	10.8787	21.7454	25.4749	13.9098	0.64332	0.0666123	950.103	0.249774	2.57561	0.0100065
ENSG00000173064	283450	HECT domain E3 ubiquitin protein ligase 4	HECTD4	1313	1276	1221	2085	1756	1733	6.99192	7.28535	6.0427	12.8389	11.8752	9.23678	0.64328	0.00221445	1577.17	0.170082	3.78218	0.000155462
ENSG00000214960	729920	CDP-L-ribitol pyrophosphorylase A	CRPPA	53	55	61	83	80	84	0.853251	0.949362	0.912672	1.54515	1.63559	1.35354	0.64305	0.0667482	69.7288	0.249771	2.57456	0.0100368
ENSG00000177752	285525	Yip1 domain family member 7	YIPF7	25	14	11	19	25	30	0.646353	0.388084	0.264306	0.568035	0.820833	0.776321	0.642651	0.439056	20.8488	0.463395	1.38683	0.165493
ENSG00000102158	84061	magnesium transporter 1	MAGT1	1102	1487	1483	2039	2027	1844	18.7638	27.1467	23.4673	40.1464	43.8305	31.426	0.642098	0.00553745	1677.17	0.183266	3.50364	0.000458947
ENSG00000155093	5799	protein tyrosine phosphatase receptor type N2	PTPRN2	1190	1051	1335	1705	1438	2121	28.3545	26.8501	29.5624	46.9776	43.5129	50.5831	0.641566	0.000570105	1471.44	0.154263	4.15892	3.19761e-05
ENSG00000177628	2629	glucosylceramidase beta 1	GBA1	107	136	133	175	170	206	3.39657	4.62874	3.92366	6.42371	6.85314	6.54506	0.641557	0.0136691	154.98	0.19999	3.20794	0.00133688
ENSG00000104490	83988	neurocalcin delta	NCALD	1635	1919	1978	2883	2677	2475	23.5402	29.6235	26.4669	47.9987	48.947	35.6663	0.641236	0.00181971	2279.39	0.167053	3.83852	0.000123776
ENSG00000139890	161253	RRAD and GEM like GTPase 2	REM2	195	125	181	243	204	290	10.0809	6.92853	8.69612	14.5265	13.393	15.0055	0.640951	0.0276541	206.341	0.217593	2.94563	0.00322293
ENSG00000111783	5992	regulatory factor X4	RFX4	985	1168	1117	1755	1632	1352	17.0601	21.6898	17.9797	35.149	35.8963	23.4375	0.640266	0.00939473	1348.99	0.192053	3.33379	0.000856705
ENSG00000160188	89765	radial spoke head component 1	RSPH1	71	46	53	89	70	91	2.85481	1.9831	1.98051	4.13809	3.57439	3.66227	0.639721	0.110334	70.2682	0.274583	2.32979	0.0198172
ENSG00000113805	5067	contactin 3	CNTN3	12	19	17	27	21	22	0.255913	0.434443	0.336933	0.665835	0.568742	0.469596	0.639314	0.397475	19.78	0.431738	1.48079	0.138662
ENSG00000264672	101927688	SEPTIN4 antisense RNA 1	SEPTIN4-AS1	25	28	25	28	35	52	1.16876	1.4035	1.0862	1.51368	2.07796	2.4332	0.639312	0.281232	32.1622	0.361908	1.7665	0.0773113
ENSG00000188396	343521	dynein light chain Tctex-type 4	DYNLT4	15	14	18	35	19	14	1.28193	1.28283	1.42964	3.45885	2.0621	1.19754	0.639114	0.471635	19.3484	0.484255	1.31979	0.186905
ENSG00000257545	100287944	uncharacterized LOC100287944	LOC100287944	71	92	102	133	125	127	3.39886	4.72205	4.53794	7.36238	7.59924	6.08512	0.638791	0.0402898	108.898	0.228467	2.79599	0.00517411
ENSG00000280214	ENSG00000280214			36	16	17	42	25	35	1.9655	0.936609	0.862587	2.65162	1.73339	1.91262	0.638671	0.395455	28.6599	0.429718	1.48626	0.137211
ENSG00000143333	6004	regulator of G protein signaling 16	RGS16	653	580	708	984	888	954	31.4028	29.9055	31.6426	54.7194	54.2316	45.9191	0.638516	0.000417272	798.545	0.150562	4.24089	2.22631e-05
ENSG00000225914	414764	HLA complex group 23	HCG23	32	27	36	54	54	28	0.400738	0.362528	0.418983	0.78198	0.858793	0.350961	0.637448	0.314902	39.1421	0.379687	1.67888	0.0931758
ENSG00000084453	6579	solute carrier organic anion transporter family member 1A2	SLCO1A2	258	318	391	503	510	373	2.59255	3.42612	3.65147	5.84477	6.50823	3.75152	0.637415	0.0434078	396.193	0.230531	2.76499	0.00569245
ENSG00000248664	ENSG00000248664			150	205	200	271	289	242	12.1639	17.824	15.0729	25.4123	29.7622	19.6421	0.637398	0.028985	228.39	0.217819	2.92627	0.00343052
ENSG00000112473	7922	solute carrier family 39 member 7	SLC39A7	3268	2874	3667	4593	3931	5869	94.5382	89.1416	98.5871	153.643	144.415	169.934	0.636237	0.000592954	4027.11	0.153417	4.14712	3.36683e-05
ENSG00000173175	111	adenylate cyclase 5	ADCY5	247	225	264	364	317	394	3.10292	3.03057	3.08221	5.28771	5.0573	4.95405	0.636206	0.00144306	302.604	0.162851	3.90667	9.35755e-05
ENSG00000173218	81839	VANGL planar cell polarity protein 1	VANGL1	147	225	182	281	262	263	1.882	3.08854	2.1655	4.16007	4.25979	3.37014	0.636034	0.0289599	228.39	0.217323	2.92668	0.00342601
ENSG00000228063	643723	LYPLAL1 divergent transcript	LYPLAL1-DT	48	65	78	78	112	84	0.885806	1.28611	1.33775	1.6645	2.62482	1.55155	0.635896	0.147601	78.3142	0.292685	2.17263	0.0298082
ENSG00000286009	ENSG00000286009			50	56	57	74	87	75	4.75763	5.71316	5.04056	8.14224	10.5129	7.14286	0.6356	0.102028	67.1627	0.268004	2.3716	0.0177111
ENSG00000159248	57369	gap junction protein delta 2	GJD2	105	134	74	200	134	124	4.16121	5.69382	2.7255	9.16542	6.74404	4.91861	0.635282	0.172515	130.102	0.304897	2.08359	0.0371972
ENSG00000176945	200958	mucin 20, cell surface associated	MUC20	74	61	52	127	68	79	1.25336	1.10775	0.818526	2.48737	1.46265	1.33925	0.634793	0.187387	77.3944	0.312227	2.03312	0.0420409
ENSG00000157654	445815	PALM2 and AKAP2 fusion	PALM2AKAP2	920	1081	1149	1601	1583	1357	5.80866	7.31782	6.74205	11.6888	12.6927	8.57547	0.634612	0.00518477	1293.51	0.180116	3.52335	0.000426126
ENSG00000231991	ENSG00000231991	annexin A2 pseudogene 2	ANXA2P2	13	33	32	15	24	78	1.47589	4.01692	3.37633	1.96922	3.46025	8.8633	0.634418	0.547574	31.7855	0.546919	1.15999	0.246054
ENSG00000198542	9358	integrin subunit beta like 1	ITGBL1	15	16	18	17	34	19	0.281252	0.321656	0.313661	0.368591	0.809594	0.356572	0.633654	0.454573	20.2059	0.468302	1.35309	0.176028
ENSG00000100987	30813	visual system homeobox 1	VSX1	37	18	16	27	26	53	1.19083	0.621141	0.478579	1.00486	1.06269	1.70732	0.633291	0.425369	29.4302	0.446471	1.41844	0.156064
ENSG00000118898	5493	periplakin	PPL	23	23	14	33	25	30	0.345943	0.370913	0.195699	0.573961	0.477531	0.451636	0.632805	0.359731	24.8701	0.403069	1.56997	0.116423
ENSG00000123595	9367	RAB9A, member RAS oncogene family	RAB9A	206	296	262	386	368	352	11.2896	17.3929	13.3443	24.4619	25.612	19.3083	0.632623	0.0177041	314.13	0.203014	3.11615	0.00183227
ENSG00000113594	3977	LIF receptor subunit alpha	LIFR	370	604	418	749	767	482	3.52383	6.16763	3.69976	8.24872	9.2767	4.59463	0.632189	0.122881	574.505	0.278024	2.27387	0.0229738
ENSG00000258843	105370489	uncharacterized LOC105370489	LOC105370489	15	32	18	37	33	24	4.43115	10.1354	4.94175	12.6392	12.3801	7.09621	0.631982	0.403793	26.8968	0.431573	1.46437	0.143093
ENSG00000168386	11259	filamin A interacting protein 1 like	FILIP1L	41	54	39	69	56	71	0.656412	0.926946	0.580284	1.27742	1.13858	1.13773	0.631814	0.14223	55.2615	0.288169	2.19251	0.0283424
ENSG00000117791	54996	mitochondrial amidoxime reducing component 2	MTARC2	42	53	41	72	48	80	1.87279	2.53386	1.69905	3.71247	2.7181	3.57042	0.631685	0.154562	55.9709	0.294078	2.14801	0.0317126
ENSG00000142669	83442	SH3 domain binding glutamate rich protein like 3	SH3BGRL3	1417	1051	1331	1921	1494	2144	187.317	148.963	163.519	293.647	250.809	283.676	0.631119	0.00332225	1560.11	0.172409	3.66059	0.000251638
ENSG00000262211	ENSG00000262211			73	111	85	148	134	106	10.6066	17.2919	11.4777	24.866	24.7253	15.4152	0.630498	0.113413	110.833	0.272337	2.31513	0.0206056
ENSG00000269755	ENSG00000269755			42	37	35	51	67	46	8.27148	7.81274	6.40598	11.6144	16.7569	9.06738	0.630144	0.225767	47.0819	0.328431	1.91865	0.0550287
ENSG00000186047	220107	deleted in lymphocytic leukemia 7	DLEU7	57	71	85	106	82	122	0.879147	1.17412	1.2184	1.89053	1.60615	1.88337	0.629329	0.0679173	86.9421	0.245306	2.56549	0.010303
ENSG00000168785	10098	tetraspanin 5	TSPAN5	1149	1328	1096	1791	1725	1661	17.9513	22.2455	15.9137	32.3566	34.2255	25.9738	0.628951	0.00443086	1471.9	0.176103	3.57149	0.00035496
ENSG00000277268	102723471	LHX1 divergent transcript	LHX1-DT	64	55	56	92	91	69	2.05014	1.88901	1.66715	3.40786	3.70194	2.21229	0.628836	0.130376	72.1012	0.280529	2.24161	0.0249869
ENSG00000273299	ENSG00000273299			68	42	66	75	84	96	21.2249	14.0558	19.1454	27.0701	33.2967	29.9915	0.628728	0.118764	72.0839	0.2745	2.29045	0.0219955
ENSG00000116525	55223	tripartite motif containing 62	TRIM62	135	131	108	157	165	226	3.93186	4.09076	2.92329	5.28757	6.10286	6.58815	0.628441	0.0394211	154.145	0.224061	2.80477	0.00503525
ENSG00000039139	1767	dynein axonemal heavy chain 5	DNAH5	26	53	30	67	48	43	0.121169	0.264828	0.129935	0.361066	0.284083	0.200576	0.628417	0.312669	45.0005	0.373207	1.68383	0.0922151
ENSG00000164675	154865	IQ motif and ubiquitin domain containing	IQUB	13	12	14	24	19	13	0.246788	0.244248	0.246998	0.526847	0.458057	0.24701	0.628151	0.487194	16.0312	0.48759	1.28828	0.19765
ENSG00000110422	10114	homeodomain interacting protein kinase 3	HIPK3	387	532	476	715	769	507	5.48933	8.09073	6.27478	11.7275	13.8522	7.19791	0.627842	0.0652038	572.551	0.24287	2.5851	0.00973507
ENSG00000153832	130888	F-box protein 36	FBXO36	88	120	98	146	165	129	2.5766	3.76716	2.6667	4.94321	6.13526	3.78046	0.62764	0.0785629	125.912	0.251222	2.49834	0.0124775
ENSG00000269349	ENSG00000269349			34	25	50	53	54	49	4.47412	3.52725	6.1148	8.06484	9.02416	6.45379	0.627183	0.23218	44.3611	0.330021	1.90044	0.0573757
ENSG00000261069	ENSG00000261069			28	39	34	50	48	48	2.62332	3.91765	2.96043	5.41694	5.71108	4.50115	0.626655	0.200494	41.4675	0.314753	1.99094	0.0464871
ENSG00000180530	8204	nuclear receptor interacting protein 1	NRIP1	1181	1605	1422	2251	2211	1551	16.0952	23.4525	18.0106	35.4742	38.2665	21.1567	0.626578	0.0474033	1726.33	0.229842	2.72612	0.0064083
ENSG00000275880	127138861	NAXD antisense RNA 1	NAXD-AS1	37	37	46	64	47	63	1.30948	1.404	1.513	2.6192	2.11242	2.23166	0.626087	0.148968	49.0082	0.28883	2.16767	0.0301839
ENSG00000006283	8913	calcium voltage-gated channel subunit alpha1 G	CACNA1G	195	158	147	235	221	273	2.2442	1.94963	1.57227	3.12742	3.23001	3.1447	0.626029	0.0213661	205.893	0.205482	3.04664	0.00231418
ENSG00000151276	9223	membrane associated guanylate kinase, WW and PDZ domain containing 1	MAGI1	1613	2170	1891	3029	2731	2401	15.9198	22.9631	17.3451	34.5695	34.2301	23.7183	0.625951	0.0139012	2328.11	0.195505	3.20171	0.00136613
ENSG00000278864	ENSG00000278864			31	11	17	30	25	31	2.04665	0.77865	1.04307	2.29031	2.09607	2.04849	0.625947	0.429042	24.3046	0.444462	1.40833	0.159034
ENSG00000135241	50640	patatin like phospholipase domain containing 8	PNPLA8	473	697	604	898	915	729	9.65516	15.2545	11.4583	21.1966	23.7194	14.8942	0.625876	0.034154	727.421	0.218736	2.86132	0.00421877
ENSG00000168615	8754	ADAM metallopeptidase domain 9	ADAM9	873	1220	1189	1596	1723	1372	5.71023	8.55593	7.22778	12.0716	14.3123	8.98222	0.625726	0.0228254	1342.77	0.207003	3.02279	0.00250454
ENSG00000257530	120766143	BICD1 antisense RNA 1	BICD1-AS1	30	46	45	48	52	76	8.53567	14.0327	11.8991	15.7925	18.789	21.6431	0.625488	0.193744	49.4093	0.310683	2.01327	0.0440862
ENSG00000290923	595135	phosphoglucomutase 5 pseudogene 2	PGM5P2	32	49	40	59	63	52	1.49662	2.45711	1.73862	3.19083	3.74184	2.43419	0.625422	0.19812	49.7143	0.312823	1.99928	0.045578
ENSG00000172020	2596	growth associated protein 43	GAP43	910	886	924	1142	1218	1598	55.4332	57.867	52.31	80.4427	94.2239	97.4307	0.625261	0.00115169	1115.14	0.157451	3.97115	7.1528e-05
ENSG00000197461	5154	platelet derived growth factor subunit A	PDGFA	23	39	41	66	29	55	0.580518	1.05541	0.961734	1.9263	0.929545	1.38944	0.625205	0.307701	41.9344	0.36881	1.6952	0.090038
ENSG00000165434	283209	phosphoglucomutase 2 like 1	PGM2L1	474	636	544	857	901	602	6.25023	8.99172	6.66654	13.0674	15.0878	7.94519	0.625167	0.0624421	678.871	0.239926	2.60566	0.00916975
ENSG00000255929	105369438	PIWIL4 antisense RNA 1	PIWIL4-AS1	28	20	22	39	33	29	2.17175	1.66322	1.58583	3.4979	3.2505	2.25133	0.625156	0.320952	28.8023	0.375925	1.66298	0.0963163
ENSG00000245384	101929468	CXXC4 antisense RNA 1	CXXC4-AS1	81	115	76	143	121	131	0.914037	1.39138	0.797033	1.86598	1.734	1.47959	0.624808	0.0837901	112.064	0.253262	2.46704	0.0136235
ENSG00000225580	ENSG00000225580	proliferation-associated 2G4 pseudogene 5	PA2G4P5	14	14	12	16	20	22	1.37624	1.47558	1.0963	1.81877	2.49678	2.1646	0.624622	0.455306	16.4489	0.462034	1.3519	0.176409
ENSG00000285884	105378268	uncharacterized LOC105378268	LOC105378268	17	23	25	31	28	35	2.31058	3.35172	3.15788	4.8722	4.83297	4.76134	0.624204	0.313581	26.5293	0.37124	1.68141	0.0926841
ENSG00000212643	7310	ZRSR2 pseudogene 1	ZRSR2P1	61	64	60	89	90	88	4.80533	5.40557	4.39267	8.10728	9.0037	6.93852	0.623973	0.0767147	75.9611	0.248647	2.50947	0.0120911
ENSG00000291129	728448	peptidylprolyl isomerase E like (pseudogene)	PPIEL	217	169	171	298	218	296	4.13234	3.45057	3.02633	6.56212	5.27202	5.6418	0.62393	0.0235447	228.872	0.207233	3.01076	0.00260592
ENSG00000278946	ENSG00000278946			56	41	40	74	81	40	14.5075	11.3882	9.63046	22.168	26.6485	10.3718	0.623544	0.30438	56.5083	0.365794	1.70463	0.0882629
ENSG00000291214	ENSG00000291214			128	165	137	226	196	199	6.9006	9.53737	6.86406	14.0889	13.4189	10.7379	0.623431	0.027793	176.513	0.211835	2.94301	0.00325041
ENSG00000241790	ENSG00000241790	enolase 1 pseudogene 4	ENO1P4	221	286	276	399	399	322	14.3372	19.8933	16.6405	29.9321	32.8723	20.9083	0.62334	0.0282995	320.502	0.212374	2.93511	0.00333432
ENSG00000077616	10003	N-acetylated alpha-linked acidic dipeptidase 2	NAALAD2	763	871	794	1295	1239	940	12.3264	15.0869	11.9211	24.1921	25.4196	15.1996	0.623294	0.0256553	996.002	0.20946	2.97572	0.00292302
ENSG00000151632	1646	aldo-keto reductase family 1 member C2	AKR1C2	64	85	87	115	109	116	1.21775	1.73407	1.53845	2.53028	2.63385	2.20916	0.623197	0.0532019	96.4624	0.232763	2.67739	0.00741988
ENSG00000286195	ENSG00000286195			21	33	31	31	41	51	1.62121	2.7315	2.22416	2.76741	4.01965	3.94076	0.623079	0.285105	34.7242	0.35474	1.75644	0.0790136
ENSG00000144909	114885	oxysterol binding protein like 11	OSBPL11	667	914	774	1183	1103	1107	16.7984	24.6806	18.1162	34.4523	35.2779	27.9049	0.622161	0.00725787	965.172	0.182071	3.41713	0.00063285
ENSG00000260466	ENSG00000260466			77	65	89	70	83	187	17.0817	15.4604	18.3491	17.9569	23.3832	41.5214	0.621911	0.240317	94.0413	0.331547	1.87578	0.0606848
ENSG00000288933	ENSG00000288933			91	125	108	191	141	134	4.37256	6.43979	4.82282	10.6125	8.60395	6.4445	0.621438	0.0785629	132.727	0.248747	2.49828	0.0124798
ENSG00000010278	928	CD9 molecule	CD9	68	107	108	127	150	127	1.35091	2.27913	1.994	2.91751	3.78436	2.52529	0.621401	0.0943976	115.495	0.257812	2.41029	0.0159399
ENSG00000246090	100507053	uncharacterized LOC100507053	LOC100507053	126	129	141	224	210	128	1.77591	1.94943	1.84694	3.65082	3.75885	1.80572	0.621231	0.124234	162.013	0.273972	2.26749	0.0233601
ENSG00000153707	5789	protein tyrosine phosphatase receptor type D	PTPRD	1054	1334	1201	2000	1819	1295	10.643	14.4427	11.2707	23.3531	23.326	13.0883	0.620808	0.0485991	1469.4	0.228678	2.71477	0.0066321
ENSG00000276707	ENSG00000276707			27	16	24	41	30	25	5.74746	3.65174	4.74796	10.0922	8.10995	5.3265	0.620368	0.371873	27.4227	0.402348	1.54187	0.123106
ENSG00000150510	220108	family with sequence similarity 124 member A	FAM124A	276	306	294	473	414	369	4.7703	5.67056	4.72245	9.45342	9.08702	6.38341	0.620128	0.0149382	358.638	0.195281	3.17558	0.0014954
ENSG00000048052	9734	histone deacetylase 9	HDAC9	1071	1638	1408	2061	2204	1590	7.17557	11.7665	8.76704	15.9675	18.7527	10.6624	0.619901	0.0556015	1683.41	0.233152	2.65878	0.00784238
ENSG00000163069	6443	sarcoglycan beta	SGCB	847	1157	1102	1655	1544	1227	22.5065	32.9629	27.2138	50.8526	52.1022	32.6331	0.619639	0.0284013	1268.46	0.211213	2.93371	0.00334934
ENSG00000204420	80739	megakaryocyte and platelet inhibitory receptor G6b	MPIG6B	31	24	24	42	35	37	1.22227	1.01458	0.879432	1.91491	1.75251	1.46016	0.619075	0.278106	32.414	0.348728	1.77524	0.0758591
ENSG00000275559	ENSG00000275559			40	44	41	55	68	56	34.059	40.1692	32.4444	54.1535	73.5302	47.7255	0.619053	0.175473	51.2543	0.298727	2.07231	0.0382369
ENSG00000131944	91442	FA core complex associated protein 24	FAAP24	123	85	120	143	155	174	5.20785	3.8587	4.72192	7.00134	8.33432	7.37383	0.618985	0.0445219	133.877	0.224882	2.75249	0.00591443
ENSG00000198954	26128	kinesin family binding protein	KIFBP	722	934	959	1275	1299	1158	11.3845	15.7904	14.0534	23.2477	26.0119	18.2758	0.618855	0.00805662	1066.45	0.182915	3.38329	0.00071623
ENSG00000091317	54918	CKLF like MARVEL transmembrane domain containing 6	CMTM6	1400	2068	1952	2552	2761	2419	42.0329	66.5702	54.4659	88.6	105.272	72.6921	0.61878	0.0183517	2211.2	0.199425	3.10282	0.00191689
ENSG00000179935	29075	long intergenic non-protein coding RNA 652	LINC00652	37	16	28	36	30	52	1.03644	0.480539	0.728924	1.1661	1.0672	1.45792	0.618675	0.35005	33.0542	0.388612	1.59201	0.111382
ENSG00000105559	57664	pleckstrin homology domain containing A4	PLEKHA4	386	283	270	498	342	532	8.28374	6.51169	5.38501	12.3583	9.32073	11.4272	0.618147	0.0413996	385.714	0.221984	2.78465	0.00535853
ENSG00000286110	ENSG00000286110			85	96	105	150	105	159	3.39299	4.10868	3.89526	6.92383	5.32277	6.35259	0.617888	0.0413858	116.491	0.221861	2.78503	0.00535233
ENSG00000286875	ENSG00000286875			18	28	18	42	27	23	1.42768	2.38114	1.32683	3.85211	2.71961	1.8259	0.617857	0.405119	26.3012	0.423015	1.4606	0.144124
ENSG00000185164	283820	NODAL modulator 2	NOMO2	311	309	373	471	411	551	5.2954	5.64111	5.90243	9.27365	8.8872	9.39031	0.61778	0.00132712	404.403	0.157134	3.93154	8.4403e-05
ENSG00000101134	55816	docking protein 5	DOK5	55	48	53	84	63	78	2.44399	2.28689	2.18875	4.31626	3.55518	3.46914	0.616778	0.108035	63.711	0.263403	2.34157	0.0192028
ENSG00000166833	89797	neuron navigator 2	NAV2	434	511	416	706	656	588	3.3147	4.1845	2.95278	6.23521	6.36272	4.49492	0.615473	0.0174605	557.59	0.197156	3.12176	0.00179776
ENSG00000100030	5594	mitogen-activated protein kinase 1	MAPK1	2603	3333	3212	4426	4522	4097	48.7828	66.9724	55.9438	95.9171	107.624	76.8509	0.615148	0.00508021	3730.1	0.174282	3.52961	0.00041618
ENSG00000254099	ENSG00000254099			42	27	37	40	55	57	14.1385	9.74506	11.5755	15.5706	23.5126	19.2051	0.614658	0.24206	43.2757	0.32852	1.87099	0.0613465
ENSG00000146350	221322	TBC1 domain family member 32	TBC1D32	92	104	109	158	158	117	1.54133	1.86814	1.69714	3.06095	3.36162	1.96193	0.614474	0.0803616	124.442	0.247079	2.48695	0.0128842
ENSG00000290596	ENSG00000290596			174	171	145	240	210	258	3.92163	4.1322	3.03717	6.25489	6.01064	5.82005	0.614004	0.0170534	200.677	0.196163	3.13007	0.00174767
ENSG00000279030	ENSG00000279030			60	55	64	84	67	108	3.21668	3.16146	3.18875	5.20749	4.5616	5.79524	0.613772	0.0942985	72.8106	0.254592	2.41081	0.0159173
ENSG00000159200	1827	regulator of calcineurin 1	RCAN1	282	329	353	429	434	521	4.68923	5.86565	5.4552	8.249	9.16488	8.67122	0.613735	0.00236625	392.313	0.163138	3.76207	0.000168513
ENSG00000136932	51531	tRNA methyltransferase O	TRMO	125	170	150	187	195	260	3.92918	5.72939	4.38194	6.79712	7.78414	8.18003	0.613018	0.0306301	181.433	0.210961	2.90583	0.00366276
ENSG00000114126	7029	transcription factor Dp-2	TFDP2	3237	3551	3866	5404	4950	4838	31.5077	37.0589	34.9719	60.8248	61.1876	47.1335	0.612996	0.000857104	4335.78	0.151343	4.05039	5.11322e-05
ENSG00000267510	ENSG00000267510			32	32	53	51	59	56	9.14968	9.81011	14.0837	16.8623	21.4236	16.0263	0.612695	0.214374	47.3384	0.314082	1.95075	0.0510871
ENSG00000104856	5971	RELB proto-oncogene, NF-kB subunit	RELB	31	29	41	42	16	92	1.1978	1.20141	1.47228	1.87657	0.785107	3.55797	0.612681	0.480795	40.8003	0.471101	1.30053	0.19342
ENSG00000223653	ENSG00000223653	BCL10 antisense RNA 1	BCL10-AS1	13	23	12	20	25	24	0.315665	0.598797	0.2708	0.561572	0.770919	0.583291	0.61264	0.459162	19.7247	0.455559	1.34481	0.178687
ENSG00000087245	4313	matrix metallopeptidase 2	MMP2	479	461	613	668	595	981	11.7868	12.1626	14.0186	19.0076	18.5935	24.1612	0.612387	0.0116953	629.78	0.187707	3.26246	0.0011045
ENSG00000256594	ENSG00000256594			38	57	66	66	88	74	10.0237	16.1209	16.1798	20.1318	29.4791	19.5375	0.612093	0.181548	65.3365	0.298062	2.05358	0.0400163
ENSG00000175866	10458	BAR/IMD domain containing adaptor protein 2	BAIAP2	2118	1343	1881	2354	2063	3331	23.8261	16.1984	19.6652	30.6214	29.4721	37.5052	0.612079	0.030045	2176.26	0.210144	2.91267	0.00358359
ENSG00000102466	2259	fibroblast growth factor 14	FGF14	42	55	55	57	97	60	0.332079	0.466254	0.404146	0.521145	0.973977	0.474825	0.611723	0.249989	61.9847	0.330509	1.85085	0.0641908
ENSG00000288809	ENSG00000288809			38	31	51	67	43	62	7.08603	6.19797	8.83839	14.4473	10.1829	11.5718	0.611311	0.205165	48.5336	0.309119	1.97759	0.0479746
ENSG00000128849	84952	cingulin like 1	CGNL1	37	54	56	81	55	75	0.495161	0.774829	0.696492	1.25349	0.934742	1.00461	0.611215	0.15627	59.653	0.285545	2.14052	0.0323128
ENSG00000141582	8535	chromobox 4	CBX4	718	589	738	958	863	1118	28.7599	25.2957	27.4728	44.3731	43.8994	44.8224	0.611046	0.00105602	831.838	0.152975	3.99441	6.48554e-05
ENSG00000116237	23463	isoprenylcysteine carboxyl methyltransferase	ICMT	2055	2097	2253	3161	2776	3244	48.4665	53.0269	49.3827	86.2076	83.1445	76.5774	0.610931	3.72178e-05	2607.27	0.126983	4.81114	1.50068e-06
ENSG00000152380	167555	family with sequence similarity 151 member B	FAM151B	34	35	30	47	53	41	1.2664	1.39774	1.03847	2.02432	2.50698	1.5285	0.610418	0.249989	40.54	0.329744	1.85119	0.0641428
ENSG00000258947	10381	tubulin beta 3 class III	TUBB3	18000	11789	18121	19796	17706	31986	280.88	197.239	262.793	357.205	350.876	499.573	0.609952	0.0476552	19450.3	0.223898	2.72424	0.0064449
ENSG00000178996	112574	sorting nexin 18	SNX18	426	602	646	810	867	684	7.41375	11.2329	10.4483	16.3006	19.1616	11.9145	0.609724	0.0391121	678.851	0.217171	2.80757	0.00499162
ENSG00000111727	29915	host cell factor C2	HCFC2	255	380	283	511	468	321	4.408	7.04292	4.54644	10.2144	10.2738	5.55388	0.609383	0.114412	375.032	0.263783	2.31017	0.0208787
ENSG00000187372	56123	protocadherin beta 13	PCDHB13	47	65	59	91	76	77	1.07541	1.59462	1.25461	2.40773	2.20838	1.76342	0.608572	0.121454	69.6124	0.266986	2.27941	0.0226425
ENSG00000163539	23122	cytoplasmic linker associated protein 2	CLASP2	1823	2426	2104	3071	3243	2697	13.8757	19.7982	14.8832	27.0296	31.3472	20.5465	0.608459	0.0181204	2588.23	0.195805	3.10747	0.00188694
ENSG00000055118	3757	potassium voltage-gated channel subfamily H member 2	KCNH2	558	353	465	617	532	842	8.96583	6.08134	6.94374	11.4639	10.8556	13.5413	0.608269	0.0373111	560.327	0.215265	2.82568	0.00471804
ENSG00000139537	85478	coiled-coil domain containing 65	CCDC65	120	93	85	145	152	128	5.85344	4.86386	3.8533	8.17881	9.41583	6.24929	0.60819	0.0975379	122.024	0.254024	2.39422	0.0166558
ENSG00000144230	2840	G protein-coupled receptor 17	GPR17	61	87	33	89	77	97	2.64464	4.04412	1.32964	4.46189	4.23948	4.20919	0.608068	0.28455	74.6623	0.345964	1.75761	0.0788143
ENSG00000260017	ENSG00000260017			43	68	47	74	82	69	13.7934	23.3873	14.0115	27.449	33.4043	22.1535	0.607969	0.188653	64.5976	0.299577	2.02942	0.0424152
ENSG00000198211	ENSG00000198211			17863	11680	18038	19553	17526	31839	745.154	522.399	699.3	943.184	928.451	1329.36	0.607835	0.050798	19298	0.22539	2.69682	0.00700058
ENSG00000036530	10858	cytochrome P450 family 46 subfamily A member 1	CYP46A1	156	134	152	206	200	226	1.93042	1.77787	1.74806	2.94772	3.14299	2.79915	0.607366	0.0129964	179.834	0.188324	3.22512	0.00125921
ENSG00000196562	55959	sulfatase 2	SULF2	977	838	992	1241	1181	1611	16.2088	14.9062	15.2951	23.8078	24.8823	26.7511	0.6071	0.00115459	1140.65	0.152909	3.97034	7.17699e-05
ENSG00000124151	8202	nuclear receptor coactivator 3	NCOA3	673	805	802	1230	1159	823	9.2591	11.8746	10.2544	19.5682	20.2499	11.333	0.606815	0.0477025	926.596	0.222816	2.7234	0.00646146
ENSG00000244242	402778	interferon induced transmembrane protein 10	IFITM10	62	35	52	60	53	103	1.49826	0.906839	1.16783	1.67663	1.6265	2.49127	0.606066	0.242299	60.454	0.324047	1.8703	0.0614419
ENSG00000186479	401190	regulator of G protein signaling 7 binding protein	RGS7BP	21	34	22	38	43	28	0.525457	0.912147	0.511592	1.09949	1.36638	0.701239	0.606023	0.372857	31.5245	0.393469	1.5402	0.123511
ENSG00000212978	339803	C2orf74 divergent transcript	C2orf74-DT	128	156	159	231	199	200	4.7676	6.22993	5.50391	9.94933	9.413	7.45608	0.606014	0.0240955	179.915	0.201921	3.00124	0.00268883
ENSG00000170396	91752	zinc finger protein 804A	ZNF804A	35	33	20	46	54	24	0.8953	0.905071	0.47546	1.36066	1.7542	0.614472	0.605182	0.429042	36.2302	0.429681	1.40845	0.158999
ENSG00000215835	284685	EWS RNA binding protein 1 pseudogene	LOC284685	29	21	58	52	41	60	1.70555	1.3242	3.17013	3.53639	3.0622	3.53189	0.605182	0.332349	43.1509	0.369938	1.6359	0.101861
ENSG00000118402	6785	ELOVL fatty acid elongase 4	ELOVL4	264	366	323	448	486	415	10.1465	15.0821	11.5371	19.9105	23.721	15.9643	0.604855	0.030045	387.491	0.207652	2.91283	0.00358165
ENSG00000171365	1184	chloride voltage-gated channel 5	CLCN5	607	788	718	1058	1097	824	6.1352	8.53954	6.74448	12.3657	14.0809	8.336	0.604712	0.0366643	858.926	0.213491	2.83249	0.00461868
ENSG00000253629	ENSG00000253629			265	346	402	500	506	419	85.006	119	119.843	185.467	206.129	134.527	0.604418	0.0345976	409.587	0.211626	2.85606	0.00428927
ENSG00000091129	4897	neuronal cell adhesion molecule	NRCAM	2788	3899	3462	4960	5172	4198	40.483	60.7018	46.7187	83.2825	95.3726	61.0117	0.604418	0.0253796	4123.43	0.202803	2.98032	0.00287946
ENSG00000196526	60312	actin filament associated protein 1	AFAP1	539	481	499	726	729	704	6.23106	5.96192	5.36115	9.70514	10.7025	8.14585	0.603619	0.00437123	618.034	0.168802	3.5759	0.000349019
ENSG00000211455	23012	serine/threonine kinase 38 like	STK38L	1108	1648	1352	2079	2133	1574	18.6955	29.8141	21.2011	40.5642	45.7059	26.5823	0.60294	0.0598517	1669.98	0.229681	2.62512	0.00866182
ENSG00000285676	ENSG00000285676			28	24	23	33	36	38	1.48871	1.36815	1.13649	2.02889	2.43075	2.02221	0.602929	0.301707	30.5598	0.352156	1.71211	0.086877
ENSG00000228624	101927768	HDAC2 and HS3ST5 antisense RNA 2	HDAC2-AS2	38	49	45	64	66	57	0.498745	0.689539	0.548897	0.971329	1.10008	0.74879	0.602874	0.176418	53.6792	0.291328	2.0694	0.0385087
ENSG00000057019	131566	discoidin, CUB and LCCL domain containing 2	DCBLD2	3214	4299	4273	5882	5889	4821	32.995	47.3192	40.7679	69.8262	76.7765	49.5369	0.602579	0.0201044	4774.89	0.196366	3.06865	0.0021503
ENSG00000240254	100874201	B4GALT4 antisense RNA 1	B4GALT4-AS1	36	41	47	51	53	73	7.55222	9.22197	9.16333	12.3718	14.1199	15.328	0.601257	0.174892	50.1189	0.289815	2.07462	0.0380218
ENSG00000112697	55754	transmembrane protein 30A	TMEM30A	1983	3029	2838	3731	4209	3058	41.7362	68.353	55.512	90.8045	112.5	64.4196	0.601239	0.0601112	3178.54	0.229205	2.62315	0.00871218
ENSG00000232085	ENSG00000232085			53	92	80	106	100	114	12.5767	23.4071	17.6427	29.0863	30.1353	27.0761	0.601216	0.11358	91.1693	0.259826	2.31392	0.0206724
ENSG00000213949	3672	integrin subunit alpha 1	ITGA1	47	59	60	82	79	74	0.293482	0.395006	0.348192	0.592093	0.626464	0.462494	0.60117	0.122046	67.3172	0.263979	2.27734	0.0227657
ENSG00000114473	84223	IQ motif containing G	IQCG	262	279	239	381	380	346	4.06264	4.63851	3.4442	6.83161	7.48299	5.36998	0.601129	0.0198906	317.674	0.195643	3.07259	0.00212213
ENSG00000155530	136332	leucine rich repeats and guanylate kinase domain containing	LRGUK	46	32	34	51	57	51	0.765349	0.570847	0.525732	0.981214	1.20437	0.849302	0.600881	0.234567	45.6566	0.317607	1.8919	0.0585045
ENSG00000143337	26092	torsin 1A interacting protein 1	TOR1AIP1	460	638	602	804	826	772	11.353	16.8827	13.8081	22.9457	25.8892	19.0704	0.600582	0.0141816	688.843	0.188002	3.19455	0.00140049
ENSG00000254333	102546298	NDST1 antisense RNA 1	NDST1-AS1	28	26	28	30	32	56	8.81092	8.77212	8.18851	10.9163	12.7879	17.6377	0.600489	0.316078	33.184	0.358458	1.6752	0.0938952
ENSG00000251474	ENSG00000251474	ribosomal protein L32 pseudogene 3	RPL32P3	18	12	35	27	32	32	7.57968	5.41786	13.6971	13.1472	17.1125	13.4871	0.599949	0.433825	25.975	0.429513	1.39681	0.162469
ENSG00000255438	ENSG00000255438			148	97	122	147	136	247	7.03262	4.94191	5.38765	8.07727	8.2069	11.7474	0.599581	0.116397	148.846	0.260558	2.30114	0.0213835
ENSG00000176014	84617	tubulin beta 6 class V	TUBB6	1186	1016	1456	1441	1432	2368	34.8489	32.0086	39.7603	48.9621	53.4358	69.6428	0.59948	0.0248237	1475.23	0.200502	2.98989	0.00279076
ENSG00000156395	22986	sortilin related VPS10 domain containing receptor 3	SORCS3	32	32	31	43	45	47	0.664685	0.712663	0.598428	1.03282	1.18703	0.977134	0.599373	0.232397	38.5926	0.315558	1.89941	0.0575112
ENSG00000115520	80219	coenzyme Q10B	COQ10B	132	180	175	237	242	207	5.75949	8.42075	7.0963	11.9578	13.4094	9.04005	0.599192	0.0466672	197.249	0.219298	2.73232	0.00628891
ENSG00000281731	101929741	METTL14 divergent transcript	METTL14-DT	12	15	16	21	19	21	0.184616	0.247428	0.228767	0.373594	0.371217	0.323369	0.598959	0.456597	17.3978	0.443796	1.34963	0.177136
ENSG00000291107	374443	C-type lectin domain family 2 member D pseudogene	LOC374443	104	150	136	190	197	162	3.35467	5.18771	4.07699	7.08699	8.06989	5.23024	0.598403	0.0739173	158.076	0.236895	2.52603	0.011536
ENSG00000225400	ENSG00000225400	RAB28, member RAS oncogene family pseudogene 5	RAB28P5	17	29	28	29	35	41	3.02398	5.5309	4.62884	5.96513	7.90647	7.29968	0.598301	0.34102	29.8971	0.37076	1.61372	0.106589
ENSG00000257576	ENSG00000257576	heat shock protein family D (Hsp60) member 1 pseudogene 4	HSPD1P4	24	21	25	39	31	29	1.63291	1.53193	1.58079	3.06837	2.67854	1.97488	0.598159	0.336657	28.3733	0.368046	1.62523	0.104114
ENSG00000138311	22891	zinc finger protein 365	ZNF365	13	16	13	24	15	21	0.30351	0.400514	0.28207	0.647936	0.444739	0.490726	0.598024	0.477357	17.0379	0.457471	1.30724	0.191131
ENSG00000258359	ENSG00000258359	PEST containing nuclear protein pseudogene 1	PCNPP1	21	11	14	24	16	26	4.75893	2.6727	2.94851	6.28917	4.60463	5.89731	0.597955	0.476869	18.6648	0.456929	1.30864	0.190656
ENSG00000206538	389136	vestigial like family member 3	VGLL3	95	142	131	196	195	123	0.863506	1.38388	1.10662	2.0601	2.25092	1.11902	0.597921	0.164496	149.051	0.282986	2.1129	0.0346095
ENSG00000213222	100422473	TOMM40 pseudogene 4	TOMM40P4	18	21	23	29	27	32	2.02961	2.5388	2.41019	3.78121	3.86624	3.61144	0.59756	0.350992	25.0609	0.375885	1.58974	0.111893
ENSG00000261087	115830329	ZNF706 neighboring transcript 1	ZNNT1	136	126	97	195	142	177	5.57483	5.53772	3.69529	9.24313	7.39206	7.262	0.597486	0.0737844	146.351	0.236423	2.52719	0.0114981
ENSG00000084676	8648	nuclear receptor coactivator 1	NCOA1	749	805	760	1151	1140	971	9.6565	11.1276	9.10616	17.1595	18.665	12.5299	0.597366	0.0115251	938.907	0.182816	3.26757	0.00108473
ENSG00000169570	285605	DTW domain containing 2	DTWD2	140	241	166	261	294	214	2.76327	5.10012	3.045	5.95699	7.36931	4.22765	0.597138	0.141217	222.435	0.271834	2.1967	0.0280417
ENSG00000174840	201626	phosphodiesterase 12	PDE12	478	650	586	838	848	726	6.18259	9.01413	7.04407	12.5337	13.9291	9.39873	0.596774	0.0238818	694.263	0.198577	3.00526	0.00265353
ENSG00000186642	5138	phosphodiesterase 2A	PDE2A	126	91	92	145	128	169	2.03159	1.57317	1.3786	2.70349	2.62096	2.72736	0.596767	0.0692158	125.61	0.233333	2.55757	0.0105405
ENSG00000113296	7060	thrombospondin 4	THBS4	200	197	254	310	283	328	5.02934	5.31148	5.93607	9.01436	9.03759	8.25554	0.596565	0.00642742	262.556	0.172622	3.4559	0.000548457
ENSG00000214198	253724	tetratricopeptide repeat domain 41, pseudogene	TTC41P	25	31	24	46	37	30	0.44573	0.5926	0.397674	0.948378	0.837758	0.535357	0.595898	0.33701	32.548	0.366818	1.62451	0.104267
ENSG00000168916	57507	zinc finger protein 608	ZNF608	1492	1792	1774	2620	2455	2025	24.917	32.0873	27.5337	50.5965	52.0671	33.8487	0.595837	0.0172276	2046.11	0.190569	3.12662	0.00176828
ENSG00000250424	ENSG00000250424			53	44	60	76	56	92	4.00878	3.56826	4.21765	6.64724	5.37909	6.96488	0.595554	0.143399	63.2523	0.272159	2.18826	0.0286508
ENSG00000186469	54331	G protein subunit gamma 2	GNG2	1602	2299	1806	2729	2969	2316	29.0818	44.7472	30.4691	57.2867	68.4468	42.0811	0.594884	0.0476922	2315.1	0.218398	2.72385	0.00645267
ENSG00000204103	9935	MAF bZIP transcription factor B	MAFB	86	71	96	115	105	139	2.93858	2.60115	3.04856	4.5439	4.55631	4.75384	0.594183	0.0567071	102.003	0.224327	2.64874	0.00807923
ENSG00000250120	56139	protocadherin alpha 10	PCDHA10	939	1149	983	1590	1516	1208	6.94183	9.10744	6.75376	13.5924	14.2329	8.93852	0.594029	0.0316677	1245.13	0.205481	2.89092	0.00384121
ENSG00000159409	11189	CUGBP Elav-like family member 3	CELF3	1715	1338	1489	2214	1780	2493	29.3177	24.5239	23.6562	43.7658	38.643	42.6558	0.594021	0.0045658	1840.48	0.166747	3.56241	0.000367472
ENSG00000244425	106479319	RNA, 7SL, cytoplasmic 268, pseudogene	RN7SL268P	11	12	12	20	18	11	4.27452	4.9997	4.33371	8.98703	8.88284	4.27836	0.593473	0.549145	14.2061	0.513682	1.15533	0.247955
ENSG00000288715	128462377	uncharacterized LOC128462377	LOC128462377	54	65	70	96	51	125	148.887	192.151	179.367	306.073	178.573	344.955	0.593247	0.210759	76.0643	0.302587	1.96058	0.0499276
ENSG00000171811	54777	cilia and flagella associated protein 46	CFAP46	173	106	99	179	153	210	1.87264	1.23022	0.995927	2.24054	2.10322	2.27519	0.593083	0.13285	153.997	0.265797	2.23134	0.0256586
ENSG00000144747	7110	TATA element modulatory factor 1	TMF1	554	838	613	1018	1063	724	8.10941	13.152	8.33919	17.2313	19.7605	10.6074	0.593063	0.107545	813.628	0.252983	2.34428	0.0190638
ENSG00000276784	ENSG00000276784			64	74	76	101	79	125	107.409	133.156	118.538	196.009	168.374	209.972	0.592512	0.0851913	86.296	0.240941	2.45916	0.0139263
ENSG00000283971	100616477	microRNA 4442	MIR4442	44	17	24	30	42	49	76.0482	31.5031	38.5506	59.9583	92.1871	84.7662	0.592108	0.418686	34.5591	0.413575	1.43168	0.152235
ENSG00000227227	ENSG00000227227			49	85	67	83	97	104	9.93736	18.4825	12.628	19.4646	24.9822	21.1105	0.591648	0.15621	81.2936	0.276353	2.14092	0.0322807
ENSG00000187735	6917	transcription elongation factor A1	TCEA1	2483	3073	2893	4161	4364	3272	66.713	88.5247	72.238	129.278	148.903	87.9908	0.591599	0.0313708	3414.43	0.204331	2.89529	0.00378809
ENSG00000236814	ENSG00000236814			32	57	36	47	64	66	3.1672	6.04878	3.3114	5.37916	8.04433	6.53822	0.591599	0.280006	50.7542	0.334195	1.77022	0.0766908
ENSG00000136010	160428	aldehyde dehydrogenase 1 family member L2	ALDH1L2	52	53	48	59	73	85	0.634324	0.693189	0.544167	0.832245	1.13088	1.03781	0.591513	0.154276	61.9749	0.275255	2.14896	0.0316375
ENSG00000148841	85450	inositol 1,4,5-trisphosphate receptor interacting protein	ITPRIP	288	292	330	422	318	561	4.57108	4.96909	4.8677	7.74516	6.40971	8.91208	0.591297	0.0189665	366.786	0.191347	3.09019	0.0020003
ENSG00000134013	4017	lysyl oxidase like 2	LOXL2	407	308	362	525	397	615	7.87483	6.38948	6.50937	11.7462	9.75488	11.91	0.590474	0.0181137	435.259	0.189994	3.10786	0.00188448
ENSG00000172031	253152	epoxide hydrolase 4	EPHX4	19	12	12	20	19	22	0.977872	0.662183	0.573976	1.19028	1.24184	1.13329	0.589459	0.487367	17.4507	0.457697	1.28788	0.197787
ENSG00000237655	ENSG00000237655			25	15	22	19	29	40	4.90681	3.15659	4.01297	4.31225	7.22839	7.85795	0.589249	0.430389	24.9913	0.419502	1.40464	0.160129
ENSG00000267549	112268243	ZSCAN5A antisense RNA 1	ZSCAN5A-AS1	36	21	17	44	24	38	0.873967	0.546613	0.383553	1.2352	0.739927	0.92335	0.58829	0.42436	30.1144	0.414171	1.4204	0.15549
ENSG00000177888	360023	zinc finger and BTB domain containing 41	ZBTB41	534	947	735	1050	1297	714	7.12496	13.5475	9.11407	16.2003	21.9769	9.5352	0.588114	0.19455	895.021	0.292599	2.00997	0.0444344
ENSG00000163590	151742	protein phosphatase, Mg2+/Mn2+ dependent 1L	PPM1L	1026	1445	1218	1966	1886	1278	9.54923	14.4197	10.5354	21.159	22.2919	11.9053	0.587428	0.0922386	1489.92	0.242554	2.42185	0.0154419
ENSG00000157782	9478	calcium binding protein 1	CABP1	113	43	79	106	94	134	2.26236	0.923037	1.46992	2.45403	2.38999	2.68521	0.587396	0.265195	94.8895	0.324341	1.81104	0.0701339
ENSG00000003402	8837	CASP8 and FADD like apoptosis regulator	CFLAR	188	228	202	279	264	332	0.968526	1.25938	0.967138	1.66207	1.7272	1.71191	0.587288	0.0127404	249.568	0.181636	3.23333	0.00122355
ENSG00000269892	ENSG00000269892			15	22	13	32	17	22	2.64385	4.15754	2.12948	6.5221	3.80522	3.88113	0.587104	0.486085	20.2802	0.454783	1.29095	0.19672
ENSG00000196071	284521	olfactory receptor family 2 subfamily L member 13	OR2L13	12	17	22	20	28	23	0.668402	1.01525	1.13884	1.28818	1.98061	1.28226	0.58708	0.459248	20.4783	0.436723	1.34429	0.178856
ENSG00000183018	124976	SPNS lysolipid transporter 2, sphingosine-1-phosphate	SPNS2	134	116	97	162	141	191	3.81448	3.54043	2.56617	5.33257	5.09723	5.44194	0.586937	0.0640624	140.677	0.226352	2.59303	0.00951348
ENSG00000105810	1021	cyclin dependent kinase 6	CDK6	732	1027	894	1269	1226	1231	6.9259	10.4185	7.86115	13.8841	14.7313	11.6577	0.586526	0.0127545	1070.34	0.181433	3.23274	0.00122611
ENSG00000099715	83259	protocadherin 11 Y-linked	PCDH11Y	42	61	39	76	71	52	0.412032	0.641623	0.355574	0.862158	0.884555	0.510594	0.586401	0.272753	57.6679	0.327169	1.79235	0.0730769
ENSG00000204815	83538	outer dynein arm docking complex subunit 4	ODAD4	102	128	120	181	147	165	3.50495	4.71584	3.83218	7.19203	6.4148	5.67486	0.586349	0.0411526	141.13	0.210343	2.78758	0.00531027
ENSG00000286099	ENSG00000286099			20	30	23	44	40	17	0.454298	0.730635	0.485537	1.15573	1.15387	0.386501	0.586265	0.478451	29.5888	0.449129	1.30534	0.191777
ENSG00000152583	8404	SPARC like 1	SPARCL1	27	30	31	26	33	67	0.899487	1.07157	0.959791	1.0016	1.39614	2.23407	0.586206	0.382924	35.3533	0.386781	1.5156	0.12962
ENSG00000257453	120766149	PHLDA1 antisense RNA 1	PHLDA1-AS1	101	75	59	105	110	118	20.5551	16.3655	11.1592	24.7104	28.43	24.0365	0.585828	0.157163	95.5484	0.27407	2.13752	0.0325561
ENSG00000222043	ENSG00000222043			35	13	32	28	29	57	8.12229	3.23461	6.90151	7.51381	8.5466	13.2396	0.585314	0.451984	32.0397	0.430916	1.3583	0.174368
ENSG00000168769	54790	tet methylcytosine dioxygenase 2	TET2	569	802	661	1126	1055	634	3.99967	6.04442	4.31814	9.15255	9.41779	4.46058	0.585186	0.147601	820.382	0.269357	2.17253	0.0298159
ENSG00000263776	619568	small nucleolar RNA, H/ACA box 4	SNORA4	18	33	22	42	35	25	15.1044	29.6903	17.1569	40.7542	37.2979	20.9972	0.584653	0.417906	29.5618	0.407814	1.43363	0.151679
ENSG00000111859	4739	neural precursor cell expressed, developmentally down-regulated 9	NEDD9	455	522	552	794	704	636	5.08633	6.2565	5.73477	10.2637	9.99426	7.11607	0.584446	0.0140877	615.134	0.182812	3.19698	0.00138877
ENSG00000134970	51014	transmembrane p24 trafficking protein 7	TMED7	1008	1486	1317	1831	2036	1412	28.786	45.4995	34.9534	60.4645	73.8385	40.3594	0.584183	0.0795708	1534.75	0.234445	2.49177	0.0127108
ENSG00000183439	391712	tripartite motif containing 61	TRIM61	136	155	188	231	214	225	5.66711	6.92504	7.28055	11.1308	11.3246	9.38415	0.584136	0.0226997	192.199	0.193118	3.02476	0.00248834
ENSG00000288620	ENSG00000288620			110	92	130	151	132	185	28.2441	25.3274	31.0214	44.8335	43.0421	47.5441	0.583892	0.0450195	133.115	0.212495	2.7478	0.00599972
ENSG00000250902	104326058	SMAD1 antisense RNA 1	SMAD1-AS1	97	162	121	169	168	199	23.3527	41.8166	27.0729	47.0483	51.3641	47.9523	0.583535	0.0871188	153.32	0.238296	2.44878	0.0143342
ENSG00000157578	150082	lebercilin LCA5 like	LCA5L	45	46	35	61	61	55	0.874774	0.958759	0.632317	1.37121	1.50591	1.07013	0.58312	0.221416	51.0692	0.30201	1.9308	0.0535083
ENSG00000288746	ENSG00000288746			165	134	155	171	139	344	11.78	10.2573	10.2843	14.1172	12.6026	24.5815	0.582948	0.184219	182.656	0.285163	2.04426	0.0409277
ENSG00000203666	84288	EF-hand calcium binding domain 2	EFCAB2	375	372	390	574	533	481	5.03306	5.35318	4.86462	8.9085	9.08475	6.46154	0.582824	0.0124857	458.009	0.17982	3.24116	0.00119045
ENSG00000234070	103752555	SPATA17 antisense RNA 1	SPATA17-AS1	12	21	22	28	16	34	3.30859	6.20796	5.63726	8.92712	5.6023	9.38276	0.582506	0.461739	21.9656	0.434638	1.34021	0.180178
ENSG00000188997	283219	potassium channel tetramerization domain containing 21	KCTD21	111	111	83	132	152	145	3.23938	3.4732	2.25113	4.45456	5.63336	4.23543	0.58245	0.0983554	123.631	0.243726	2.38977	0.0168588
ENSG00000100266	11252	protein kinase C and casein kinase substrate in neurons 2	PACSIN2	1346	1282	1521	1912	1672	2266	34.1965	34.9215	35.9128	56.1715	53.9458	57.6218	0.582409	0.000360695	1666.48	0.136115	4.27881	1.87898e-05
ENSG00000255152	100532732	MSH5-SAPCD1 readthrough (NMD candidate)	MSH5-SAPCD1	456	368	370	633	431	631	12.7549	11.0364	9.61825	20.4742	15.3099	17.6657	0.582258	0.0259683	482.136	0.19599	2.97085	0.00296974
ENSG00000176101	8636	SS nuclear autoantigen 1	SSNA1	774	381	509	658	528	1217	76.6066	40.4313	46.8195	75.3083	66.3657	120.561	0.582228	0.228055	672.581	0.304696	1.91085	0.0560237
ENSG00000060762	51660	mitochondrial pyruvate carrier 1	MPC1	305	306	300	398	405	480	22.9345	24.6706	20.965	34.6071	38.675	36.1262	0.581916	0.00454541	367.126	0.163287	3.56375	0.000365589
ENSG00000259353	ENSG00000259353			11	30	11	19	36	17	2.83068	8.27728	2.63072	5.65384	11.7648	4.37862	0.581828	0.592254	21.2205	0.548153	1.06143	0.288493
ENSG00000268362	ENSG00000268362			195	198	196	300	264	261	1.84728	2.01109	1.72559	3.28633	3.17604	2.47473	0.58168	0.0186919	237.368	0.187889	3.09587	0.00196238
ENSG00000166710	567	beta-2-microglobulin	B2M	757	913	1010	1184	1148	1431	28.0875	36.3209	34.8275	50.7996	54.0934	53.1431	0.581644	0.00197461	1074.9	0.152472	3.81477	0.00013631
ENSG00000117318	3399	inhibitor of DNA binding 3	ID3	186	109	218	220	162	347	14.3977	9.04636	15.6827	19.6922	15.925	26.8843	0.581198	0.188993	204.749	0.28655	2.02826	0.0425339
ENSG00000050393	63933	mitochondrial calcium uniporter regulator 1	MCUR1	847	971	992	1379	1252	1300	16.1934	19.904	17.6258	30.4866	30.3978	24.8764	0.581196	0.0017665	1129.63	0.151049	3.84773	0.000119216
ENSG00000153048	23589	calcium regulated heat stable protein 1	CARHSP1	2980	2630	3123	4180	3570	4535	61.8766	58.551	60.2651	100.364	94.1377	94.2492	0.580729	0.000267121	3508.74	0.13341	4.35295	1.34315e-05
ENSG00000133519	ENSG00000133519	ZDHHC8B, pseudogene	ZDHHC8BP	25	12	22	23	26	34	2.06345	1.06195	1.68756	2.19519	2.72528	2.80881	0.580713	0.436909	23.6754	0.41753	1.39083	0.164277
ENSG00000104218	79848	centrosome and spindle pole associated protein 1	CSPP1	651	749	689	1101	993	814	2.37684	2.93203	2.33788	4.64834	4.60419	2.97463	0.580659	0.0311402	841.574	0.200326	2.89857	0.00374868
ENSG00000171943	653464	SLIT-ROBO Rho GTPase activating protein 2C	SRGAP2C	434	546	459	745	716	539	6.85174	9.24212	6.73453	13.6006	14.3552	8.51706	0.580535	0.0619392	580.298	0.222476	2.60942	0.0090695
ENSG00000127589	ENSG00000127589	tubulin beta pseudogene 1	TUBBP1	119	153	186	252	172	217	8.37198	11.5409	12.1612	20.5009	15.3672	15.2803	0.58053	0.0608741	183.135	0.221822	2.6171	0.00886815
ENSG00000233706	ENSG00000233706			104	141	120	170	187	151	27.3711	39.7874	29.351	51.7367	62.5007	39.7764	0.580351	0.0898509	147.12	0.2384	2.43435	0.0149184
ENSG00000168216	55788	LMBR1 domain containing 1	LMBRD1	427	608	603	850	768	655	4.60142	7.02483	6.039	10.5919	10.5102	7.06473	0.579949	0.045018	657.147	0.211049	2.74794	0.00599713
ENSG00000284448	102465248	microRNA 6501	MIR6501	40	24	56	44	51	73	69.1347	44.475	89.9514	87.9388	111.942	126.284	0.579907	0.316407	47.7348	0.346398	1.67411	0.0941098
ENSG00000143367	7286	tuftelin 1	TUFT1	155	172	197	245	201	292	4.62844	5.5068	5.46705	8.45982	7.62227	8.72723	0.579894	0.0176311	209.968	0.186003	3.11766	0.00182293
ENSG00000272195	ENSG00000272195			59	40	46	62	72	69	3.92883	2.85588	2.84677	4.77414	6.08876	4.59887	0.579846	0.199966	58.5099	0.29098	1.99274	0.0462901
ENSG00000137261	9856	KIAA0319	KIAA0319	52	64	69	106	83	68	0.83541	1.10241	1.03022	1.96922	1.6934	1.09344	0.579781	0.1857	74.2872	0.284234	2.0398	0.04137
ENSG00000239718	100873945	HLTF antisense RNA 1	HLTF-AS1	22	34	27	35	35	47	6.13883	10.1721	7.00181	11.2933	12.4027	13.1266	0.579686	0.319591	33.3824	0.347851	1.66648	0.0956184
ENSG00000273167	ENSG00000273167			225	230	250	383	318	280	6.26778	6.86953	6.47224	12.3373	11.2498	7.80691	0.579341	0.0367432	283.3	0.204613	2.8314	0.00463449
ENSG00000117114	23266	adhesion G protein-coupled receptor L2	ADGRL2	4307	6161	5273	8112	7882	5806	20.6284	31.6381	23.471	44.9273	47.9415	27.8329	0.579291	0.0669195	6332.39	0.225169	2.57269	0.010091
ENSG00000213462	2086	endogenous retrovirus group 3 member 1, envelope	ERV3-1	328	371	325	512	540	366	7.55572	9.16313	6.95776	13.6384	15.7972	8.43866	0.579253	0.0842144	412.895	0.235064	2.46423	0.0137307
ENSG00000274430	ENSG00000274430			50	54	58	74	58	97	42.8891	49.6637	46.2369	73.4008	63.1815	83.2797	0.5792	0.147533	64.9277	0.26651	2.17327	0.0297597
ENSG00000140650	5373	phosphomannomutase 2	PMM2	2222	2118	2377	3098	2742	3613	20.4522	20.9021	20.3333	32.9738	32.0515	33.2854	0.57916	0.000156403	2697.73	0.129249	4.48095	7.43108e-06
ENSG00000272917	ENSG00000272917			41	59	66	68	88	74	7.72004	11.9112	11.5495	14.806	21.0428	13.9463	0.578929	0.197618	66.5144	0.289372	2.00064	0.045431
ENSG00000288654	128031834	uncharacterized LOC128031834	LOC128031834	112	147	142	184	192	183	166.278	233.992	195.924	315.883	361.995	271.93	0.578867	0.0456007	161.121	0.211049	2.7428	0.00609175
ENSG00000168477	7148	tenascin XB	TNXB	156	99	134	200	169	175	1.13559	0.772678	0.906534	1.68352	1.56231	1.27504	0.578528	0.0817654	156.438	0.233399	2.47871	0.013186
ENSG00000235027	126568849	PRC2 and DDX5 associated lncRNA	PRADX	206	146	238	256	167	419	11.8387	8.99615	12.7115	17.0125	12.1881	24.1013	0.578511	0.181782	235.639	0.281807	2.05286	0.0400861
ENSG00000054793	10079	ATPase phospholipid transporting 9A (putative)	ATP9A	1547	1831	1490	2547	2300	1938	22.1905	28.16	19.8631	42.2471	41.8976	27.824	0.578324	0.0341173	1963.52	0.202074	2.86194	0.0042106
ENSG00000151304	153443	serum response factor binding protein 1	SRFBP1	175	271	217	329	367	217	6.51402	10.8155	7.50679	14.1612	17.3485	8.08464	0.578193	0.181048	266.937	0.281314	2.05533	0.0398471
ENSG00000066322	64834	ELOVL fatty acid elongase 1	ELOVL1	199	224	218	280	241	386	9.19566	11.098	9.36203	14.9617	14.1427	17.8528	0.577784	0.02393	257.404	0.192325	3.00421	0.00266271
ENSG00000007944	29116	myosin regulatory light chain interacting protein	MYLIP	70	79	79	108	87	126	2.63869	3.1929	2.76758	4.70766	4.1648	4.75391	0.577125	0.0776887	91.4564	0.230509	2.5037	0.0122902
ENSG00000153071	1601	DAB adaptor protein 2	DAB2	98	102	128	146	144	168	1.47058	1.64108	1.78507	2.53342	2.74416	2.52326	0.576859	0.0383122	131.227	0.204882	2.81557	0.00486912
ENSG00000275516	ENSG00000275516			110	79	81	92	104	189	38.6002	29.723	26.4159	37.3316	46.3463	66.3818	0.576516	0.208801	108.75	0.293249	1.96596	0.0493029
ENSG00000137819	54852	progestin and adipoQ receptor family member 5	PAQR5	11	30	16	23	27	30	0.203516	0.595107	0.275112	0.492069	0.634387	0.555543	0.575822	0.496313	22.9884	0.453804	1.26888	0.204484
ENSG00000266751	100500905	microRNA 3661	MIR3661	529	480	550	571	582	1061	638.11	620.796	616.575	796.467	891.554	1280.99	0.575755	0.0599486	625.16	0.219392	2.62432	0.00868223
ENSG00000225973	101928527	PIGB opposite strand 1	PIGBOS1	131	134	141	201	169	198	15.4479	16.9423	15.4526	27.4086	25.3088	23.3698	0.575228	0.0222142	162.897	0.189662	3.03291	0.00242209
ENSG00000258768	ENSG00000258768			35	43	39	66	50	47	1.05851	1.39432	1.09616	2.30814	1.92035	1.4227	0.574862	0.250977	47.0296	0.311049	1.84814	0.0645823
ENSG00000233382	ENSG00000233382	NFKB activating protein pseudogene 1	NKAPP1	21	13	12	25	23	16	0.625788	0.415355	0.332333	0.861469	0.870404	0.47722	0.574379	0.522753	18.6311	0.473683	1.21258	0.22529
ENSG00000115310	57142	reticulon 4	RTN4	6235	7450	7286	10048	9674	9422	108.672	139.221	118.02	202.513	214.127	164.367	0.574106	0.00301263	8409.14	0.155534	3.69119	0.000223211
ENSG00000103257	8140	solute carrier family 7 member 5	SLC7A5	1247	845	1281	1311	1135	2346	30.3114	22.0224	28.9382	36.8497	35.0364	57.0765	0.574076	0.108411	1348.62	0.245338	2.33994	0.019287
ENSG00000143847	8497	PTPRF interacting protein alpha 4	PPFIA4	52	36	51	67	45	84	0.619637	0.459944	0.564791	0.92321	0.680975	1.00185	0.572691	0.232596	55.5199	0.30169	1.89828	0.0576596
ENSG00000179295	5781	protein tyrosine phosphatase non-receptor type 11	PTPN11	3232	4294	4060	5641	5653	4708	27.8142	39.621	32.4717	56.1362	61.7816	40.5529	0.572582	0.0258412	4641.22	0.192608	2.97279	0.00295108
ENSG00000224883	ENSG00000224883			128	87	89	143	139	143	28.7815	20.9745	18.5985	37.1819	39.692	32.1833	0.572492	0.110591	122.505	0.245866	2.32847	0.0198869
ENSG00000172456	55277	FGGY carbohydrate kinase domain containing	FGGY	131	175	185	211	228	243	1.24609	1.78478	1.63543	2.32088	2.75421	2.31352	0.572111	0.0363563	196.259	0.201756	2.83566	0.00457318
ENSG00000267750	ENSG00000267750	RUNDC3A antisense RNA 1	RUNDC3A-AS1	117	80	99	114	120	183	2.46026	1.80366	1.93471	2.772	3.20451	3.85156	0.572029	0.122897	118.673	0.25159	2.27365	0.0229868
ENSG00000272701	317751	MEST intronic transcript 1, antisense RNA	MESTIT1	35	44	47	59	64	51	0.984221	1.32662	1.22831	1.91853	2.28554	1.43544	0.571755	0.234718	50.4723	0.30231	1.89129	0.0585856
ENSG00000125843	55317	adaptor related protein complex 5 subunit sigma 1	AP5S1	120	73	126	142	126	178	2.5307	1.65063	2.46953	3.4629	3.37454	3.75725	0.571739	0.111481	127.248	0.246036	2.32381	0.0201359
ENSG00000135362	79899	proline rich 5 like	PRR5L	156	148	220	253	211	264	2.73049	2.77744	3.57867	5.12068	4.69011	4.62498	0.570997	0.0314272	208.506	0.197273	2.89445	0.00379825
ENSG00000225850	ENSG00000225850			16	15	17	22	13	33	2.29877	2.31066	2.26991	3.65502	2.37194	4.74548	0.570834	0.500815	19.1276	0.453205	1.25955	0.207833
ENSG00000243055	ENSG00000243055	GK antisense RNA 1	GK-AS1	29	20	36	45	33	40	5.15855	3.81442	5.95136	9.25623	7.45468	7.12164	0.569833	0.335984	33.8285	0.350261	1.62688	0.103762
ENSG00000198435	441478	NOTCH regulated ankyrin repeat protein	NRARP	3748	3502	3856	5543	4816	5068	164.34	164.637	157.132	281.047	268.172	222.418	0.569504	0.00110316	4446.01	0.143005	3.98242	6.82184e-05
ENSG00000139438	84915	family with sequence similarity 222 member A	FAM222A	803	548	775	867	784	1345	22.6083	16.5425	20.2786	28.2269	28.0319	37.9022	0.569489	0.0562763	849.657	0.214693	2.65257	0.00798805
ENSG00000115457	3485	insulin like growth factor binding protein 2	IGFBP2	7658	4415	7296	7781	6184	13522	187.01	115.597	165.584	219.724	191.78	330.507	0.569485	0.153053	7733.84	0.264487	2.15317	0.0313052
ENSG00000234149	ENSG00000234149			61	66	50	101	84	60	37.3748	43.3572	28.471	71.5587	65.3602	36.7952	0.569415	0.254534	71.3416	0.309657	1.83886	0.0659363
ENSG00000290782	142913	cofilin 1 pseudogene 1	CFL1P1	49	53	63	73	68	89	2.10547	2.44172	2.5158	3.62716	3.71062	3.82765	0.569316	0.133308	65.819	0.255404	2.22908	0.0258084
ENSG00000113209	26167	protocadherin beta 5	PCDHB5	1598	1840	1914	2560	2212	2684	54.2667	66.995	60.4063	100.528	95.3952	91.2282	0.5691	0.000502819	2139.51	0.13577	4.19165	2.76934e-05
ENSG00000207332	106865372	RNA, U6 small nuclear 146, pseudogene	RNU6-146P	44	37	44	68	67	36	47.178	42.536	43.8454	84.3117	91.2319	38.6349	0.568658	0.340879	50.1336	0.352309	1.61409	0.106509
ENSG00000168309	11170	family with sequence similarity 107 member A	FAM107A	508	405	613	763	643	704	11.0556	9.4502	12.3983	19.2014	17.7711	15.3349	0.568073	0.0167521	607.475	0.181133	3.13622	0.00171143
ENSG00000122042	5412	ubiquitin like 3	UBL3	899	1222	1015	1547	1589	1176	24.1151	35.1454	25.3034	47.9856	54.13	31.5738	0.567156	0.0695861	1256.83	0.222012	2.55462	0.0106303
ENSG00000281332	ENSG00000281332	long intergenic non-protein coding RNA 997	LINC00997	101	108	106	165	116	159	4.42021	5.06772	4.31133	8.3502	6.44709	6.9648	0.566708	0.05865	125.973	0.215098	2.63465	0.00842231
ENSG00000289791	ENSG00000289791			64	90	65	92	96	118	5.63164	8.49113	5.3156	9.36127	10.7278	10.3927	0.566333	0.138342	87.8759	0.25639	2.20887	0.0271834
ENSG00000181788	6478	siah E3 ubiquitin protein ligase 2	SIAH2	291	281	341	449	364	456	12.8667	13.3214	14.0124	22.9569	20.4391	20.1804	0.5663	0.00516049	364.067	0.160663	3.52477	0.000423856
ENSG00000227279	ENSG00000227279			1518	1646	1918	2270	1981	2839	272.959	317.339	320.522	472.001	452.371	510.953	0.566138	0.00174369	2025.11	0.146984	3.85169	0.000117305
ENSG00000280383	ENSG00000280383			348	285	336	378	369	615	1.74362	1.53104	1.56458	2.19006	2.34793	3.08417	0.565239	0.0465217	387.078	0.206724	2.73427	0.00625195
ENSG00000281501	ENSG00000281501	SEPSECS antisense RNA 1 (head to head)	SEPSECS-AS1	30	49	37	47	68	44	0.797525	1.39665	0.914131	1.44482	2.29571	1.17075	0.565203	0.346839	46.5615	0.352931	1.60145	0.109276
ENSG00000110693	55553	SRY-box transcription factor 6	SOX6	1223	1698	1288	2065	2131	1594	7.04843	10.4923	6.89868	13.7619	15.5968	9.19485	0.565059	0.0802609	1688.21	0.227158	2.48752	0.0128638
ENSG00000168038	54986	unc-51 like kinase 4	ULK4	57	71	77	99	93	91	1.05122	1.40393	1.31976	2.11129	2.17815	1.67978	0.564974	0.117981	81.7736	0.246289	2.29395	0.0217934
ENSG00000284224	100126338	microRNA 937	MIR937	128	87	104	109	98	248	172.354	125.603	130.146	169.719	167.58	334.237	0.56493	0.28437	127.557	0.32135	1.75799	0.0787493
ENSG00000114115	5947	retinol binding protein 1	RBP1	515	378	571	653	599	781	15.272	12.0185	15.7366	22.3921	22.5581	23.1809	0.564923	0.0174562	582.611	0.18095	3.12198	0.00179639
ENSG00000256825	ENSG00000256825			186	299	319	373	373	359	15.6761	27.0186	24.9861	36.3517	39.9225	30.2837	0.564715	0.0723899	319.678	0.222595	2.53696	0.011182
ENSG00000269226	122394733	thymosin beta 15C	TMSB15C	20	31	37	33	45	43	0.837315	1.39152	1.43961	1.59759	2.39252	1.80185	0.56429	0.354887	34.9801	0.357045	1.58045	0.114005
ENSG00000272620	84740	AFAP1 antisense RNA 1	AFAP1-AS1	448	404	416	580	585	591	4.25933	4.11825	3.67571	6.37652	7.06325	5.62395	0.564102	0.00770685	507.504	0.165989	3.39843	0.000677746
ENSG00000075275	9620	cadherin EGF LAG seven-pass G-type receptor 1	CELSR1	1789	1384	1789	2319	2063	2507	12.9116	10.7097	11.9996	19.3537	18.9084	18.1099	0.56395	0.00336807	1979.5	0.154261	3.65582	0.000256364
ENSG00000087074	23645	protein phosphatase 1 regulatory subunit 15A	PPP1R15A	632	547	688	835	732	1034	21.3184	19.783	21.568	32.5698	31.3569	34.9098	0.563446	0.00397686	743.88	0.156322	3.6044	0.00031287
ENSG00000172339	199857	ALG14 UDP-N-acetylglucosaminyltransferase subunit	ALG14	157	125	166	195	227	193	1.88577	1.60978	1.85302	2.70842	3.46258	2.32026	0.563124	0.0674491	178.679	0.21917	2.56935	0.0101889
ENSG00000188167	643853	transmembrane protein with metallophosphoesterase domain	TMPPE	69	60	82	84	77	134	1.85346	1.72803	2.04706	2.60918	2.62669	3.6027	0.563111	0.15566	83.812	0.262698	2.14357	0.0320671
ENSG00000154556	8470	sorbin and SH3 domain containing 2	SORBS2	1816	2281	2149	3087	2983	2509	8.2114	11.0585	9.0307	16.141	17.1293	11.3551	0.562955	0.0250361	2493.91	0.188527	2.98608	0.00282579
ENSG00000285612	ENSG00000285612			92	139	152	177	199	146	3.44444	5.57974	5.28882	7.66295	9.4617	5.47109	0.562614	0.153106	152.296	0.261325	2.15293	0.0313241
ENSG00000117758	23673	syntaxin 12	STX12	484	700	650	889	875	753	14.7455	22.8654	18.4039	31.3189	33.8537	22.9614	0.562142	0.0456295	731.319	0.204977	2.74246	0.00609803
ENSG00000180881	84698	calcyphosine 2	CAPS2	149	198	170	274	264	168	2.17857	3.10398	2.31003	4.63263	4.90201	2.45859	0.561769	0.170384	206.765	0.268597	2.0915	0.0364837
ENSG00000264860	ENSG00000264860			55	37	67	45	59	119	10.8317	7.81274	12.2629	10.248	14.7561	23.4569	0.561696	0.364628	62.9317	0.360711	1.55719	0.119426
ENSG00000232040	114821	SCAN domain containing 3	SCAND3	141	197	192	251	272	201	2.00072	2.9971	2.53194	4.11844	4.90141	2.85466	0.56157	0.107262	211.29	0.239381	2.34593	0.0189796
ENSG00000279117	ENSG00000279117			80	96	97	118	114	147	3.96238	5.09807	4.46501	6.75834	7.17061	7.28742	0.561371	0.0665098	108.777	0.21787	2.57663	0.00997694
ENSG00000143013	8543	LIM domain only 4	LMO4	1502	1693	1947	2330	2300	2451	32.085	38.7754	38.6528	57.5545	62.3942	52.4041	0.561041	0.00160786	2044.71	0.144821	3.87402	0.000107054
ENSG00000270157	ENSG00000270157			24	20	13	16	27	37	3.00456	2.68452	1.5125	2.31623	4.29257	4.63619	0.560966	0.512496	22.9365	0.454168	1.23515	0.216775
ENSG00000131471	8639	amine oxidase copper containing 3	AOC3	34	31	33	55	42	38	0.870297	0.850782	0.78503	1.62796	1.36528	0.973559	0.559614	0.309233	39.1519	0.330787	1.69176	0.0906912
ENSG00000102996	4324	matrix metallopeptidase 15	MMP15	1061	657	825	1059	960	1547	29.0391	19.2797	20.9848	33.5163	33.3675	42.3788	0.559596	0.0756998	1016.32	0.222471	2.51537	0.0118909
ENSG00000109113	83871	RAB34, member RAS oncogene family	RAB34	505	435	734	673	515	1157	17.7049	16.3516	23.9157	27.2841	22.9295	40.6	0.559532	0.149488	661.239	0.258316	2.16608	0.0303053
ENSG00000247498	100506314	GPRC5D and HEBP1 antisense RNA 1	GPRC5D-AS1	69	82	64	85	102	111	2.3268	2.96478	2.00574	3.31453	4.36813	3.74648	0.559249	0.139817	86.0697	0.253903	2.20261	0.0276223
ENSG00000256712	ENSG00000256712			140	79	140	107	102	301	42.1093	25.4768	39.1347	37.2157	38.9615	90.6164	0.558209	0.38287	142.348	0.36816	1.51621	0.129466
ENSG00000253203	ENSG00000253203	GUSB pseudogene 3	GUSBP3	14	11	12	12	20	19	3.83265	3.22873	3.05306	3.79878	6.95321	5.20612	0.558142	0.561752	14.7938	0.496281	1.12465	0.260738
ENSG00000261008	101927957	long intergenic non-protein coding RNA 1572	LINC01572	61	58	62	90	76	84	0.540835	0.551354	0.51087	0.922718	0.855723	0.745425	0.558118	0.127882	72.1622	0.247798	2.25231	0.0243025
ENSG00000240086	102724019	uncharacterized LOC102724019	LOC102724019	32	34	34	53	48	36	0.383486	0.436864	0.378671	0.734457	0.730508	0.431809	0.557978	0.317865	39.9465	0.334064	1.67027	0.0948652
ENSG00000158296	64849	solute carrier family 13 member 3	SLC13A3	126	117	114	194	147	152	2.40972	2.39911	2.02621	4.29033	3.57025	2.90958	0.557797	0.0772189	142.615	0.222535	2.50656	0.0121912
ENSG00000285942	ENSG00000285942			163	198	217	264	233	302	7.40506	9.64438	9.16188	13.8687	13.4426	13.7321	0.557292	0.0196854	229.528	0.181132	3.07672	0.0020929
ENSG00000102781	84056	katanin catalytic subunit A1 like 1	KATNAL1	516	842	588	987	1002	666	7.31194	12.7927	7.74361	16.173	18.0316	9.44598	0.557193	0.172259	778.239	0.267251	2.08491	0.0370779
ENSG00000018408	25937	WW domain containing transcription regulator 1	WWTR1	248	345	379	434	420	483	3.43811	5.12809	4.88305	6.95745	7.39439	6.70202	0.557162	0.0255899	385.482	0.187151	2.97708	0.00291011
ENSG00000105928	1687	gasdermin E	GSDME	376	393	431	546	465	654	5.06409	5.67511	5.39479	8.5035	7.95337	8.8162	0.557138	0.00402345	477.178	0.154716	3.60103	0.000316964
ENSG00000092847	26523	argonaute RISC component 1	AGO1	3214	3722	3227	5080	4745	4126	26.5031	32.9075	24.7306	48.4403	49.6904	34.0542	0.556815	0.0238002	4058.37	0.185189	3.00674	0.00264067
ENSG00000121207	9227	lecithin retinol acyltransferase	LRAT	22	36	39	42	45	46	0.338104	0.593196	0.557027	0.746395	0.878264	0.70758	0.555905	0.32138	38.4632	0.334463	1.66208	0.096496
ENSG00000282218	ENSG00000282218			170	190	189	280	242	232	21.1679	25.3659	21.8712	40.316	38.2673	28.9139	0.555852	0.0367258	218.671	0.196297	2.83169	0.00463034
ENSG00000213020	81856	zinc finger protein 611	ZNF611	149	182	182	259	237	206	2.41386	3.1613	2.7402	4.85197	4.87595	3.34029	0.555756	0.0605123	204.158	0.21212	2.62	0.00879288
ENSG00000135338	167691	lebercilin LCA5	LCA5	189	273	240	343	364	247	3.66974	5.68335	4.3308	7.70121	8.97552	4.80021	0.55531	0.138264	279.6	0.251363	2.2092	0.0271608
ENSG00000285505	ENSG00000285505			2519	1750	2375	2921	2491	3830	82.4949	61.4476	72.2847	110.617	103.599	125.542	0.555194	0.0267155	2641.84	0.187548	2.96027	0.00307369
ENSG00000143776	8476	CDC42 binding protein kinase alpha	CDC42BPA	958	1186	1106	1640	1576	1214	7.79435	10.3459	8.36283	15.4294	16.2838	9.88606	0.554787	0.052578	1293.89	0.206864	2.68189	0.0073207
ENSG00000283799	100302132	microRNA 1182	MIR1182	14	28	24	31	27	33	16.7135	35.8398	26.6277	42.795	40.9343	39.4315	0.554755	0.427158	26.2069	0.392208	1.41444	0.157232
ENSG00000160318	125875	claudin domain containing 2	CLDND2	36	26	44	41	45	60	3.60625	2.79251	4.09628	4.74929	5.72467	6.01582	0.553811	0.300433	41.9088	0.322908	1.71507	0.0863321
ENSG00000259753	ENSG00000259753			15	16	22	24	28	20	0.623702	0.713303	0.850143	1.15395	1.47852	0.83235	0.553615	0.4827	21.0328	0.426721	1.29737	0.194504
ENSG00000258102	643246	microtubule associated protein 1 light chain 3 beta 2	MAP1LC3B2	45	40	30	76	35	49	2.70703	2.57993	1.6772	5.28671	2.67383	2.9503	0.553538	0.377238	46.0392	0.361953	1.52931	0.126188
ENSG00000179909	7710	zinc finger protein 154	ZNF154	511	648	538	870	810	638	8.56727	11.6484	8.38277	16.8668	17.2461	10.7061	0.553384	0.0697548	676.78	0.216702	2.55366	0.0106598
ENSG00000100219	7494	X-box binding protein 1	XBP1	681	817	908	1053	1001	1259	26.0437	33.5	32.2719	46.5667	48.6154	48.1916	0.553175	0.00362174	953.653	0.152292	3.63232	0.00028088
ENSG00000134278	56907	spire type actin nucleation factor 1	SPIRE1	892	1261	996	1536	1530	1236	15.8792	24.0684	16.4781	31.6189	34.5892	22.0228	0.553163	0.0677684	1255.6	0.215502	2.56686	0.0102624
ENSG00000118507	9465	A-kinase anchoring protein 7	AKAP7	145	173	150	212	229	200	3.6558	4.67658	3.51471	6.18076	7.33221	5.04702	0.553149	0.0642524	186.639	0.213474	2.59118	0.00956473
ENSG00000101210	1917	eukaryotic translation elongation factor 1 alpha 2	EEF1A2	594	370	333	575	518	720	14.2531	9.51905	7.42594	15.9545	15.7848	17.292	0.55311	0.135933	520.358	0.249355	2.21816	0.0265437
ENSG00000141519	55036	coiled-coil domain 40 molecular ruler complex subunit	CCDC40	603	436	453	771	553	748	7.01012	5.43454	4.89429	10.3646	8.16428	8.70362	0.552467	0.0479765	595.616	0.203049	2.72085	0.00651135
ENSG00000283154	100505385	IQCJ-SCHIP1 readthrough	IQCJ-SCHIP1	796	958	982	1203	1185	1372	19.5622	25.2429	22.4285	34.1872	36.9836	33.7482	0.551581	0.00255849	1085.74	0.147516	3.73913	0.000184657
ENSG00000259363	ENSG00000259363			29	31	23	40	46	27	0.435228	0.498825	0.320797	0.694177	0.876721	0.405576	0.551553	0.418002	33.2693	0.3848	1.43335	0.151758
ENSG00000255680	ENSG00000255680			32	44	31	53	42	53	7.98625	11.7737	7.19016	15.2954	13.3115	13.2391	0.551464	0.291855	42.6766	0.317446	1.73719	0.0823539
ENSG00000269937	ENSG00000269937			14	21	11	31	13	20	0.447107	0.719069	0.326482	1.14482	0.527244	0.639298	0.551339	0.566137	18.404	0.494479	1.11499	0.264855
ENSG00000129625	7905	receptor accessory protein 5	REEP5	722	904	849	1105	1238	1027	21.0388	28.2436	22.9919	37.2338	45.813	29.9532	0.551137	0.0328478	983.65	0.191598	2.87653	0.00402068
ENSG00000137710	5962	radixin	RDX	2355	3686	3176	4311	4566	3649	32.0158	53.7275	40.1271	67.7709	78.8305	49.6521	0.550636	0.0766282	3660.5	0.219373	2.51005	0.0120715
ENSG00000264769	128385369	MAFG antisense RNA 1	MAFG-AS1	53	43	37	57	30	102	10.9013	9.48285	7.07275	13.5572	7.83626	20.9987	0.550579	0.421046	52.9941	0.385713	1.42743	0.153455
ENSG00000198162	10905	mannosidase alpha class 1A member 2	MAN1A2	850	1307	1132	1532	1695	1230	10.1821	16.7866	12.6023	21.2212	25.7854	14.7474	0.550451	0.103536	1306.32	0.232878	2.36368	0.0180942
ENSG00000227660	ENSG00000227660	UST antisense RNA 1	UST-AS1	15	16	22	17	30	25	2.43279	2.78228	3.31604	3.18826	6.17901	4.05829	0.550397	0.500848	20.9886	0.437053	1.25933	0.20791
ENSG00000158246	115572	terminal nucleotidyltransferase 5B	TENT5B	51	18	52	50	33	86	2.47936	0.938231	2.3494	2.81081	2.03736	4.18464	0.550342	0.476789	47.6284	0.420474	1.30886	0.190581
ENSG00000139517	222484	ligand of numb-protein X 2	LNX2	187	230	287	306	376	266	4.49735	5.93076	6.41476	8.50997	11.4838	6.40304	0.549625	0.120058	278.074	0.240472	2.2856	0.0222774
ENSG00000178445	2731	glycine decarboxylase	GLDC	2136	2269	2907	3388	3096	3504	27.8485	31.7178	35.2232	51.0782	51.2609	45.7251	0.549303	0.00247735	2888.16	0.146538	3.74853	0.000177878
ENSG00000130957	8789	fructose-bisphosphatase 2	FBP2	52	39	55	63	65	72	4.50721	3.62441	4.43048	6.31447	7.15489	6.24636	0.548992	0.198533	57.845	0.274924	1.99688	0.0458379
ENSG00000277586	4747	neurofilament light chain	NEFL	916	966	1163	1317	1387	1451	26.9222	30.4411	31.7671	44.7602	51.7697	42.6847	0.548874	0.00339839	1204.58	0.150246	3.65316	0.000259034
ENSG00000140332	7090	TLE family member 3, transcriptional corepressor	TLE3	2856	2498	2996	3974	3348	4154	26.2128	24.5819	25.5553	42.1769	39.0234	38.1603	0.548409	0.000880404	3309.98	0.135628	4.04348	5.26629e-05
ENSG00000271851	ENSG00000271851			31	39	40	58	48	44	1.51214	2.03968	1.81332	3.27152	2.97342	2.14819	0.547458	0.289479	43.6239	0.313997	1.74352	0.0812435
ENSG00000221874	100529240	ZNF816-ZNF321P readthrough	ZNF816-ZNF321P	48	52	85	87	75	90	4.43964	5.15677	7.3065	9.30503	8.80953	8.33181	0.54742	0.195407	72.6887	0.27271	2.00733	0.0447144
ENSG00000099246	22931	RAB18, member RAS oncogene family	RAB18	1213	1630	1521	2109	2234	1550	9.78041	14.0913	11.3975	19.6637	22.8752	12.5089	0.547393	0.0920802	1730.53	0.225932	2.42282	0.0154007
ENSG00000157557	2114	ETS proto-oncogene 2, transcription factor	ETS2	278	303	291	388	360	452	6.46827	7.55882	6.29245	10.4392	10.6373	10.5262	0.54695	0.00807826	346.147	0.161721	3.38206	0.000719445
ENSG00000261093	ENSG00000261093			118	126	111	172	135	183	7.43443	8.51146	6.49938	12.531	10.8015	11.54	0.546942	0.0587367	141.109	0.207645	2.63403	0.00843788
ENSG00000256341	ENSG00000256341			25	41	31	52	39	42	5.03481	8.85309	5.80215	12.1098	9.97453	8.46609	0.546728	0.344671	38.5498	0.340385	1.60621	0.108229
ENSG00000164938	94241	tumor protein p53 inducible nuclear protein 1	TP53INP1	1421	1831	1771	2455	2531	1796	29.1605	40.2863	33.7756	58.2565	65.9596	36.8891	0.546677	0.0785629	1990.52	0.218832	2.49816	0.0124841
ENSG00000259918	ENSG00000259918	NADH:ubiquinone oxidoreductase subunit A5 pseudogene 11	NDUFA5P11	17	22	30	29	31	34	5.73939	7.96357	9.41287	11.3216	13.2912	11.4891	0.546416	0.407193	27.1842	0.375216	1.45627	0.145318
ENSG00000055147	10827	family with sequence similarity 114 member A2	FAM114A2	334	452	420	522	619	493	5.92939	8.6034	6.92942	10.7158	13.9553	8.75993	0.546351	0.0668937	478.187	0.212344	2.57295	0.0100836
ENSG00000226235	284576	LEMD1 antisense RNA 1	LEMD1-AS1	13	11	11	17	15	16	0.541319	0.491101	0.425683	0.81856	0.793206	0.666838	0.546317	0.568903	13.9207	0.492082	1.11022	0.266906
ENSG00000151116	55293	UEV and lactate/malate dehyrogenase domains	UEVLD	233	297	234	380	372	287	4.89239	6.68636	4.56631	9.22658	9.91958	6.03167	0.546244	0.103114	304.165	0.230863	2.3661	0.0179766
ENSG00000232335	ENSG00000232335			112	143	127	187	151	187	24.0625	32.9402	25.3577	46.4575	41.1987	40.2118	0.546193	0.0562046	151.576	0.20583	2.65362	0.00796336
ENSG00000233110	125177376	SORBS2 antisense RNA 1	SORBS2-AS1	125	148	162	207	237	140	8.09116	10.2714	9.74539	15.494	19.482	9.07024	0.546085	0.192523	172.23	0.27082	2.01641	0.043757
ENSG00000134352	3572	interleukin 6 cytokine family signal transducer	IL6ST	1025	1356	1094	1805	1692	1212	9.8421	13.9602	9.76258	20.0416	20.6324	11.6481	0.545593	0.108411	1381.56	0.233164	2.33995	0.0192864
ENSG00000227117	101929664	HORMAD2 and MTMR3 antisense RNA 1	HORMAD2-AS1	43	55	49	64	61	77	3.46034	4.74549	3.66463	5.95555	6.23397	6.20199	0.545556	0.194124	58.2925	0.271157	2.01196	0.0442243
ENSG00000290832	ENSG00000290832			113	93	122	142	139	168	3.59096	3.16872	3.6031	5.2181	5.6096	5.34358	0.544848	0.0603288	129.7	0.207825	2.62166	0.00875014
ENSG00000173705	26032	sushi domain containing 5	SUSD5	49	55	65	79	76	75	1.23299	1.48387	1.52006	2.2987	2.42864	1.88893	0.544546	0.167577	66.8123	0.259161	2.10119	0.0356244
ENSG00000158234	55179	Fas apoptotic inhibitory molecule	FAIM	94	99	97	121	131	145	2.6732	3.01861	2.56365	3.97906	4.73107	4.12726	0.54442	0.0720014	115.037	0.214406	2.5392	0.0111105
ENSG00000267009	ENSG00000267009			966	1330	1363	1513	1590	1897	60.0448	88.6376	78.7368	108.75	125.511	118.02	0.544034	0.0166751	1445.37	0.173351	3.13833	0.00169913
ENSG00000253744	ENSG00000253744			70	59	81	85	85	118	16.8525	15.2295	18.1232	23.6634	25.9878	28.434	0.543676	0.136849	82.8495	0.245507	2.2145	0.0267946
ENSG00000170558	1000	cadherin 2	CDH2	12662	16490	15160	21751	20671	17659	170.834	238.54	190.088	339.346	354.175	238.467	0.543505	0.0325753	17553.3	0.188736	2.87971	0.00398039
ENSG00000105339	22898	DENN domain containing 3	DENND3	120	119	126	177	133	192	0.945762	1.00558	0.9229	1.61312	1.33118	1.51458	0.543067	0.051664	144.426	0.20184	2.69057	0.0071329
ENSG00000138646	51191	HECT and RLD domain containing E3 ubiquitin protein ligase 5	HERC5	19	32	41	34	42	49	0.461841	0.833983	0.926204	0.955674	1.2965	1.19214	0.542567	0.385368	36.1231	0.359564	1.50896	0.131309
ENSG00000006210	6376	C-X3-C motif chemokine ligand 1	CX3CL1	273	213	228	353	282	345	5.30429	4.43723	4.11702	7.93106	6.95823	6.70925	0.542311	0.0355369	283.362	0.190644	2.84463	0.00444637
ENSG00000204049	ENSG00000204049			39	32	40	35	52	65	2.34975	2.06717	2.23976	2.43847	3.97874	3.91978	0.54216	0.325305	43.8794	0.328252	1.65166	0.0986042
ENSG00000116667	81563	chromosome 1 open reading frame 21	C1orf21	1158	1414	1330	1975	1754	1565	11.5661	15.1424	12.3456	22.8106	22.2481	15.6452	0.541892	0.027793	1545.09	0.184095	2.94354	0.00324482
ENSG00000181035	284439	solute carrier family 25 member 42	SLC25A42	159	113	137	174	160	229	3.94606	3.00686	3.15988	4.99352	5.04279	5.68842	0.541871	0.0798789	161.979	0.217626	2.48992	0.012777
ENSG00000286128	ENSG00000286128			73	97	101	132	111	126	6.00387	8.55358	7.71993	12.5538	11.5935	10.3722	0.5401	0.100396	106.935	0.226928	2.38005	0.0173102
ENSG00000224875	ENSG00000224875	EML4 antisense RNA 1	EML4-AS1	52	44	26	55	47	67	6.35864	5.76875	2.95473	7.77706	7.29867	8.20023	0.539674	0.35005	48.7434	0.338994	1.59198	0.111388
ENSG00000203727	389432	sterile alpha motif domain containing 5	SAMD5	176	258	130	306	276	184	3.10827	4.88533	2.1337	6.24912	6.19013	3.25247	0.53953	0.302528	225.501	0.315641	1.70931	0.0873928
ENSG00000188525	ENSG00000188525			20	19	14	25	27	20	0.828924	0.844318	0.539258	1.19816	1.42113	0.829669	0.539281	0.504537	21.1447	0.431021	1.25117	0.210872
ENSG00000184500	5627	protein S	PROS1	126	190	184	239	240	195	2.76867	4.47633	3.75753	6.07281	6.69725	4.2887	0.539088	0.123393	197.355	0.237348	2.2713	0.0231288
ENSG00000177694	254827	N-acetylated alpha-linked acidic dipeptidase like 2	NAALADL2	29	28	38	40	55	32	0.247912	0.256641	0.301903	0.395414	0.5971	0.273804	0.538841	0.400528	37.5149	0.365666	1.47359	0.140592
ENSG00000075223	10512	semaphorin 3C	SEMA3C	119	345	134	315	305	190	2.25906	7.02212	2.36412	6.91486	7.35302	3.61015	0.538662	0.444098	239.014	0.391582	1.37561	0.168944
ENSG00000289145	ENSG00000289145			212	251	199	342	329	222	11.9347	15.1502	10.4115	22.2636	23.5211	12.5089	0.538488	0.165056	262.908	0.255112	2.11079	0.0347903
ENSG00000104450	6674	sperm associated antigen 1	SPAG1	124	122	98	179	154	135	2.84005	2.99593	2.086	4.74077	4.47929	3.09477	0.538289	0.140797	136.792	0.244762	2.19923	0.0278613
ENSG00000185222	51186	transcription elongation factor A like 9	TCEAL9	1197	1667	1525	2061	1987	1895	70.2195	104.85	83.1414	139.808	148.029	111.266	0.53758	0.0273115	1733.49	0.18221	2.95034	0.00317427
ENSG00000101222	25876	sperm flagellar 1	SPEF1	36	19	22	38	27	41	2.16562	1.22547	1.22995	2.64336	2.06267	2.46862	0.537406	0.433574	30.5399	0.384441	1.39789	0.162146
ENSG00000126524	51119	SBDS ribosome maturation factor	SBDS	818	967	983	1272	1218	1265	33.758	42.7876	37.7017	60.7019	63.8345	52.2521	0.537175	0.00493829	1092.46	0.15178	3.53916	0.000401397
ENSG00000108947	1949	ephrin B3	EFNB3	1712	1439	1585	2167	1917	2390	61.6451	55.5551	53.0405	90.2289	87.6601	86.1357	0.536936	0.0031528	1873	0.145995	3.67778	0.000235276
ENSG00000172071	9451	eukaryotic translation initiation factor 2 alpha kinase 3	EIF2AK3	461	584	559	662	675	853	2.58006	3.50437	2.90754	4.28429	4.79753	4.77825	0.536824	0.0132094	633.205	0.166733	3.21967	0.00128337
ENSG00000163347	9076	claudin 1	CLDN1	12	14	27	24	18	30	0.383023	0.479115	0.800924	0.885822	0.729627	0.958418	0.536489	0.52601	20.6211	0.444724	1.20634	0.227686
ENSG00000143153	481	ATPase Na+/K+ transporting subunit beta 1	ATP1B1	869	1060	1080	1380	1543	1107	8.18802	10.7086	9.45729	15.0359	18.4633	10.4399	0.535689	0.0743297	1186.48	0.212272	2.52359	0.0116162
ENSG00000113739	8614	stanniocalcin 2	STC2	45	47	53	46	47	108	1.02944	1.1528	1.1268	1.21685	1.36544	2.47288	0.535629	0.359713	56.9959	0.341048	1.57054	0.11629
ENSG00000183666	ENSG00000183666	GUSB pseudogene 1	GUSBP1	41	46	42	54	55	67	6.26362	7.53473	5.96314	9.53954	10.6706	10.2449	0.535575	0.233643	50.9901	0.28264	1.8949	0.0581058
ENSG00000288744	ENSG00000288744			81	76	85	108	104	117	10.3989	10.4613	10.1416	16.0332	16.956	15.0342	0.53542	0.0937043	95.5126	0.221742	2.41461	0.0157521
ENSG00000127863	55504	TNF receptor superfamily member 19	TNFRSF19	533	631	594	894	867	597	12.0715	15.3226	12.5027	23.4134	24.9367	13.5332	0.535261	0.109118	694.581	0.229056	2.33681	0.0194489
ENSG00000256034	ENSG00000256034			142	117	160	177	150	247	38.4198	33.9407	40.2319	55.3774	51.5399	66.889	0.53502	0.0833227	164.702	0.216604	2.47004	0.0135099
ENSG00000291057	653190	ATP binding cassette subfamily C member 6 pseudogene 1	ABCC6P1	17	20	27	39	26	21	0.570943	0.720181	0.842735	1.51461	1.10892	0.705916	0.534657	0.48981	25.1424	0.416739	1.28295	0.199509
ENSG00000008405	1407	cryptochrome circadian regulator 1	CRY1	1000	1173	1349	1594	1573	1585	24.2159	30.4556	30.3597	44.6356	48.3743	38.4168	0.534612	0.00822494	1384.82	0.158358	3.37596	0.000735574
ENSG00000290560	653188	GUSB pseudogene 3	GUSBP3	15	12	12	13	20	20	1.34029	1.14962	0.996486	1.3432	2.26945	1.78865	0.534513	0.570601	15.4553	0.483755	1.10492	0.269192
ENSG00000011426	54443	anillin, actin binding protein	ANLN	1147	1458	1436	1920	1906	1609	22.1483	30.1858	25.77	42.8716	46.7396	31.0973	0.534079	0.036108	1592.73	0.188176	2.83819	0.00453706
ENSG00000273455	ENSG00000273455			23	38	28	43	44	33	6.067	10.7473	6.86417	13.1162	14.7395	8.71266	0.533579	0.403024	35.2579	0.363743	1.46691	0.1424
ENSG00000288637	ENSG00000288637			871	1122	1177	1564	1454	1239	17.1418	23.6755	21.5277	35.5932	36.3402	24.4062	0.53338	0.0451211	1247.14	0.194174	2.74692	0.00601576
ENSG00000151239	5756	twinfilin actin binding protein 1	TWF1	1394	1979	1710	2390	2494	1940	41.5511	63.2461	47.3696	82.3777	94.4064	57.8778	0.53268	0.0788156	2005.73	0.213405	2.4961	0.0125566
ENSG00000188760	130612	transmembrane protein 198	TMEM198	400	246	361	423	321	646	17.9675	11.8476	15.0702	21.9715	18.3112	29.0436	0.532638	0.158911	396.547	0.2498	2.13225	0.0329859
ENSG00000162722	25893	tripartite motif containing 58	TRIM58	28	30	41	46	40	48	0.62716	0.72046	0.85347	1.19143	1.1378	1.0761	0.532628	0.313532	38.8237	0.3167	1.6818	0.0926071
ENSG00000269652	ENSG00000269652			14	17	20	24	14	32	5.66856	7.38009	7.5259	11.2369	7.19876	12.9684	0.532401	0.524456	19.9548	0.440209	1.20943	0.226499
ENSG00000224789	ENSG00000224789			144	188	173	232	226	225	29.0005	40.5947	32.3797	54.0285	57.8011	45.354	0.532316	0.0545864	199.206	0.199563	2.6674	0.00764395
ENSG00000259683	ENSG00000259683			20	23	24	44	27	19	2.38764	2.94398	2.66277	6.07412	4.09343	2.2703	0.531684	0.507629	26.4273	0.426847	1.24561	0.212908
ENSG00000078725	1620	BMP/retinoic acid inducible neural specific 1	BRINP1	63	73	35	93	69	72	1.88318	2.3396	0.972306	3.21459	2.6193	2.15414	0.531578	0.347733	68.2392	0.33251	1.59868	0.109891
ENSG00000233860	ENSG00000233860	SHROOM3 antisense RNA 1	SHROOM3-AS1	254	291	261	345	347	404	6.76636	8.31156	6.46168	10.6275	11.7391	10.7719	0.531567	0.0194188	318.269	0.172509	3.08138	0.00206042
ENSG00000068971	5526	protein phosphatase 2 regulatory subunit B'beta	PPP2R5B	305	248	270	384	327	410	10.5117	9.16413	8.64807	15.3036	14.3121	14.1431	0.531291	0.0225548	324.858	0.175512	3.0271	0.00246914
ENSG00000125508	6725	src-related kinase lacking C-terminal regulatory tyrosine and N-terminal myristylation sites	SRMS	31	30	39	41	39	56	0.879427	0.912488	1.02822	1.34497	1.40504	1.59007	0.531263	0.313273	39.2243	0.315795	1.6823	0.09251
ENSG00000160218	7109	trafficking protein particle complex subunit 10	TRAPPC10	354	361	509	579	518	548	3.43013	3.75044	4.58362	6.48749	6.37414	5.31468	0.530362	0.0269322	479.083	0.179418	2.95602	0.00311637
ENSG00000163939	55193	polybromo 1	PBRM1	2173	3178	2766	3957	3970	2929	26.0653	40.872	30.8347	54.886	60.4754	35.1652	0.529881	0.106428	3197.7	0.225442	2.35041	0.0187527
ENSG00000017260	27032	ATPase secretory pathway Ca2+ transporting 1	ATP2C1	1711	2262	2107	2854	2810	2509	23.2826	33.0021	26.6459	44.9084	48.5593	34.1721	0.529828	0.0311461	2394.06	0.18281	2.89824	0.00375266
ENSG00000156671	142891	sterile alpha motif domain containing 8	SAMD8	522	832	733	1014	983	799	8.27148	14.1353	10.7944	18.5798	19.7811	12.6721	0.529465	0.108638	821.244	0.22637	2.33894	0.0193388
ENSG00000236502	100506108	SIX3 antisense RNA 1	SIX3-AS1	106	77	112	119	121	160	7.92438	6.17189	7.78146	10.2872	11.4876	11.9721	0.528297	0.117981	115.751	0.230297	2.29398	0.0217916
ENSG00000258034	ENSG00000258034			117	102	109	157	130	158	27.0433	25.2779	23.4144	41.9628	38.1594	36.5528	0.527943	0.0706618	129.22	0.207213	2.54782	0.0108398
ENSG00000174028	ENSG00000174028	family with sequence similarity 3 member C2, pseudogene	FAM3C2P	36	25	43	53	48	38	6.12162	4.55797	6.79542	10.4215	10.3655	6.46752	0.527857	0.369105	40.7871	0.341152	1.54728	0.121796
ENSG00000136059	50853	villin like	VILL	38	24	29	52	23	50	0.685852	0.464436	0.486439	1.08528	0.52718	0.903248	0.527842	0.439497	35.816	0.380834	1.38602	0.165742
ENSG00000259007	ENSG00000259007			294	468	379	500	578	449	71.076	121.308	85.1527	139.777	177.455	108.646	0.527679	0.132939	449.568	0.236547	2.23076	0.025697
ENSG00000183354	158358	bromodomain containing 10	BRD10	377	569	363	637	646	475	5.13791	8.3143	4.59765	10.0387	11.1805	6.47932	0.526949	0.186243	518.314	0.258519	2.03834	0.0415163
ENSG00000112852	56133	protocadherin beta 2	PCDHB2	1041	1063	1151	1516	1346	1536	29.4164	32.2063	30.2272	49.537	48.3024	43.4431	0.526916	0.00122913	1279.52	0.133324	3.95215	7.74508e-05
ENSG00000213533	375346	STIM activating enhancer	STIMATE	419	406	480	532	586	641	8.5049	8.83587	9.05483	12.487	15.1056	13.0228	0.526778	0.00995103	512.376	0.158899	3.31518	0.000915828
ENSG00000146094	79930	docking protein 3	DOK3	45	35	39	53	38	72	1.0058	0.838752	0.810113	1.36982	1.07861	1.61072	0.526695	0.315674	46.769	0.314199	1.67631	0.0936776
ENSG00000261687	ENSG00000261687			34	38	34	63	41	39	7.40079	8.86852	6.878	15.8574	11.3336	8.49678	0.526668	0.361309	41.809	0.336499	1.56514	0.11755
ENSG00000091039	114882	oxysterol binding protein like 8	OSBPL8	2635	4219	3435	4944	5301	3438	33.174	56.9502	40.1909	71.976	84.754	43.3225	0.526386	0.177129	4049.96	0.254619	2.06735	0.0387016
ENSG00000214562	728130	NUT family member 2D	NUTM2D	88	82	65	93	89	140	1.46985	1.46849	1.00899	1.79624	1.88784	2.3405	0.525611	0.195788	92.8408	0.261978	2.00632	0.0448224
ENSG00000164294	493869	glutathione peroxidase 8 (putative)	GPX8	953	1078	1197	1362	1396	1592	27.2826	33.0887	31.8471	45.088	50.7531	45.6169	0.5255	0.00354919	1265.97	0.14436	3.64021	0.000272418
ENSG00000290578	ENSG00000290578			14	11	15	21	15	18	1.10587	0.931618	1.10116	1.91817	1.50471	1.42311	0.525373	0.56332	15.6907	0.468427	1.12157	0.262046
ENSG00000134444	57614	RAB11 binding and LisH domain, coiled-coil and HEAT repeat containing	RELCH	389	601	505	725	648	638	4.20131	6.95949	5.06886	9.05451	8.88781	6.89678	0.525145	0.0700368	588.003	0.205816	2.55153	0.0107252
ENSG00000153922	1105	chromodomain helicase DNA binding protein 1	CHD1	1548	2298	2001	2878	2826	2090	16.5735	26.3792	19.9102	35.6309	38.4239	22.3965	0.52502	0.116725	2298.54	0.228305	2.29964	0.0214686
ENSG00000135709	9764	KIAA0513	KIAA0513	304	287	274	416	358	396	4.01957	4.0687	3.36698	6.3605	6.01138	5.24073	0.524998	0.0230692	340.962	0.173924	3.01855	0.00253989
ENSG00000047932	57120	golgi associated PDZ and coiled-coil motif containing	GOPC	1071	1429	1339	1960	1860	1286	26.7983	38.337	31.1374	56.7108	59.1038	32.2069	0.52485	0.127244	1508.31	0.232761	2.25489	0.0241405
ENSG00000283768	100302274	microRNA 1178	MIR1178	45	28	50	49	51	66	57.2641	38.2028	59.1321	72.1037	82.4185	84.0628	0.524822	0.31264	48.0982	0.31166	1.68396	0.0921899
ENSG00000275197	ENSG00000275197			70	138	81	147	152	86	14.3979	30.4333	15.4836	34.9632	39.7037	17.7048	0.524638	0.382978	114.33	0.346229	1.51529	0.129699
ENSG00000283761	ENSG00000283761			1211	1622	1507	2060	2037	1704	24.3252	34.9326	28.1325	47.8488	51.9622	34.2587	0.524457	0.0529452	1705.1	0.195734	2.67943	0.00737466
ENSG00000129480	112487	D-aminoacyl-tRNA deacylase 2	DTD2	568	723	571	898	832	777	22.1688	30.2552	20.7116	40.5286	41.2384	30.3532	0.524343	0.050798	734.439	0.194437	2.69672	0.00700252
ENSG00000035862	7077	TIMP metallopeptidase inhibitor 2	TIMP2	3321	3829	3774	5108	4654	4948	61.9381	76.5672	65.4146	110.162	110.23	92.3654	0.524283	0.00318607	4292.44	0.142679	3.67455	0.000238268
ENSG00000242247	26286	ARF GTPase activating protein 3	ARFGAP3	887	1151	1138	1497	1446	1307	31.3826	43.6625	37.4189	61.2461	64.9708	46.284	0.524133	0.0316898	1246.35	0.181332	2.89045	0.00384687
ENSG00000283701	693140	microRNA 555	MIR555	20	21	17	20	24	35	24.1251	27.1598	19.0578	27.8973	36.7651	42.2569	0.523897	0.491632	22.8444	0.409505	1.27934	0.200777
ENSG00000167528	121274	zinc finger protein 641	ZNF641	519	728	646	889	850	801	7.06899	10.6314	8.17723	14.0018	14.7026	10.9197	0.523857	0.0449344	743.987	0.190576	2.74881	0.0059812
ENSG00000119042	23314	SATB homeobox 2	SATB2	113	205	180	268	217	180	0.88643	1.7242	1.31227	2.43104	2.16177	1.41328	0.523725	0.223126	195.364	0.271942	1.92587	0.0541202
ENSG00000223697	ENSG00000223697			107	143	113	168	179	139	8.35514	11.9722	8.20034	15.1695	17.7504	10.8636	0.523705	0.164646	143.167	0.247916	2.11243	0.0346498
ENSG00000077279	1641	doublecortin	DCX	3240	4166	3682	5107	5631	4022	36.7729	50.6956	38.8374	67.0256	81.1621	45.6894	0.523636	0.0925417	4361.2	0.21633	2.42054	0.0154975
ENSG00000268089	55879	gamma-aminobutyric acid type A receptor subunit theta	GABRQ	43	54	65	57	73	88	0.769856	1.03658	1.08153	1.18007	1.65977	1.57694	0.523087	0.24978	63.3226	0.282454	1.85194	0.064035
ENSG00000277752	ENSG00000277752			41	53	48	62	71	57	56.5217	78.3386	61.4974	98.836	124.301	78.6496	0.52297	0.27598	55.9002	0.293504	1.78181	0.0747796
ENSG00000258555	101730217	SPECC1L-ADORA2A readthrough (NMD candidate)	SPECC1L-ADORA2A	888	1117	1146	1533	1315	1382	16.5749	22.3543	19.8796	33.0882	31.1709	25.8189	0.522803	0.0146874	1235.18	0.164343	3.18117	0.00146682
ENSG00000260032	647979	non-coding RNA activated by DNA damage	NORAD	6731	9098	8212	11509	11263	9327	144.317	209.147	163.632	285.342	306.673	200.156	0.522699	0.0562046	9442.73	0.196969	2.65372	0.00796106
ENSG00000178537	788	solute carrier family 25 member 20	SLC25A20	212	217	208	265	262	336	12.9345	14.1952	11.794	18.6962	20.3002	20.5184	0.522595	0.0275266	250.494	0.177302	2.94749	0.00320367
ENSG00000119396	51552	RAB14, member RAS oncogene family	RAB14	1613	2299	2148	2813	2891	2373	39.7841	60.797	49.2372	80.23	90.5541	58.5819	0.522501	0.0679028	2377.05	0.203649	2.56569	0.0102972
ENSG00000151575	374618	testis expressed 9	TEX9	252	268	222	346	366	281	3.49022	3.97975	2.85752	5.54141	6.43752	3.89538	0.522401	0.110591	292.792	0.224336	2.32865	0.0198775
ENSG00000034533	28990	asteroid homolog 1	ASTE1	187	175	193	229	271	243	6.31886	6.3402	6.06091	8.94796	11.6292	8.21852	0.522343	0.0598761	218.06	0.198999	2.62486	0.00866854
ENSG00000163285	2565	gamma-aminobutyric acid type A receptor subunit gamma1	GABRG1	15	22	11	20	29	15	0.25703	0.404188	0.175174	0.396291	0.631067	0.257261	0.521953	0.596455	19.0936	0.496282	1.05173	0.292925
ENSG00000223685	100874188	long intergenic non-protein coding RNA 571	LINC00571	60	97	108	105	140	106	4.27572	7.41135	7.15262	8.65244	12.6698	7.56056	0.521438	0.259751	103.539	0.285663	1.82536	0.067947
ENSG00000258052	ENSG00000258052			65	130	136	135	151	156	13.7355	29.4538	26.7087	32.988	40.5221	32.9948	0.521424	0.239752	129.13	0.27766	1.87792	0.0603915
ENSG00000227906	100131208	SNAP25 antisense RNA 1	SNAP25-AS1	19	26	15	26	28	27	0.146077	0.214323	0.107177	0.23115	0.273383	0.20777	0.521413	0.494795	23.7466	0.409765	1.27247	0.203206
ENSG00000119927	57678	glycerol-3-phosphate acyltransferase, mitochondrial	GPAM	557	802	815	1021	1034	834	6.57569	10.1515	8.94185	13.9381	15.5021	9.85468	0.521346	0.0885513	850.785	0.213525	2.44161	0.0146218
ENSG00000196376	222553	solute carrier family 35 member F1	SLC35F1	1075	1417	1321	1859	1772	1452	24.3279	34.3822	27.7832	48.6482	50.9265	32.8891	0.521132	0.0628083	1496.17	0.200211	2.60291	0.0092436
ENSG00000174938	26470	seizure related 6 homolog like 2	SEZ6L2	1630	1301	1510	1976	1800	2223	45.8923	39.2733	39.5105	64.3326	64.359	62.6444	0.520833	0.00697724	1743.97	0.151875	3.42935	0.000605036
ENSG00000138771	57619	shroom family member 3	SHROOM3	2146	2313	2238	3031	2919	3052	17.9701	20.7665	17.4166	29.3493	31.0412	25.5797	0.520792	0.00336185	2630.87	0.142423	3.65665	0.000255532
ENSG00000277913	ENSG00000277913			52	61	56	84	89	51	50.1803	63.1143	50.2229	93.7348	109.07	49.2595	0.520373	0.334986	66.5274	0.319428	1.62908	0.103296
ENSG00000288634	128031837	uncharacterized LOC128031837	LOC128031837	119	94	106	124	114	197	86.6684	73.4023	71.747	104.43	105.44	143.605	0.52031	0.15621	125.16	0.243035	2.14088	0.0322837
ENSG00000236753	100506881	MKLN1 antisense RNA	MKLN1-AS	25	38	42	34	55	51	0.326089	0.531432	0.50913	0.512822	0.911052	0.665819	0.519892	0.392496	41.0474	0.348346	1.49246	0.135579
ENSG00000156475	5521	protein phosphatase 2 regulatory subunit Bbeta	PPP2R2B	222	264	254	350	363	271	1.88889	2.40838	2.00849	3.4436	3.92233	2.30788	0.519816	0.104965	290.492	0.22054	2.35702	0.0184224
ENSG00000165795	57447	NDRG family member 2	NDRG2	1344	1249	1130	1852	1462	1720	20.614	20.5397	16.1074	32.8471	28.4771	26.4048	0.519755	0.0197939	1466.41	0.169071	3.07419	0.00211076
ENSG00000269982	ENSG00000269982			56	53	52	56	99	58	1.69627	1.72128	1.46384	1.96149	3.80826	1.75843	0.519675	0.364482	63.4348	0.333648	1.55755	0.119339
ENSG00000077157	4660	protein phosphatase 1 regulatory subunit 12B	PPP1R12B	552	564	532	837	720	650	3.02689	3.31593	2.71115	5.30732	5.0139	3.56748	0.519613	0.0437551	647.928	0.188193	2.76107	0.00576129
ENSG00000155304	6782	heat shock protein family A (Hsp70) member 13	HSPA13	1438	2097	1987	2606	2621	2110	40.0966	62.6925	51.4909	84.0263	92.8113	58.8873	0.519483	0.0837901	2162.17	0.210575	2.46698	0.0136258
ENSG00000159625	84229	dynein regulatory complex subunit 7	DRC7	20	24	29	33	22	44	0.449624	0.578494	0.6059	0.857877	0.628097	0.990062	0.518634	0.443078	28.4136	0.376241	1.37846	0.168061
ENSG00000137693	10413	Yes1 associated transcriptional regulator	YAP1	3823	5553	4372	6443	6622	5254	70.1483	109.247	74.555	136.708	154.307	96.4924	0.518523	0.0975379	5402.95	0.216582	2.39412	0.0166603
ENSG00000270106	ENSG00000270106	TSNAX-DISC1 readthrough (NMD candidate)	TSNAX-DISC1	172	299	275	357	367	263	4.73442	8.82425	7.03485	11.3631	12.8289	7.24577	0.51836	0.208255	291.828	0.26344	1.96766	0.0491075
ENSG00000171604	51523	CXXC finger protein 5	CXXC5	1728	1462	1776	2298	2003	2375	52.7282	47.8316	50.3647	81.0851	77.6185	72.5359	0.518315	0.00328717	1944.73	0.141453	3.66421	0.000248105
ENSG00000157168	3084	neuregulin 1	NRG1	174	226	221	249	245	345	0.94279	1.31293	1.11286	1.56012	1.68584	1.87101	0.518176	0.0561578	243.033	0.195232	2.65415	0.00795075
ENSG00000269918	ENSG00000269918			154	187	150	232	239	184	8.85467	11.5282	8.01542	15.4252	17.4516	10.5891	0.51817	0.141929	193.304	0.236177	2.19399	0.0282361
ENSG00000246477	ENSG00000246477			67	96	91	132	91	119	1.3249	2.0354	1.67238	3.01839	2.28526	2.3553	0.517975	0.166403	99.3801	0.246002	2.10558	0.0352412
ENSG00000130779	6249	CAP-Gly domain containing linker protein 1	CLIP1	1898	2135	1795	2892	2660	2236	11.8192	14.2547	10.3882	20.8248	21.0357	13.9365	0.517932	0.0590112	2292.7	0.196778	2.63207	0.00848675
ENSG00000082805	23085	ELKS/RAB6-interacting/CAST family member 1	ERC1	1112	1211	1278	1750	1574	1481	8.13663	9.50062	8.69069	14.8071	14.6261	10.8464	0.517445	0.0155924	1409.94	0.16372	3.16055	0.00157469
ENSG00000259030	100526835	FPGT-TNNI3K readthrough	FPGT-TNNI3K	62	67	72	87	97	84	0.725509	0.840609	0.78301	1.17723	1.44148	0.983832	0.51733	0.181548	78.7915	0.251927	2.05349	0.040025
ENSG00000245573	497258	BDNF antisense RNA	BDNF-AS	73	70	96	122	97	100	0.680577	0.699714	0.831782	1.31524	1.14845	0.933135	0.517299	0.157842	93.2623	0.242252	2.13538	0.0327302
ENSG00000234028	101928403	EIF2AK3 divergent transcript	EIF2AK3-DT	33	39	41	52	51	48	0.89223	1.13057	1.03022	1.62577	1.75113	1.29896	0.51725	0.301949	44.2697	0.302242	1.71138	0.0870111
ENSG00000169255	8706	beta-1,3-N-acetylgalactosaminyltransferase 1 (Globoside blood group)	B3GALNT1	152	185	157	229	236	194	2.25201	2.93877	2.16177	3.92332	4.44041	2.87686	0.517076	0.110852	194.17	0.222209	2.32698	0.0199664
ENSG00000128923	54629	MINDY lysine 48 deubiquitinase 2	MINDY2	577	861	705	1028	1095	711	7.06759	11.3075	8.02543	14.5606	17.0331	8.71676	0.517022	0.182784	840.904	0.252293	2.04929	0.0404338
ENSG00000137177	63971	kinesin family member 13A	KIF13A	552	579	587	803	736	762	5.73909	6.45432	5.67186	9.65408	9.71777	7.92956	0.51675	0.00827036	673.384	0.153158	3.37396	0.000740961
ENSG00000273565	ENSG00000273565			230	332	328	364	367	465	22.2136	34.3794	29.4408	40.6523	45.0135	44.9505	0.516556	0.0540286	347.748	0.193396	2.67098	0.00756297
ENSG00000118307	55259	dynein axonemal intermediate chain 7	DNAI7	25	43	40	42	59	42	0.926109	1.70788	1.3771	1.79913	2.77561	1.55726	0.516525	0.403066	42.3045	0.352255	1.46634	0.142556
ENSG00000233237	79940	long intergenic non-protein coding RNA 472	LINC00472	232	356	245	452	363	298	1.05216	1.73105	1.03262	2.3704	2.09066	1.35269	0.516325	0.198212	327.86	0.258339	1.99863	0.0456484
ENSG00000131507	80762	Nedd4 family interacting protein 1	NDFIP1	2358	2984	2703	3745	3829	3121	47.5131	64.4669	50.6174	87.2596	97.9806	62.9439	0.516316	0.0536275	3153.73	0.193093	2.67393	0.00749684
ENSG00000247925	ENSG00000247925			34	38	36	50	45	50	5.59265	6.70178	5.50332	9.51043	9.40017	8.23187	0.516213	0.302494	42.3501	0.301927	1.70973	0.0873165
ENSG00000224687	100302401	RASAL2 antisense RNA 1	RASAL2-AS1	32	24	27	37	39	35	1.16273	0.934993	0.911751	1.55461	1.79961	1.27288	0.516151	0.396944	32.6182	0.348205	1.48232	0.138256
ENSG00000225648	ENSG00000225648	SBDS pseudogene 1	SBDSP1	222	277	248	335	321	346	34.8816	46.665	36.2142	60.8667	64.0521	54.4139	0.516123	0.0331998	292.934	0.179678	2.87248	0.00407261
ENSG00000280138	ENSG00000280138			394	296	410	520	373	594	2.44483	1.9693	2.3644	3.73119	2.93932	3.68918	0.516086	0.0564281	429.64	0.194666	2.65114	0.00802208
ENSG00000260482	ENSG00000260482			325	472	328	526	527	451	11.353	17.6782	10.6484	21.2474	23.3788	15.7686	0.51603	0.127882	442.861	0.229114	2.25229	0.024304
ENSG00000224078	ENSG00000224078	small nucleolar RNA host gene 14	SNHG14	3559	5036	4002	6144	5935	4677	3.36137	5.09967	3.51277	6.71014	7.11859	4.42126	0.515876	0.102054	4945.55	0.217541	2.37139	0.0177211
ENSG00000273080	ENSG00000273080			98	86	130	113	121	189	7.61131	7.16143	9.3834	10.1485	11.9345	14.6922	0.515744	0.172644	122.12	0.247598	2.08298	0.0372527
ENSG00000174405	3981	DNA ligase 4	LIG4	390	644	608	740	837	587	6.33767	11.2207	9.18232	13.9056	17.2733	9.54758	0.515151	0.179699	641.227	0.250136	2.05948	0.0394483
ENSG00000166716	9640	zinc finger protein 592	ZNF592	892	923	940	1314	1107	1276	12.6122	13.9925	12.352	21.484	19.8774	18.0579	0.514996	0.00356892	1078.97	0.141565	3.63789	0.000274883
ENSG00000213096	9534	zinc finger protein 254	ZNF254	991	1415	1135	1737	1807	1131	15.0819	23.0891	16.0533	30.5686	34.9242	17.2281	0.514765	0.192214	1389.29	0.255104	2.01787	0.043605
ENSG00000123575	139231	family with sequence similarity 199, X-linked	FAM199X	929	1312	1042	1574	1626	1150	14.1105	21.3663	14.7089	27.6455	31.3641	17.483	0.514753	0.142099	1288.47	0.234704	2.1932	0.0282927
ENSG00000143353	127018	lysophospholipase like 1	LYPLAL1	232	312	313	363	442	327	9.1349	13.1716	11.4537	16.5278	22.1016	12.8871	0.514729	0.125897	334.968	0.227688	2.26068	0.0237791
ENSG00000279518	ENSG00000279518			14	15	12	19	18	18	0.741633	0.851962	0.59078	1.16387	1.21093	0.954385	0.514652	0.567674	16.1277	0.462504	1.11275	0.265816
ENSG00000121310	55268	enoyl-CoA hydratase domain containing 2	ECHDC2	119	82	110	141	121	156	1.19083	0.879801	1.02301	1.6316	1.5377	1.56249	0.514146	0.120757	121.612	0.225225	2.28281	0.0224418
ENSG00000156875	64645	major facilitator superfamily domain containing 14A	MFSD14A	1149	1540	1440	1942	1920	1618	45.1799	64.9254	52.6226	88.3012	95.8764	63.6787	0.514121	0.0577236	1615.14	0.194646	2.64131	0.00825852
ENSG00000196730	1612	death associated protein kinase 1	DAPK1	1106	1120	1281	1554	1500	1630	14.3776	15.6105	15.4762	23.36	24.7632	21.2084	0.513917	0.00215615	1369.82	0.1356	3.78995	0.00015068
ENSG00000126500	23769	fibronectin leucine rich transmembrane protein 1	FLRT1	91	84	88	134	106	112	2.52223	2.49626	2.26678	4.29476	3.73107	3.10707	0.513465	0.131782	103.035	0.22965	2.23586	0.025361
ENSG00000012174	51360	membrane bound transcription factor peptidase, site 2	MBTPS2	480	610	584	782	835	593	6.21401	8.46698	7.02631	11.7066	13.7278	7.68379	0.513352	0.113474	654.783	0.221768	2.31482	0.0206229
ENSG00000148339	114789	solute carrier family 25 member 25	SLC25A25	479	333	490	545	474	737	9.36019	6.97689	8.89875	12.3151	11.7628	14.4147	0.513056	0.0693682	507.805	0.200701	2.55632	0.0105785
ENSG00000203668	1122	CHM like Rab escort protein	CHML	1323	1890	1852	2408	2430	1847	19.6971	30.1698	25.6252	41.4564	45.9446	27.5233	0.512988	0.105484	1976.92	0.217853	2.35474	0.0185358
ENSG00000226121	ENSG00000226121	AT-hook containing transcription factor 1 pseudogene 1	AHCTF1P1	71	71	62	89	105	77	1.20537	1.29238	0.978224	1.74721	2.26379	1.30841	0.512849	0.24667	80.2193	0.275763	1.85975	0.0629209
ENSG00000287009	ENSG00000287009			22	11	13	21	18	23	1.72837	0.926561	0.949163	1.90776	1.79585	1.80855	0.512478	0.570101	18.0755	0.462886	1.10714	0.268235
ENSG00000136720	9394	heparan sulfate 6-O-sulfotransferase 1	HS6ST1	3570	2482	2831	3920	3378	4704	83.1139	61.9548	61.2532	105.532	99.8734	109.613	0.51235	0.0441162	3484.11	0.185796	2.75759	0.00582294
ENSG00000010072	83932	SprT-like N-terminal domain	SPRTN	331	378	401	510	533	425	6.49001	7.94653	7.30711	11.5632	13.2718	8.34059	0.512081	0.0672051	433.557	0.199178	2.57098	0.0101413
ENSG00000216285	ENSG00000216285			25	31	43	40	28	66	3.78434	5.03129	6.04925	7.00166	5.3826	9.99962	0.512076	0.433183	38.298	0.366032	1.39899	0.161815
ENSG00000164305	836	caspase 3	CASP3	1232	1760	1606	2094	2130	1876	18.6492	28.5647	22.5933	36.6537	40.9462	28.4232	0.51197	0.0594461	1796.78	0.194815	2.62798	0.00858926
ENSG00000290683	ENSG00000290683			114	179	149	245	201	138	15.0356	25.3126	18.2636	37.3658	33.6665	18.2174	0.511634	0.274505	172.995	0.286385	1.78652	0.0740143
ENSG00000261448	102723692	uncharacterized LOC102723692	LOC102723692	99	104	100	151	118	137	17.885	20.1444	16.7895	31.5444	27.072	24.7722	0.511612	0.101266	118.605	0.215376	2.37544	0.0175282
ENSG00000095209	55151	transmembrane protein 38B	TMEM38B	523	856	805	977	1035	875	13.3665	23.4563	19.1204	28.8738	33.5925	22.3828	0.511308	0.118064	851.6	0.222951	2.29336	0.0218272
ENSG00000115145	10254	signal transducing adaptor molecule 2	STAM2	364	589	437	673	664	504	6.2207	10.7925	6.94069	13.2998	14.4109	8.62101	0.510587	0.176187	544.742	0.246644	2.07014	0.0384394
ENSG00000182150	375748	ERCC excision repair 6 like 2	ERCC6L2	736	932	803	1153	1191	927	2.87306	3.90077	2.91317	5.2046	5.90423	3.6219	0.510315	0.0857723	967.454	0.207752	2.45637	0.014035
ENSG00000239407	ENSG00000239407			19	38	21	37	30	38	1.94194	4.16421	1.99473	4.37295	3.89392	3.88736	0.51023	0.474616	30.6338	0.388527	1.31324	0.189102
ENSG00000234338	ENSG00000234338			48	78	53	68	87	84	3.46752	6.04144	3.55826	5.68039	7.98145	6.07361	0.510038	0.295505	70.2575	0.295297	1.72721	0.0841308
ENSG00000240401	ENSG00000240401			144	245	211	263	308	219	3.17867	5.79852	4.32861	6.71321	8.63412	4.83857	0.509834	0.219653	234.324	0.263427	1.93539	0.0529419
ENSG00000179630	144811	laccase domain containing 1	LACC1	24	28	24	30	39	32	0.620499	0.776168	0.576667	0.896898	1.2805	0.828076	0.509748	0.435428	29.8218	0.365701	1.39389	0.163349
ENSG00000184675	139285	APC membrane recruitment protein 1	AMER1	501	533	495	797	641	597	6.90093	7.87164	6.33664	12.6946	11.2128	8.23066	0.509457	0.0572297	598.565	0.192631	2.64473	0.00817567
ENSG00000279328	124906280	uncharacterized LOC124906280	LOC124906280	19	20	15	27	17	29	1.24026	1.39977	0.909981	2.03804	1.40926	1.89472	0.509409	0.523921	21.1512	0.420913	1.21025	0.226184
ENSG00000166578	115811	IQ motif containing D	IQCD	72	50	91	95	75	115	3.38929	2.52356	3.98108	5.1712	4.48355	5.41831	0.50939	0.233606	82.5523	0.268799	1.89506	0.0580842
ENSG00000278156	641467	TSC22D1 antisense RNA 1	TSC22D1-AS1	146	134	130	184	164	202	4.89063	4.81265	4.04705	7.12724	6.97654	6.77257	0.509313	0.0634527	160.502	0.196	2.59854	0.0093621
ENSG00000196814	89853	multivesicular body subunit 12B	MVB12B	967	769	898	1064	1017	1466	14.1674	12.0798	12.2271	18.0259	18.9221	21.4975	0.509153	0.0269322	1029.22	0.172248	2.95593	0.00311727
ENSG00000172780	339122	RAB43, member RAS oncogene family	RAB43	104	79	99	114	102	164	2.413	1.96525	2.13473	3.05858	3.00544	3.80853	0.508909	0.157594	109.959	0.238241	2.13611	0.0326706
ENSG00000137434	347744	chromosome 6 open reading frame 52	C6orf52	64	58	76	94	71	100	8.31789	8.08219	9.17975	14.1271	11.7186	13.0084	0.508826	0.175718	77.0133	0.245628	2.07153	0.0383091
ENSG00000109787	51274	KLF transcription factor 3	KLF3	922	1310	1309	1646	1664	1358	15.7685	24.0214	20.8057	32.5522	36.1407	23.246	0.508781	0.0856876	1379.25	0.207078	2.45696	0.014012
ENSG00000254835	ENSG00000254835	RNF185 antisense RNA 1	RNF185-AS1	144	152	174	214	195	217	47.2388	53.4623	53.048	81.1786	81.2373	71.2502	0.508612	0.0431432	183.159	0.183779	2.76751	0.00564856
ENSG00000230408	101927795	BZW1 antisense RNA 1	BZW1-AS1	296	344	361	439	378	525	39.0844	48.701	44.2999	67.0298	63.3852	69.3843	0.508454	0.018282	390.098	0.163777	3.10455	0.00190572
ENSG00000134909	9743	Rho GTPase activating protein 32	ARHGAP32	834	1013	820	1373	1224	934	7.44739	9.69874	6.80512	14.1775	13.8805	8.34786	0.508114	0.124377	1045.03	0.22415	2.26685	0.0233994
ENSG00000136014	84101	ubiquitin specific peptidase 44	USP44	799	986	971	1293	1275	1074	17.2235	22.7887	19.4526	32.2304	34.9036	23.1723	0.508101	0.0501253	1075.21	0.188024	2.70232	0.00688575
ENSG00000285635	ENSG00000285635			281	383	408	454	475	493	54.9662	80.326	74.1708	102.692	117.996	96.522	0.508055	0.047003	417.098	0.186155	2.72921	0.0063487
ENSG00000182901	6000	regulator of G protein signaling 7	RGS7	22	24	15	29	24	29	0.117667	0.13763	0.0745604	0.179359	0.163016	0.155246	0.50793	0.497444	23.9867	0.400981	1.26672	0.205256
ENSG00000205707	144363	electron transfer flavoprotein regulatory factor 1	ETFRF1	489	724	646	861	948	630	22.8886	36.3344	28.1014	46.6022	56.3514	29.5149	0.507376	0.176759	725.335	0.245306	2.06834	0.0386084
ENSG00000218418	ENSG00000218418			28	31	31	62	33	24	0.548261	0.650818	0.564125	1.40383	0.820594	0.470361	0.506842	0.51252	35.1612	0.410389	1.23503	0.21682
ENSG00000237289	1159	creatine kinase, mitochondrial 1B	CKMT1B	28	29	34	79	19	23	0.979583	1.0878	1.10547	3.19596	0.844153	0.80538	0.505962	0.617329	35.3977	0.500783	1.01034	0.312332
ENSG00000227741	729867	uncharacterized LOC729867	LOC729867	455	248	395	430	339	722	33.3899	19.513	26.9392	36.4892	31.5928	53.0312	0.505732	0.254534	427.677	0.275048	1.83871	0.0659586
ENSG00000269559	ENSG00000269559			44	33	50	56	51	62	2.73496	2.19928	2.88836	4.02511	4.02581	3.85727	0.505697	0.291605	49.3413	0.290918	1.73828	0.0821617
ENSG00000157851	56896	dihydropyrimidinase like 5	DPYSL5	10461	9017	10583	13133	11802	15250	171.877	158.846	161.599	249.517	246.255	250.787	0.505371	0.00245987	11716.4	0.134737	3.75079	0.000176279
ENSG00000149260	726	calpain 5	CAPN5	292	322	361	396	383	524	5.50982	6.51447	6.33061	8.64056	9.1778	9.89638	0.505257	0.0228998	379.168	0.16722	3.02151	0.00251514
ENSG00000273702	ENSG00000273702			49	47	38	55	53	72	4.88316	5.02193	3.51943	6.3381	6.70758	7.18171	0.505189	0.291855	52.4653	0.290869	1.73683	0.082417
ENSG00000249474	ENSG00000249474			28	33	23	35	39	38	9.00672	11.3813	6.87575	13.0187	15.9315	12.2344	0.505106	0.415764	32.968	0.351124	1.43854	0.150281
ENSG00000072133	27330	ribosomal protein S6 kinase A6	RPS6KA6	409	645	570	765	835	523	5.26952	8.90996	6.82506	11.3973	13.6622	6.74435	0.50488	0.223836	632.769	0.262439	1.92379	0.0543803
ENSG00000272777	ENSG00000272777			34	50	41	65	51	50	4.52554	7.13559	5.07177	10.0045	8.62078	6.66119	0.504182	0.33604	48.8136	0.309955	1.62663	0.103816
ENSG00000110315	50862	ring finger protein 141	RNF141	1454	2349	1506	2618	2672	1693	21.5175	37.2716	20.7126	44.801	50.2167	25.0769	0.503843	0.262024	2080.87	0.276829	1.82005	0.068751
ENSG00000267742	ENSG00000267742	SINHCAF pseudogene 2	SINHCAFP2	21	28	17	36	33	18	3.66237	5.23563	2.75534	7.26001	7.30873	3.142	0.50353	0.554212	25.9751	0.440405	1.14333	0.2529
ENSG00000103512	23420	NODAL modulator 1	NOMO1	838	894	1087	1131	1093	1537	16.8007	19.2172	20.2534	26.2203	27.8284	30.8424	0.503352	0.0155393	1093.91	0.159172	3.16232	0.00156518
ENSG00000228124	ENSG00000228124	MDN1 antisense RNA 1	MDN1-AS1	19	11	26	18	26	30	4.66147	2.89354	5.92824	5.10662	8.10079	7.36683	0.50328	0.557631	21.6243	0.443266	1.13539	0.256211
ENSG00000151498	27034	acyl-CoA dehydrogenase family member 8	ACAD8	645	578	747	864	803	948	10.4889	10.0778	11.2895	16.2471	16.5833	15.4301	0.50298	0.00718814	765.091	0.147059	3.42026	0.000625622
ENSG00000094975	51430	SUN domain containing ossification factor	SUCO	1328	1834	1654	2289	2224	1828	19.4835	28.8494	22.5522	38.8335	41.437	26.8433	0.502922	0.0824889	1876.19	0.203217	2.47481	0.0133307
ENSG00000145721	167410	limb and CNS expressed 1	LIX1	2745	3619	3309	4566	4539	3617	79.5477	112.446	89.1181	153.008	167.044	104.912	0.502585	0.0781496	3768.33	0.200953	2.50101	0.0123839
ENSG00000151967	29970	schwannomin interacting protein 1	SCHIP1	774	970	978	1184	1153	1273	11.724	15.7534	13.7675	20.7385	22.1793	19.2998	0.502491	0.0119313	1058.67	0.154313	3.2563	0.00112874
ENSG00000259185	ENSG00000259185			111	148	139	179	206	136	25.2037	36.0305	29.3318	46.9987	59.4009	30.9079	0.502454	0.223046	155.118	0.26084	1.92629	0.0540684
ENSG00000261243	ENSG00000261243			53	39	41	57	45	77	10.2977	8.12451	7.40342	12.8065	11.1036	14.9743	0.502244	0.322385	51.8664	0.3029	1.65812	0.0972936
ENSG00000066583	51015	isochorismatase domain containing 1	ISOC1	462	534	550	697	674	674	27.5489	34.1406	30.4795	48.0603	51.0395	40.2265	0.502185	0.0174626	601.576	0.160884	3.12142	0.00179984
ENSG00000114648	23276	kelch like family member 18	KLHL18	405	412	442	564	483	632	6.63919	7.24145	6.73389	10.6913	10.0552	10.3697	0.502026	0.00789566	489.909	0.148106	3.38965	0.000699818
ENSG00000146950	357	shroom family member 2	SHROOM2	373	346	372	525	440	484	5.25598	5.22744	4.8716	8.55452	7.87376	6.82622	0.501837	0.0197883	425.079	0.163222	3.07457	0.00210806
ENSG00000178233	441151	transmembrane protein 151B	TMEM151B	1474	1235	1262	1700	1582	2029	31.1763	28.0067	24.8068	41.5784	42.4931	42.9536	0.501688	0.0154715	1550.54	0.158559	3.16405	0.00155588
ENSG00000048140	26262	tetraspanin 17	TSPAN17	812	577	776	765	739	1421	18.0307	13.7373	16.0141	19.6431	20.8394	31.5821	0.501636	0.165175	841.948	0.237719	2.11021	0.0348405
ENSG00000197956	6277	S100 calcium binding protein A6	S100A6	74	57	80	106	79	95	8.82518	7.28844	8.86677	14.618	11.9648	11.3398	0.501264	0.195327	81.9181	0.249659	2.0078	0.0446648
ENSG00000101752	57534	MIB E3 ubiquitin protein ligase 1	MIB1	4012	6078	4891	7090	7604	4894	35.0424	56.9196	39.7022	71.6095	84.3451	42.7846	0.501148	0.198427	5840.93	0.250868	1.99765	0.0457542
ENSG00000287779	ENSG00000287779			38	47	41	64	23	85	25.5839	33.9272	25.6537	49.8258	19.6651	57.2785	0.501126	0.491438	48.978	0.391499	1.28002	0.200539
ENSG00000155096	51582	antizyme inhibitor 1	AZIN1	3914	5619	4958	6929	6686	5434	73.9386	113.809	87.0444	151.361	160.399	102.745	0.501066	0.0955783	5641.22	0.208436	2.40393	0.0162199
ENSG00000070614	3340	N-deacetylase and N-sulfotransferase 1	NDST1	3200	3030	3244	4269	3598	4779	38.9655	39.5586	36.7109	60.1102	55.6386	58.2449	0.500957	0.00206097	3688.97	0.131732	3.80285	0.00014304
ENSG00000267394	ENSG00000267394	ATXN7L3 antisense RNA 1	ATXN7L3-AS1	182	250	215	311	278	267	20.0912	29.5899	22.0576	39.6997	38.9731	29.501	0.500937	0.0929332	252.182	0.207114	2.41866	0.015578
ENSG00000160678	6271	S100 calcium binding protein A1	S100A1	59	28	45	65	42	70	2.25486	1.14735	1.59832	2.87259	2.03846	2.67767	0.500865	0.397023	51.3576	0.337985	1.48191	0.138363
ENSG00000164172	4338	molybdenum cofactor synthesis 2	MOCS2	450	538	507	717	634	627	8.67204	11.1163	9.08031	15.9779	15.5161	12.0939	0.50081	0.0316046	582.283	0.173185	2.89176	0.00383085
ENSG00000110619	833	cysteinyl-tRNA synthetase 1	CARS1	843	798	980	1091	975	1433	9.72601	9.87138	10.5079	14.5554	14.2855	16.5479	0.500767	0.0129639	1017.21	0.155221	3.22615	0.00125468
ENSG00000268677	ENSG00000268677			44	30	41	34	47	73	11.9326	8.72313	10.3336	10.6624	16.187	19.8151	0.500493	0.411768	44.6645	0.345973	1.44662	0.148003
ENSG00000131725	54521	WD repeat domain 44	WDR44	177	278	269	340	313	301	4.87785	8.21425	6.88955	10.8349	10.9543	8.30255	0.500348	0.118228	281.059	0.218245	2.2926	0.0218711
ENSG00000268001	100505812	CARD8 antisense RNA 1	CARD8-AS1	25	28	57	41	61	40	1.4703	1.7656	3.11547	2.78831	4.55596	2.35459	0.50027	0.488091	42.266	0.388924	1.28629	0.198341
ENSG00000258957	ENSG00000258957	GALNT16 and EXD2 antisense RNA 1	GALNT16-AS1	24	32	28	47	40	23	1.17415	1.67854	1.27308	2.6589	2.48518	1.12624	0.499822	0.499228	32.7963	0.395787	1.26285	0.206642
ENSG00000100433	54207	potassium two pore domain channel subfamily K member 10	KCNK10	720	787	917	1115	1018	1065	10.0721	11.804	11.9217	18.0365	18.085	14.9116	0.499586	0.0107991	940.12	0.151897	3.28899	0.00100548
ENSG00000272343	ENSG00000272343			33	37	39	37	66	39	7.86301	9.45245	8.63621	10.1946	19.9712	9.301	0.499461	0.443295	42.4902	0.362643	1.37728	0.168425
ENSG00000137824	55177	regulator of microtubule dynamics 3	RMDN3	645	572	654	846	692	957	14.6053	13.8872	13.763	22.152	19.8995	21.6896	0.499116	0.0103466	727.382	0.151119	3.30279	0.000957287
ENSG00000184857	25880	transmembrane protein 186	TMEM186	465	454	576	740	606	624	27.3059	28.5843	31.4348	50.249	45.192	36.6757	0.499056	0.030879	579.407	0.17195	2.90233	0.00370403
ENSG00000184047	56616	diablo IAP-binding mitochondrial protein	DIABLO	2014	1805	2263	2569	2310	3219	33.509	32.1993	34.9921	49.4262	48.8088	53.6059	0.499002	0.00660699	2359.47	0.144738	3.44762	0.000565539
ENSG00000171444	4163	MCC regulator of WNT signaling pathway	MCC	135	176	200	212	249	208	1.45817	2.03825	2.00766	2.64791	3.41554	2.24869	0.498847	0.133833	198.034	0.224044	2.22656	0.0259767
ENSG00000163577	56648	eukaryotic translation initiation factor 5A2	EIF5A2	88	115	115	165	162	86	1.8391	2.57685	2.2336	3.98748	4.29955	1.79892	0.498734	0.342127	123.625	0.309532	1.61125	0.107125
ENSG00000117500	50999	transmembrane p24 trafficking protein 5	TMED5	810	1254	1043	1404	1516	1151	10.1833	16.9032	12.1863	20.4109	24.2041	14.4834	0.498683	0.145481	1209.18	0.228681	2.18069	0.0292062
ENSG00000284031	100616414	microRNA 4761	MIR4761	75	56	103	83	77	153	105.915	84.7917	135.182	135.54	138.093	216.261	0.498636	0.324029	90.1094	0.301431	1.65423	0.0980814
ENSG00000111145	2004	ETS transcription factor ELK3	ELK3	64	160	79	134	134	135	1.59587	4.27767	1.83075	3.86381	4.24335	3.36932	0.498618	0.389035	118.694	0.332474	1.49972	0.133686
ENSG00000010626	10233	leucine rich repeat containing 23	LRRC23	270	198	246	342	282	323	10.2445	8.05489	8.67452	15.0053	13.5882	12.2665	0.498461	0.0641691	277.751	0.192301	2.59209	0.00953958
ENSG00000149380	283208	prolyl 4-hydroxylase subunit alpha 3	P4HA3	82	110	108	127	140	128	2.37986	3.42294	2.91303	4.2622	5.16001	3.71825	0.498446	0.154629	116.597	0.232102	2.14753	0.0317511
ENSG00000145817	81555	Yip1 domain family member 5	YIPF5	545	828	729	985	944	835	17.0663	27.7999	21.2156	35.6674	37.5406	26.171	0.498299	0.0988545	817.076	0.208755	2.387	0.0169865
ENSG00000122550	55975	kelch like family member 7	KLHL7	1061	1433	1284	1705	1709	1561	17.3881	25.1798	19.5563	32.3112	35.5684	25.6053	0.498177	0.0501232	1469.54	0.184333	2.70259	0.00688013
ENSG00000235008	ENSG00000235008			11	15	15	26	15	13	0.729557	1.06666	0.924574	1.99403	1.26341	0.862979	0.498005	0.62092	15.9331	0.497117	1.00179	0.316446
ENSG00000264443				31	44	48	48	69	43	2.4843	3.78063	3.57493	4.44812	7.02226	3.44907	0.497964	0.410641	47.7598	0.343653	1.44903	0.147329
ENSG00000198961	9867	praja ring finger ubiquitin ligase 2	PJA2	2276	3263	2870	3799	4065	3147	50.7534	78.0149	59.4783	97.9611	115.117	70.2392	0.4978	0.109118	3269.59	0.213033	2.33673	0.0194534
ENSG00000236432	654841	MFF divergent transcript	MFF-DT	116	98	106	152	118	156	0.873513	0.791235	0.741824	1.32357	1.12844	1.17578	0.497589	0.109857	124.492	0.213347	2.33231	0.0196846
ENSG00000116005	51449	prenylcysteine oxidase 1	PCYOX1	1266	1636	1485	2130	2001	1625	25.0006	34.6392	27.2538	48.6394	50.1821	32.1189	0.497408	0.0836277	1706.19	0.201522	2.46826	0.0135771
ENSG00000104388	5862	RAB2A, member RAS oncogene family	RAB2A	1729	2321	2024	2812	2837	2321	35.8046	51.5332	38.9527	67.3365	74.6084	48.1071	0.496913	0.0811883	2362.9	0.200198	2.4821	0.013061
ENSG00000164168	55751	transmembrane protein 184C	TMEM184C	750	1086	885	1280	1353	920	18.4435	28.6339	20.226	36.3985	42.2537	22.6444	0.496411	0.181125	1059.16	0.241556	2.05505	0.0398738
ENSG00000281128	101243555	PTENP1 antisense RNA	PTENP1-AS	47	28	41	39	69	43	1.12847	0.720808	0.914874	1.0828	2.10391	1.03336	0.49616	0.46258	45.1719	0.370639	1.33866	0.180681
ENSG00000197045	2764	glia maturation factor beta	GMFB	1388	2246	1898	2492	2709	2025	20.6198	35.7744	26.2044	42.809	51.108	30.11	0.496156	0.162098	2148.96	0.233939	2.12088	0.0339322
ENSG00000096717	23411	sirtuin 1	SIRT1	899	1203	1076	1413	1457	1307	22.81	32.7265	25.3724	41.4571	46.9472	33.1918	0.496072	0.0550319	1235.3	0.186282	2.66301	0.00774445
ENSG00000269749	ENSG00000269749			35	49	40	60	51	53	8.79181	13.197	9.338	17.4282	16.2692	13.3253	0.495887	0.326481	48.2726	0.300683	1.6492	0.099106
ENSG00000169764	7360	UDP-glucose pyrophosphorylase 2	UGP2	945	1320	1258	1544	1583	1502	16.1142	24.1334	19.9362	30.445	34.2802	25.6352	0.495805	0.0489677	1366.69	0.182836	2.71175	0.00669283
ENSG00000104953	79816	TLE family member 6, subcortical maternal complex member	TLE6	57	48	33	59	41	87	1.85672	1.67641	0.999008	2.22236	1.69606	2.83649	0.495544	0.409169	53.9747	0.341258	1.45211	0.146471
ENSG00000253327	644660	RAD21 antisense RNA 1	RAD21-AS1	117	140	187	204	159	224	6.74063	8.64791	10.0124	13.5905	11.6331	12.9167	0.495348	0.113299	171.169	0.213895	2.31585	0.0205666
ENSG00000134982	324	APC regulator of WNT signaling pathway	APC	747	1163	880	1309	1315	1035	6.34978	10.5995	6.95192	12.8668	14.1954	8.8058	0.495323	0.156307	1086.47	0.231436	2.14022	0.0323371
ENSG00000236675	4581	metaxin 1 like, pseudogene	MTX1LP	28	21	32	38	24	46	3.86923	3.11139	4.10961	6.07215	4.21175	6.36231	0.495252	0.450929	31.2548	0.363826	1.36123	0.17344
ENSG00000168036	1499	catenin beta 1	CTNNB1	9040	10809	11636	13752	13248	14485	89.0244	114.129	106.495	156.602	165.682	142.774	0.495175	0.00573142	12196.1	0.141779	3.49258	0.000478381
ENSG00000136738	8027	signal transducing adaptor molecule	STAM	469	566	597	765	716	660	13.1502	17.0155	15.5568	24.8036	25.4952	18.5223	0.495117	0.0421807	632.604	0.178272	2.77731	0.00548103
ENSG00000235944	ENSG00000235944	zinc finger protein 815, pseudogene	ZNF815P	26	17	39	20	44	43	1.73334	1.21515	2.41635	1.54182	3.72519	2.86926	0.495037	0.549145	31.5321	0.428462	1.15538	0.247935
ENSG00000126950	59353	transmembrane protein 35A	TMEM35A	378	448	515	580	606	571	18.1253	23.0324	22.9501	32.1598	36.9021	27.4044	0.494769	0.0409709	518.885	0.17736	2.78963	0.00527686
ENSG00000135506	10956	OS9 endoplasmic reticulum lectin	OS9	6886	5833	8039	8586	7821	11132	91.7399	83.3204	99.5353	132.274	132.324	148.441	0.494752	0.0167314	8027.5	0.157721	3.13688	0.00170754
ENSG00000179603	2918	glutamate metabotropic receptor 8	GRM8	84	68	111	140	100	105	1.53427	1.33168	1.88421	2.95693	2.31956	1.91956	0.494441	0.228457	101.472	0.258884	1.90989	0.0561469
ENSG00000183336	552900	bolA family member 2	BOLA2	54	43	48	50	53	91	15.5553	13.2807	12.8502	16.6551	19.3886	26.2371	0.493862	0.337814	56.2504	0.304344	1.62271	0.104651
ENSG00000182118	375061	family with sequence similarity 89 member A	FAM89A	116	112	130	179	157	133	5.59237	5.78927	5.82459	9.9789	9.61219	6.41771	0.493761	0.150066	138.868	0.228145	2.16424	0.0304458
ENSG00000227470	100271023	ribosomal protein L39 pseudogene 16	RPL39P16	18	13	17	25	21	17	13.6236	10.5495	11.9578	21.8802	20.1848	12.8783	0.493706	0.570116	18.6606	0.446214	1.10643	0.268538
ENSG00000287581	ENSG00000287581			31	26	21	33	30	41	2.04782	1.84149	1.28924	2.52078	2.51672	2.71084	0.493661	0.446862	30.4254	0.360435	1.36962	0.170804
ENSG00000184545	1850	dual specificity phosphatase 8	DUSP8	447	344	386	466	434	673	10.4361	8.61104	8.3753	12.5808	12.8678	15.7266	0.493529	0.0753302	457.464	0.196006	2.51793	0.0118047
ENSG00000163104	56916	SNF2 related chromatin remodeling ATPase with DExD box 1	SMARCAD1	1429	1951	1733	2390	2438	1840	26.2124	38.3708	29.5432	50.695	56.7929	33.7818	0.492229	0.11801	1984.18	0.214597	2.29374	0.0218056
ENSG00000254959	100526825	INMT-MINDY4 readthrough (NMD candidate)	INMT-MINDY4	128	118	164	181	138	225	5.1467	5.08708	6.12839	8.41567	7.04665	9.05506	0.492181	0.117981	158.111	0.214557	2.29394	0.0217939
ENSG00000168806	9836	leucine carboxyl methyltransferase 2	LCMT2	231	254	256	300	312	367	3.85779	4.54809	3.9733	5.79349	6.61708	6.13456	0.492082	0.0309522	287.378	0.169615	2.90117	0.00371776
ENSG00000279192	8123	Prader Willi/Angelman region RNA 5	PWAR5	23	56	31	48	62	33	0.837552	2.18645	1.04913	2.02124	2.86722	1.20279	0.491952	0.542665	42.9695	0.420598	1.16965	0.242142
ENSG00000066468	2263	fibroblast growth factor receptor 2	FGFR2	1994	2308	1900	2893	2627	2665	12.2738	15.232	10.869	20.5917	20.5351	16.4188	0.4918	0.0326806	2414.26	0.17085	2.87856	0.00399499
ENSG00000121481	6045	ring finger protein 2	RNF2	957	1277	1170	1625	1554	1268	28.372	40.5917	32.2365	55.7088	58.5079	37.626	0.491763	0.0916148	1320.18	0.202798	2.42489	0.015313
ENSG00000170876	79188	transmembrane protein 43	TMEM43	1029	1130	1170	1479	1346	1568	34.0649	40.1086	35.9965	56.6175	56.5876	51.955	0.491723	0.00331184	1290.16	0.134293	3.66157	0.000250673
ENSG00000214110	ENSG00000214110	lactate dehydrogenase A pseudogene 4	LDHAP4	22	18	13	25	24	21	2.55272	2.23934	1.40187	3.35438	3.53652	2.43888	0.491693	0.558585	20.7505	0.433809	1.13343	0.257034
ENSG00000188419	1121	CHM Rab escort protein	CHM	222	454	329	433	500	378	2.97406	6.52109	4.09615	6.70773	8.5065	5.06849	0.491629	0.278021	390.298	0.276841	1.77586	0.0757564
ENSG00000111962	10090	uronyl 2-sulfotransferase	UST	389	438	475	616	573	514	9.26691	11.1874	10.5163	16.9691	17.335	12.2557	0.49149	0.0492185	504.077	0.181366	2.70993	0.00672972
ENSG00000139133	84920	ALG10 alpha-1,2-glucosyltransferase	ALG10	152	226	186	252	277	207	4.18889	6.67777	4.76378	8.03059	9.69437	5.70973	0.491372	0.196602	219.102	0.245198	2.00399	0.0450716
ENSG00000079156	114880	oxysterol binding protein like 6	OSBPL6	368	449	317	546	532	410	3.70949	4.85267	2.96968	6.3643	6.81025	4.13657	0.491298	0.175549	442.55	0.23711	2.07203	0.0382628
ENSG00000267207	ENSG00000267207	BCAS3 antisense RNA 1	BCAS3-AS1	60	56	56	72	67	89	16.1959	16.2073	14.0484	22.4739	22.9675	24.0455	0.490924	0.22361	66.7407	0.255078	1.9246	0.054279
ENSG00000090376	11213	interleukin 1 receptor associated kinase 3	IRAK3	36	41	43	59	54	44	0.430308	0.525447	0.477671	0.815494	0.819701	0.526405	0.490897	0.350592	46.5519	0.308571	1.59087	0.111639
ENSG00000266171	ENSG00000266171			85	151	145	154	183	160	5.74274	10.9382	9.10441	12.0313	15.7013	10.8196	0.490857	0.238671	147.27	0.26095	1.88104	0.0599666
ENSG00000151458	57182	ankyrin repeat domain containing 50	ANKRD50	745	1001	859	1208	1258	929	9.80581	14.1263	10.5076	18.3859	21.0277	12.2386	0.490752	0.133417	1011.32	0.220214	2.22853	0.0258455
ENSG00000224843	100133205	long intergenic non-protein coding RNA 240	LINC00240	20	21	23	19	26	40	0.275126	0.309734	0.294045	0.302237	0.454214	0.550747	0.490688	0.521829	24.7359	0.404123	1.2142	0.22467
ENSG00000267265	ENSG00000267265	GP6 antisense RNA 1	GP6-AS1	42	48	42	52	60	62	1.90432	2.33345	1.7698	2.72637	3.45483	2.81366	0.49067	0.304136	51.3114	0.287713	1.70542	0.088117
ENSG00000085491	29957	solute carrier family 25 member 24	SLC25A24	539	760	742	908	951	802	9.27989	14.0293	11.8725	18.0772	20.7931	13.8203	0.490426	0.0927172	789.656	0.202678	2.41973	0.0155319
ENSG00000069943	9488	phosphatidylinositol glycan anchor biosynthesis class B	PIGB	122	134	146	176	179	172	3.11045	3.663	3.4594	5.18882	5.79564	4.38917	0.490398	0.0891507	155.679	0.201081	2.43881	0.0147357
ENSG00000255539	ENSG00000255539			27	37	49	45	49	54	8.51939	12.5174	14.3689	16.4191	19.6348	17.0541	0.490227	0.371204	43.4944	0.317689	1.5431	0.122805
ENSG00000256448	ENSG00000256448			132	210	151	218	249	176	44.4351	75.7949	47.2404	84.8596	106.448	59.3001	0.490095	0.260592	191.837	0.268802	1.82326	0.0682641
ENSG00000025434	10062	nuclear receptor subfamily 1 group H member 3	NR1H3	200	116	212	221	157	327	5.1081	3.17655	5.0321	6.527	5.0923	8.35925	0.489998	0.278033	203.451	0.275972	1.77553	0.0758096
ENSG00000133640	84125	leucine rich repeats and IQ motif containing 1	LRRIQ1	150	201	176	284	253	146	1.97545	2.83817	2.15412	4.32498	4.23135	1.9245	0.489735	0.315536	204.537	0.29208	1.67671	0.0935986
ENSG00000228417	ENSG00000228417			34	43	43	61	32	67	8.37707	11.3592	9.84612	17.3794	10.0126	16.5226	0.489652	0.389035	46.322	0.326491	1.49974	0.133682
ENSG00000143355	56956	LIM homeobox 9	LHX9	240	328	103	323	348	213	2.66157	3.90004	1.06157	4.14211	4.90108	2.36427	0.489629	0.491245	264.851	0.382406	1.28039	0.200407
ENSG00000150394	1006	cadherin 8	CDH8	498	643	627	828	861	605	4.2626	5.90098	4.98766	8.19535	9.35908	5.18312	0.489455	0.147601	684.463	0.225285	2.17261	0.02981
ENSG00000102452	259232	sodium leak channel, non-selective	NALCN	18	38	27	37	37	35	0.107201	0.242648	0.149442	0.254811	0.279841	0.208633	0.489397	0.482826	32.2271	0.377309	1.29707	0.194607
ENSG00000023318	23071	endoplasmic reticulum protein 44	ERP44	671	755	869	1094	1008	889	5.46737	6.59585	6.58051	10.3078	10.4304	7.25016	0.489298	0.0512688	886.385	0.181675	2.69326	0.0070756
ENSG00000272442	ENSG00000272442			157	150	145	184	146	275	5.17526	5.30142	4.44206	7.01362	6.11182	9.0731	0.488776	0.157471	175.256	0.228772	2.13653	0.0326366
ENSG00000169826	55454	chondroitin sulfate N-acetylgalactosaminyltransferase 2	CSGALNACT2	350	437	390	610	517	409	10.765	14.411	11.1479	21.6954	20.194	12.591	0.488619	0.144788	456.554	0.223808	2.1832	0.0290208
ENSG00000111254	10566	A-kinase anchoring protein 3	AKAP3	61	68	58	71	81	95	1.9237	2.29925	1.69989	2.58916	3.24398	2.99862	0.488274	0.232986	72.6195	0.257387	1.89704	0.0578224
ENSG00000235934	ENSG00000235934			48	20	57	45	51	68	2.26136	1.01025	2.49567	2.45151	3.05129	3.20648	0.488245	0.47131	47.9488	0.369632	1.3209	0.186536
ENSG00000109466	11275	kelch like family member 2	KLHL2	354	535	459	636	594	532	10.4336	16.9064	12.5726	21.6759	22.2331	15.6939	0.488034	0.116317	522.168	0.212018	2.30185	0.0213439
ENSG00000116852	23046	kinesin family member 21B	KIF21B	1436	1184	1416	1820	1631	1859	13.6706	12.0852	12.528	20.0354	19.7185	17.7135	0.487953	0.0101787	1562.26	0.147496	3.30824	0.00093883
ENSG00000137941	79739	tubulin tyrosine ligase like 7	TTLL7	314	417	314	502	533	321	3.44756	4.90892	3.20402	6.37349	7.4318	3.52758	0.487921	0.264442	406.474	0.269091	1.81322	0.0697977
ENSG00000270075	ENSG00000270075			43	63	55	71	72	68	20.4075	32.0575	24.2587	38.9647	43.3949	32.3013	0.487911	0.28644	62.4068	0.278419	1.75243	0.0796997
ENSG00000148484	6251	Ras suppressor protein 1	RSU1	467	510	530	661	608	715	13.1069	15.3469	13.8242	21.4524	21.6706	20.0853	0.487898	0.00827036	583.129	0.144621	3.37363	0.000741839
ENSG00000184432	9276	COPI coat complex subunit beta 2	COPB2	2268	2960	3026	3737	3502	3554	14.0289	19.631	17.3954	26.7299	27.5095	22.0034	0.487126	0.0263335	3187.71	0.164253	2.9657	0.00301993
ENSG00000273090	ENSG00000273090			22	26	33	37	26	44	5.32974	6.75343	7.42986	10.3652	7.9991	10.6691	0.48688	0.44564	31.1281	0.354603	1.37303	0.169744
ENSG00000245112	100128055	SMARCA5 antisense RNA 1	SMARCA5-AS1	405	336	449	442	406	736	49.6289	44.1455	51.1339	62.6315	63.1815	90.2708	0.486839	0.123781	459.018	0.214529	2.26934	0.0232476
ENSG00000229944	ENSG00000229944	eukaryotic translation initiation factor 4E pseudogene 2	EIF4EP2	140	174	227	278	239	182	24.7891	33.0332	37.3545	56.9206	53.7423	32.2548	0.486294	0.225152	208.001	0.253262	1.92012	0.0548429
ENSG00000125845	650	bone morphogenetic protein 2	BMP2	59	67	74	71	99	91	1.92729	2.34659	2.24652	2.68191	4.10691	2.97527	0.486149	0.254268	77.3119	0.264198	1.8401	0.0657543
ENSG00000102531	22862	fibronectin type III domain containing 3A	FNDC3A	2504	3713	3176	4546	4410	3232	37.6676	59.8861	44.4015	79.0777	84.2474	48.6625	0.485924	0.164941	3635.65	0.230155	2.11129	0.034747
ENSG00000128294	8459	tyrosylprotein sulfotransferase 2	TPST2	246	187	214	281	237	339	4.12078	3.35857	3.33152	5.44305	5.04171	5.68374	0.485905	0.0781012	250.581	0.194248	2.50147	0.0123679
ENSG00000251580	ENSG00000251580	long intergenic non-protein coding RNA 2482	LINC02482	36	34	42	34	46	68	1.09217	1.10595	1.18419	1.19278	1.77228	2.06485	0.485877	0.402289	43.1727	0.330863	1.46852	0.141964
ENSG00000284735	ENSG00000284735			22	29	18	39	32	19	1.06998	1.51223	0.813594	2.19335	1.97645	0.924901	0.48567	0.561996	26.9419	0.432017	1.12419	0.260932
ENSG00000273612	ENSG00000273612			44	60	54	54	88	63	87.8488	128.441	100.198	124.672	223.126	125.897	0.485389	0.374991	61.2489	0.316225	1.53495	0.124797
ENSG00000166963	4130	microtubule associated protein 1A	MAP1A	1796	1647	1528	2246	2131	2154	19.5358	19.2082	15.4466	28.2505	29.4369	23.4509	0.485364	0.0292913	1930.27	0.166087	2.92234	0.00347411
ENSG00000139910	4857	NOVA alternative splicing regulator 1	NOVA1	1222	1429	1351	1803	1919	1476	13.7014	17.1789	14.0778	23.3766	27.3246	16.5642	0.48534	0.0868142	1549.21	0.198038	2.45074	0.0142563
ENSG00000253230	157627	MIR124-1 host gene	MIR124-1HG	490	463	398	753	520	502	9.15494	9.27488	6.91077	16.2684	12.3381	9.38757	0.485067	0.154833	525.167	0.225949	2.1468	0.0318095
ENSG00000013561	9604	ring finger protein 14	RNF14	425	550	550	661	701	623	9.86674	13.6904	11.8667	17.7451	20.6675	14.4765	0.485061	0.0650011	589.006	0.187524	2.58667	0.00969096
ENSG00000186976	64800	EF-hand calcium binding domain 6	EFCAB6	50	76	38	66	84	65	0.676643	1.10273	0.477922	1.03282	1.44362	0.880426	0.484952	0.418686	64.1202	0.338701	1.4318	0.152201
ENSG00000257342	ENSG00000257342			2807	2138	3063	3136	2900	4558	465.025	379.76	471.59	600.761	610.122	755.785	0.48495	0.0629171	3086.24	0.18638	2.60195	0.00926966
ENSG00000279456	ENSG00000279456			23	23	30	31	36	32	1.636	1.75409	1.98318	2.54982	3.25195	2.27823	0.484704	0.457041	29.3314	0.359356	1.34881	0.177397
ENSG00000137502	27314	RAB30, member RAS oncogene family	RAB30	258	371	307	417	438	364	2.52506	3.89309	2.79238	4.71933	5.44392	3.5657	0.484223	0.136849	362.528	0.218662	2.21448	0.0267954
ENSG00000284934	128125816	uncharacterized LOC128125816	LOC128125816	1975	1774	2235	2490	2242	3153	97.2804	93.6871	102.31	141.824	140.242	155.443	0.483745	0.010374	2306.82	0.146511	3.30177	0.000960759
ENSG00000235734	ENSG00000235734	high mobility group nucleosome binding domain 1 pseudogene 36	HMGN1P36	24	41	35	38	38	56	9.32623	17.0823	12.64	17.0754	18.7527	21.7808	0.483679	0.421486	38.5753	0.339081	1.42644	0.153741
ENSG00000143324	9213	xenotropic and polytropic retrovirus receptor 1	XPR1	2630	3497	3153	4251	4426	3351	34.1698	48.7137	38.071	63.866	73.027	43.5764	0.483519	0.114436	3588.22	0.209317	2.30998	0.0208892
ENSG00000250486	152756	family with sequence similarity 218 member A	FAM218A	69	85	60	76	115	88	3.67368	4.8522	2.96884	4.67904	7.77561	4.68948	0.48326	0.333011	83.2868	0.295707	1.63425	0.102206
ENSG00000113407	6897	threonyl-tRNA synthetase 1	TARS1	1913	2250	2321	2810	2641	3046	52.0382	65.6233	58.6768	88.3905	91.2348	82.933	0.483118	0.00532136	2502.39	0.137421	3.51559	0.00043877
ENSG00000135617	84279	protease associated domain containing 1	PRADC1	242	182	217	291	237	317	19.9599	16.0947	16.6336	27.7542	24.8243	26.1694	0.482861	0.0735665	247.816	0.190928	2.52902	0.0114382
ENSG00000254894	ENSG00000254894	NAV2 antisense RNA 1	NAV2-AS1	103	122	76	159	132	103	18.0719	22.9506	12.3927	32.2594	29.4121	18.0882	0.482808	0.322385	117.365	0.291195	1.65802	0.0973131
ENSG00000044574	3309	heat shock protein family A (Hsp70) member 5	HSPA5	6146	7468	8067	8723	8199	11634	108.991	141.994	132.952	178.877	184.648	206.499	0.482612	0.0191902	8353.38	0.156375	3.08624	0.00202702
ENSG00000166016	25841	ankyrin repeat and BTB domain containing 2	ABTB2	234	217	126	279	207	283	5.44561	5.4145	2.72512	7.50804	6.11767	6.59185	0.482198	0.273618	225.536	0.269439	1.78963	0.0735127
ENSG00000240429	ENSG00000240429	LRR binding FLII interacting protein 1 pseudogene 1	LRRFIP1P1	27	38	47	52	51	42	1.39208	2.10065	2.25208	3.10025	3.33931	2.16741	0.481953	0.403024	43.0674	0.328595	1.46671	0.142455
ENSG00000153363	84791	long intergenic non-protein coding RNA 467	LINC00467	215	239	288	345	307	314	3.58645	4.27457	4.46481	6.65483	6.50354	5.24259	0.481671	0.05637	285.544	0.181652	2.65161	0.00801082
ENSG00000260236	119863865	PTPN23 divergent transcript	PTPN23-DT	73	71	56	88	77	99	3.47735	3.62621	2.47912	4.84731	4.65802	4.7201	0.481217	0.237685	77.6138	0.255501	1.88343	0.0596427
ENSG00000114520	8723	sorting nexin 4	SNX4	846	1271	1178	1420	1519	1334	36.177	58.2741	46.8157	70.217	82.4907	57.0964	0.480553	0.103387	1270.27	0.203212	2.36478	0.0180406
ENSG00000060718	1301	collagen type XI alpha 1 chain	COL11A1	1228	1448	1484	2107	1743	1551	15.6422	19.7759	17.5678	31.0353	28.1956	19.7743	0.480453	0.0718344	1604.08	0.189126	2.54038	0.0110732
ENSG00000163995	84448	actin binding LIM protein family member 2	ABLIM2	63	41	43	60	64	69	1.18317	0.82558	0.750516	1.30302	1.52641	1.29702	0.480368	0.340476	57.0347	0.297406	1.6152	0.106268
ENSG00000170185	84640	ubiquitin specific peptidase 38	USP38	447	636	493	727	721	602	4.9298	7.5205	5.05304	9.27145	10.0981	6.64521	0.480343	0.137595	610.249	0.217183	2.2117	0.0269873
ENSG00000234975	2497	ferritin heavy chain 1 pseudogene 2	FTH1P2	12	15	18	14	19	26	3.37283	4.52036	4.70186	4.55023	6.78191	7.31438	0.480245	0.600897	17.2764	0.460824	1.04215	0.297344
ENSG00000112320	55084	sine oculis binding protein homolog	SOBP	610	670	680	921	823	810	8.94723	10.5366	9.2694	15.621	15.33	11.8914	0.480009	0.0268379	756.476	0.162299	2.95756	0.00310081
ENSG00000282772	ENSG00000282772			77	66	78	71	85	136	9.65005	8.86852	9.08484	10.2894	13.5283	17.0596	0.479685	0.286334	85.1356	0.27362	1.75311	0.0795831
ENSG00000107864	22849	cytoplasmic polyadenylation element binding protein 3	CPEB3	65	98	66	116	103	79	0.950504	1.53651	0.89695	1.96151	1.91277	1.15627	0.479511	0.338385	88.8846	0.295758	1.62129	0.104954
ENSG00000290386	ENSG00000290386			60	41	44	48	81	59	3.66845	2.68771	2.50016	3.39363	6.28928	3.61055	0.47915	0.420189	56.2764	0.33527	1.42915	0.152962
ENSG00000121753	576	adhesion G protein-coupled receptor B2	ADGRB2	1541	926	1175	1662	1270	1883	23.0078	14.8235	16.304	28.6943	24.0803	28.1393	0.479057	0.135678	1408.86	0.215888	2.219	0.0264866
ENSG00000157423	54768	HYDIN axonemal central pair apparatus protein	HYDIN	150	177	135	234	190	180	0.605188	0.765667	0.506193	1.09171	0.973503	0.726878	0.479001	0.174065	179.157	0.230508	2.07802	0.0377075
ENSG00000272476	ENSG00000272476			155	147	162	197	196	213	6.97323	7.09068	6.77331	10.2485	11.1981	9.59118	0.478742	0.0652028	179	0.185184	2.58523	0.00973145
ENSG00000280347	ENSG00000280347			25	28	31	44	28	38	0.581913	0.698786	0.6706	1.1843	0.827677	0.885303	0.47805	0.442113	32.3059	0.346097	1.38126	0.167199
ENSG00000265519	ENSG00000265519			37	50	58	47	83	56	12.3476	17.8904	17.9884	18.1372	35.1758	18.7051	0.478039	0.426234	55.7754	0.337517	1.41634	0.156676
ENSG00000164117	26269	F-box protein 8	FBXO8	194	244	278	326	335	261	10.1515	13.6895	13.5194	19.726	22.2617	13.6697	0.477537	0.152325	275.113	0.221534	2.15559	0.0311157
ENSG00000114019	51421	angiomotin like 2	AMOTL2	1854	1551	1908	2174	1902	2925	33.137	29.7223	31.6931	44.9318	43.1716	52.3262	0.477507	0.0305191	2045.94	0.164247	2.90725	0.00364624
ENSG00000280077	ENSG00000280077			50	54	61	81	64	70	3.04258	3.52317	3.44974	5.69966	4.9458	4.26344	0.477052	0.264137	63.5021	0.262977	1.81404	0.0696712
ENSG00000123684	9926	lysophosphatidylglycerol acyltransferase 1	LPGAT1	627	833	774	1066	1042	771	8.26018	11.7662	9.47648	16.2394	17.4331	10.1664	0.476315	0.150602	860.877	0.220324	2.16188	0.0306273
ENSG00000245958	ENSG00000245958	septin 7 pseudogene 14	SEPTIN7P14	32	55	54	52	65	66	11.0286	20.3237	17.2961	20.7237	28.4492	22.767	0.475924	0.370493	54.1827	0.308096	1.54473	0.122412
ENSG00000274520	ENSG00000274520			36	53	46	64	54	58	47.9175	75.6372	56.9028	98.5062	91.2789	77.2698	0.475869	0.336149	52.0454	0.292608	1.6263	0.103885
ENSG00000096654	7738	zinc finger protein 184	ZNF184	325	423	412	503	509	493	11.181	15.6029	13.1728	20.0104	22.2382	16.9759	0.47565	0.0593506	446.568	0.180899	2.62936	0.00855456
ENSG00000163531	23114	neurofascin	NFASC	537	561	486	743	713	600	2.92346	3.27457	2.45891	4.67739	4.92944	3.26937	0.47554	0.0982543	612.694	0.19893	2.39049	0.0168258
ENSG00000186310	4675	nucleosome assembly protein 1 like 3	NAP1L3	486	626	630	731	771	757	21.2454	29.3408	25.5949	36.952	42.8024	33.1219	0.475532	0.04624	670.108	0.173747	2.73692	0.00620179
ENSG00000269984	ENSG00000269984			95	130	127	155	146	157	3.50018	5.13544	4.34865	6.60374	6.83131	5.78971	0.475352	0.136552	135.438	0.21452	2.21589	0.0266989
ENSG00000184719	55328	renalase, FAD dependent amine oxidase	RNLS	79	91	86	106	108	120	1.90986	2.35877	1.93222	2.96328	3.31577	2.90367	0.475115	0.160865	98.7048	0.223608	2.12477	0.0336057
ENSG00000178796	284485	regulatory subunit of type II PKA R-subunit domain containing 1	RIIAD1	58	46	55	79	75	51	2.95098	2.50937	2.60067	4.64791	4.84602	2.59716	0.475026	0.368958	61.3761	0.306936	1.54764	0.121709
ENSG00000259164	ENSG00000259164			38	27	31	40	36	50	7.29755	5.55937	5.53273	8.88271	8.77973	9.61067	0.475014	0.412344	37.0134	0.328741	1.44495	0.148473
ENSG00000197302	124411	KRAB box domain containing 5	KRBOX5	523	723	596	872	863	641	6.04308	8.95701	6.4001	11.651	12.6635	7.41318	0.474399	0.172801	710.84	0.227812	2.08241	0.037305
ENSG00000151835	26278	sacsin molecular chaperone	SACS	1599	2206	1870	2829	2587	1898	6.8804	10.1774	7.47808	14.0763	14.1366	8.17432	0.474355	0.176752	2188.38	0.229321	2.06852	0.0385909
ENSG00000257769	ENSG00000257769			28	24	28	30	37	37	6.11777	5.62231	5.68561	7.57963	10.2665	8.09146	0.474131	0.454273	30.8304	0.350187	1.35394	0.175757
ENSG00000145740	64924	solute carrier family 30 member 5	SLC30A5	619	820	780	964	1044	853	13.179	18.7186	15.4337	23.7334	28.2278	18.1774	0.474103	0.100451	853.928	0.199254	2.3794	0.017341
ENSG00000249550	100506465	long intergenic non-protein coding RNA 1234	LINC01234	20	26	35	35	33	37	0.191248	0.266568	0.311042	0.387014	0.400743	0.354127	0.474076	0.46258	30.9829	0.354123	1.33873	0.180659
ENSG00000106125	84182	MINDY lysine 48 deubiquitinase 4	MINDY4	134	123	168	192	144	220	2.11522	2.08173	2.46459	3.50465	2.88668	3.47588	0.473978	0.117629	162.794	0.206461	2.29573	0.0216913
ENSG00000077380	1781	dynein cytoplasmic 1 intermediate chain 2	DYNC1I2	2508	3409	3594	4186	4206	3879	45.1466	65.7949	60.1256	87.1341	96.1505	69.8888	0.473809	0.0636664	3649.29	0.182496	2.59627	0.00942415
ENSG00000073803	9175	mitogen-activated protein kinase kinase kinase 13	MAP3K13	678	773	745	942	1035	858	6.2292	7.61465	6.36125	10.008	12.0761	7.89006	0.47347	0.0711416	845.998	0.186068	2.54461	0.0109399
ENSG00000187951	100288637	OTU deubiquitinase 7A pseudogene	LOC100288637	289	303	277	395	350	389	5.93691	6.67381	5.28843	9.38322	9.13095	7.99839	0.473411	0.0422792	335.348	0.170532	2.77609	0.00550165
ENSG00000126107	79654	HECT domain E3 ubiquitin protein ligase 3	HECTD3	415	298	362	449	420	538	9.47501	7.29484	7.68111	11.8541	12.1777	12.2943	0.473328	0.0684092	414.193	0.18474	2.56213	0.0104031
ENSG00000106537	27075	tetraspanin 13	TSPAN13	1236	1635	1445	1913	1939	1733	71.422	101.298	77.6006	127.826	142.29	100.231	0.473229	0.0695072	1662.8	0.18518	2.5555	0.0106034
ENSG00000153956	781	calcium voltage-gated channel auxiliary subunit alpha2delta 1	CACNA2D1	380	571	337	657	654	344	4.79977	7.73287	3.95594	9.59607	10.4906	4.34896	0.472884	0.392501	499.725	0.316885	1.49229	0.135624
ENSG00000277443	4082	myristoylated alanine rich protein kinase C substrate	MARCKS	18046	21373	21236	27245	27626	23292	486.438	617.704	531.99	849.23	945.692	628.411	0.471994	0.0556814	23321.5	0.177572	2.65804	0.00785958
ENSG00000267477	ENSG00000267477			103	90	89	122	108	139	16.4064	15.3705	13.175	22.4713	21.8467	22.1606	0.47191	0.156169	108.721	0.220375	2.1414	0.0322419
ENSG00000289073	ENSG00000289073			86	70	111	113	83	154	12.5902	10.9875	15.1022	19.1295	15.4311	22.5655	0.471578	0.262412	101.932	0.259301	1.81865	0.0689646
ENSG00000099954	27443	CECR2 histone acetyl-lysine reader	CECR2	2035	2272	2201	3077	2711	2645	22.0919	26.4451	22.2061	38.6267	37.3752	28.7399	0.471406	0.0280558	2504.89	0.160394	2.93905	0.00329216
ENSG00000176697	627	brain derived neurotrophic factor	BDNF	27	29	38	43	36	43	0.403956	0.465196	0.528369	0.743927	0.684002	0.643915	0.471353	0.409538	35.9844	0.324788	1.45126	0.146706
ENSG00000055955	3700	inter-alpha-trypsin inhibitor heavy chain 4	ITIH4	68	58	56	84	68	86	1.69016	1.54566	1.29357	2.41429	2.14641	2.13947	0.47135	0.256022	70.1948	0.256856	1.83508	0.0664944
ENSG00000107669	11101	arginyltransferase 1	ATE1	565	706	708	854	952	735	3.82259	5.12131	4.4517	6.68126	8.17957	4.97721	0.471317	0.11364	760.341	0.203725	2.3135	0.0206953
ENSG00000100097	3956	galectin 1	LGALS1	38	41	49	64	35	69	4.12411	4.77088	4.94227	8.0319	4.82391	7.49525	0.471094	0.387116	48.9582	0.313022	1.50498	0.132328
ENSG00000233547	ENSG00000233547			98	109	117	152	148	117	24.6706	29.4203	27.373	44.2475	47.3151	29.4801	0.470662	0.2025	124.557	0.237065	1.98537	0.0471032
ENSG00000224614	ENSG00000224614	TNK2 antisense RNA 1	TNK2-AS1	76	36	67	61	65	109	3.10107	1.57496	2.54072	2.87819	3.36819	4.45159	0.47039	0.422534	68.601	0.330233	1.42442	0.154326
ENSG00000273010	ENSG00000273010			88	90	88	129	109	107	7.55969	8.28956	7.02567	12.8145	11.8914	9.20015	0.470247	0.186465	102.458	0.230791	2.03754	0.0415955
ENSG00000268635	ENSG00000268635			90	95	108	116	112	154	2.84756	3.22271	3.17568	4.24404	4.50021	4.87687	0.469603	0.14652	112.31	0.215686	2.17725	0.0294616
ENSG00000274104	ENSG00000274104			34	23	35	35	28	58	3.27012	2.37181	3.1285	3.89264	3.42001	5.58345	0.469205	0.483962	35.1578	0.36228	1.29514	0.195271
ENSG00000089639	51291	GEM interacting protein	GMIP	416	272	318	477	338	506	12.915	9.05397	9.17515	17.1243	13.3261	15.7233	0.469201	0.153679	387.703	0.218134	2.15098	0.0314781
ENSG00000116704	23169	solute carrier family 35 member D1	SLC35D1	438	516	527	652	691	559	8.19	10.3449	9.15808	14.0977	16.4086	10.4619	0.46881	0.0942123	568.625	0.194426	2.41125	0.0158978
ENSG00000168301	200845	potassium channel tetramerization domain containing 6	KCTD6	507	584	578	785	727	639	19.0249	23.4961	20.157	34.0625	34.6445	23.9997	0.468781	0.0702108	641.328	0.183797	2.55054	0.0107556
ENSG00000259032	ENSG00000259032	endosulfine alpha pseudogene 2	ENSAP2	95	40	100	95	72	141	31.253	14.109	30.574	36.1396	30.0805	46.4278	0.468777	0.442121	89.5833	0.339406	1.38117	0.167227
ENSG00000203879	2664	GDP dissociation inhibitor 1	GDI1	5153	4183	5046	6292	5465	6981	113.531	98.8124	103.321	160.301	152.908	153.944	0.468701	0.0123389	5523.81	0.144445	3.24485	0.00117514
ENSG00000247735	ENSG00000247735	KCTD13 divergent transcript	KCTD13-DT	15	16	21	26	14	28	0.985817	1.12744	1.28265	1.97592	1.16847	1.84185	0.468521	0.584622	19.8255	0.435212	1.07654	0.281687
ENSG00000120805	400	ARF like GTPase 1	ARL1	1365	1880	1762	2381	2243	1804	32.03	47.2988	38.425	64.6063	66.8402	42.3692	0.468404	0.127548	1921.96	0.207845	2.25362	0.02422
ENSG00000120341	89866	SEC16 homolog B, endoplasmic reticulum export factor	SEC16B	13	21	16	28	24	12	0.200187	0.346721	0.22898	0.498589	0.469342	0.184954	0.468221	0.639239	19.307	0.488902	0.957699	0.338215
ENSG00000196227	63939	family with sequence similarity 217 member B	FAM217B	1290	1975	1506	2216	2205	1717	27.8025	45.6383	30.165	55.2275	60.3514	37.0386	0.468114	0.185591	1837.5	0.22942	2.04043	0.041308
ENSG00000152492	152137	coiled-coil domain containing 50	CCDC50	1741	2254	2062	2678	2778	2335	21.9546	30.4753	24.1657	39.0507	44.4881	29.4716	0.468112	0.083421	2327.47	0.189557	2.4695	0.0135302
ENSG00000119698	57718	protein phosphatase 4 regulatory subunit 4	PPP4R4	137	173	211	235	221	214	3.19016	4.31923	4.56624	6.32779	6.53536	4.98766	0.468063	0.13285	199.119	0.209765	2.23136	0.0256572
ENSG00000084070	64744	small ArfGAP2	SMAP2	508	538	559	732	620	733	16.3362	18.5498	16.7064	27.2202	25.32	23.5929	0.468058	0.0136534	616.298	0.145883	3.20846	0.0013345
ENSG00000111711	51026	golgi transport 1B	GOLT1B	956	1459	1152	1567	1740	1267	29.2176	47.809	32.7207	55.3793	67.5337	38.7573	0.467694	0.200473	1372.64	0.234871	1.99128	0.0464503
ENSG00000197019	29950	SERTA domain containing 1	SERTAD1	119	85	115	94	110	217	6.61242	5.06408	5.93875	6.03994	7.76231	12.0688	0.467685	0.36098	122.228	0.298655	1.56597	0.117356
ENSG00000173320	56977	storkhead box 2	STOX2	1283	1649	1383	2070	2016	1450	13.0728	18.0148	13.0963	24.3895	26.0866	14.7877	0.467543	0.174154	1661.01	0.225039	2.07761	0.0377455
ENSG00000284035	100847090	microRNA 5187	MIR5187	12	20	24	24	31	16	18.2843	32.6735	33.9854	42.2864	59.9852	24.401	0.467484	0.618513	21.4408	0.46379	1.00796	0.313471
ENSG00000180660	4081	mab-21 like 1	MAB21L1	109	129	81	154	145	114	3.18664	4.04356	2.20077	5.20617	5.38343	3.33581	0.467408	0.314806	123.605	0.278366	1.67911	0.0931306
ENSG00000224808	ENSG00000224808	SRGAP3 antisense RNA 1	SRGAP3-AS1	33	40	34	48	50	40	8.92855	11.6037	8.54929	15.0176	17.18	10.8322	0.467231	0.413663	41.2548	0.323998	1.44208	0.149279
ENSG00000284186	100500847	microRNA 3615	MIR3615	140	104	160	146	154	226	186.346	148.42	197.923	224.717	260.314	301.086	0.467068	0.193807	154.353	0.232033	2.01294	0.0441211
ENSG00000275055	ENSG00000275055			53	50	49	58	62	78	4.40908	4.45974	3.78836	5.57945	6.5501	6.49466	0.467032	0.297561	58.4466	0.271169	1.72229	0.0850173
ENSG00000179008	317761	chromosome 14 open reading frame 39	C14orf39	30	29	45	45	43	46	1.01254	1.04944	1.41152	1.75628	1.84308	1.55395	0.466886	0.404858	39.678	0.319466	1.46146	0.14389
ENSG00000134371	79577	cell division cycle 73	CDC73	835	1146	956	1319	1397	1052	9.1984	13.5356	9.7874	16.802	19.5437	11.5993	0.466872	0.158918	1129.7	0.218972	2.13211	0.0329976
ENSG00000242265	23089	paternally expressed 10	PEG10	11808	15526	14285	16928	17716	19249	204.421	288.189	229.834	338.881	389.494	333.54	0.466782	0.0299343	15978.1	0.160156	2.91455	0.00356201
ENSG00000121053	8288	eosinophil peroxidase	EPX	36	33	32	43	50	37	1.53322	1.5069	1.26659	2.11769	2.70431	1.57723	0.466729	0.435009	38.9628	0.334658	1.39465	0.163123
ENSG00000260879	ENSG00000260879			40	46	46	47	46	80	2.95787	3.64708	3.16126	4.01891	4.31978	5.92106	0.466667	0.375147	50.5488	0.304149	1.53434	0.124947
ENSG00000137267	7280	tubulin beta 2A class IIa	TUBB2A	4622	3100	5065	4653	4284	7833	184.118	132.402	187.512	214.334	216.721	312.309	0.46657	0.189721	4885.54	0.230305	2.02588	0.0427767
ENSG00000133703	3845	KRAS proto-oncogene, GTPase	KRAS	2333	3676	3229	4092	4540	3156	29.2701	49.4485	37.6497	59.3658	72.3352	39.6311	0.466478	0.216226	3543.57	0.239707	1.94604	0.05165
ENSG00000272906	ENSG00000272906			27	31	34	40	38	41	3.16139	3.89175	3.69979	5.41585	5.65045	4.80495	0.46639	0.416909	35.2646	0.324765	1.43608	0.150979
ENSG00000198730	9646	CTR9 homolog, Paf1/RNA polymerase II complex component	CTR9	1137	1601	1523	1877	1828	1783	22.8189	34.4504	28.4066	43.5603	46.5904	35.816	0.465792	0.066301	1632.96	0.180681	2.57799	0.00993773
ENSG00000178053	4291	myeloid leukemia factor 1	MLF1	483	591	678	777	747	727	14.975	19.6461	19.5359	27.8569	29.4121	22.5603	0.465702	0.0549104	669.7	0.17477	2.66465	0.00770687
ENSG00000145860	153830	ring finger protein 145	RNF145	2389	3163	3205	3937	3680	3655	60.5489	85.9522	75.4921	115.384	118.447	92.7187	0.465318	0.044515	3352.52	0.169043	2.75267	0.00591115
ENSG00000139826	84945	abhydrolase domain containing 13	ABHD13	416	651	563	693	834	549	9.06702	15.2132	11.4042	17.4661	23.0846	11.9766	0.465278	0.25471	625.373	0.253102	1.8383	0.0660178
ENSG00000165861	53349	zinc finger FYVE-type containing 1	ZFYVE1	480	457	517	620	590	672	10.6381	10.8595	10.6488	15.8894	16.6059	14.9068	0.465036	0.0138498	557.358	0.145176	3.20325	0.00135886
ENSG00000110218	24145	pannexin 1	PANX1	473	618	562	681	772	671	19.2054	26.9041	21.2071	31.9742	39.8074	27.2693	0.464935	0.0960705	634.519	0.193594	2.40159	0.0163239
ENSG00000166111	55530	SV2 related protein	SVOP	283	295	305	354	374	415	4.61702	5.16018	4.62443	6.67836	7.74875	6.77662	0.464934	0.0360866	338.787	0.163787	2.83865	0.00453052
ENSG00000100744	51527	GSK3B interacting protein	GSKIP	564	792	750	892	959	852	14.3008	21.5314	17.6736	26.1539	30.8804	21.6227	0.464624	0.0992645	806.933	0.19479	2.38525	0.0170675
ENSG00000196110	374879	zinc finger protein 699	ZNF699	149	219	208	235	288	212	2.55317	4.02351	3.31238	4.65642	6.26715	3.63596	0.464105	0.232622	220.691	0.244506	1.89813	0.0576785
ENSG00000110925	81566	cysteine and serine rich nuclear protein 2	CSRNP2	1336	1463	1330	1846	1741	1749	29.5812	34.7314	27.3681	47.2642	48.9545	38.7605	0.464084	0.0279945	1587.09	0.157841	2.94021	0.00327993
ENSG00000157514	1831	TSC22 domain family member 3	TSC22D3	546	563	644	716	675	883	12.7551	14.1016	13.9818	19.3418	20.0254	20.6463	0.463848	0.0146066	670.701	0.145709	3.18338	0.00145568
ENSG00000264078	ENSG00000264078			40	26	36	37	26	72	9.65005	6.72529	8.07153	10.322	7.96577	17.3857	0.463771	0.528602	38.9622	0.386623	1.19954	0.230317
ENSG00000266957	ENSG00000266957			29	31	38	50	32	45	16.7911	19.2447	20.4479	33.4767	23.5297	26.0786	0.463541	0.425581	37.4101	0.326967	1.4177	0.156279
ENSG00000234636	ENSG00000234636	MED14 opposite strand	MED14OS	29	18	17	34	18	32	3.73135	2.48318	2.03283	5.0587	2.94121	4.12106	0.463426	0.57435	24.6532	0.422506	1.09685	0.272706
ENSG00000204177	ENSG00000204177	BMS1 pseudogene 1	BMS1P1	33	31	26	55	28	34	2.86894	2.88959	2.1007	5.52919	3.09136	2.95853	0.463179	0.510111	34.6554	0.373388	1.24048	0.214799
ENSG00000146232	4794	NFKB inhibitor epsilon	NFKBIE	258	213	257	325	221	408	11.5756	10.2464	10.7162	16.8616	12.5922	18.322	0.463153	0.142019	278.702	0.211145	2.19353	0.0282691
ENSG00000115977	22848	AP2 associated kinase 1	AAK1	569	624	544	832	752	652	2.65228	3.1186	2.35662	4.48458	4.45153	3.0419	0.463126	0.102645	668.064	0.19551	2.36881	0.0178455
ENSG00000267023	ENSG00000267023	leucine rich repeat containing 37 member A16, pseudogene	LRRC37A16P	305	455	352	504	486	442	9.48166	15.1658	10.1698	18.1179	19.1869	13.753	0.462699	0.154276	427.358	0.215311	2.14898	0.0316361
ENSG00000288234	ENSG00000288234			918	973	1067	1272	1246	1291	261.192	296.823	282.14	418.5	450.214	367.649	0.462696	0.0127727	1132.19	0.143162	3.23198	0.00122935
ENSG00000226605	ENSG00000226605			34	49	55	63	70	42	15.6861	24.2383	23.5822	33.6101	41.0129	19.3944	0.462249	0.448459	52.7596	0.338322	1.3663	0.171846
ENSG00000074755	23140	zinc finger ZZ-type and EF-hand domain containing 1	ZZEF1	727	666	620	896	794	923	5.29878	5.20456	4.19969	7.55164	7.34932	6.73339	0.462084	0.0355593	774.19	0.162468	2.84415	0.00445296
ENSG00000018236	1272	contactin 1	CNTN1	70	94	83	111	118	87	1.05975	1.52582	1.1678	1.94322	2.26868	1.3183	0.461997	0.296069	94.8456	0.267676	1.72596	0.0843547
ENSG00000167977	54442	potassium channel tetramerization domain containing 5	KCTD5	855	659	845	991	803	1284	29.3623	24.2648	26.9689	39.354	35.0206	44.1345	0.461852	0.0699527	902.744	0.180963	2.55219	0.0107049
ENSG00000278893	ENSG00000278893			130	152	160	225	164	181	7.15158	8.96542	8.18018	14.3131	11.4574	9.96616	0.461837	0.140883	169.111	0.210086	2.19832	0.0279263
ENSG00000137845	102	ADAM metallopeptidase domain 10	ADAM10	2274	3217	2929	3940	3763	3062	16.4798	24.9966	19.7272	33.0179	34.6322	22.2104	0.461595	0.133478	3224.3	0.207158	2.22823	0.0258652
ENSG00000185220	267002	piggyBac transposable element derived 2	PGBD2	140	193	173	232	208	212	4.44045	6.56333	5.09952	8.50901	8.37813	6.73016	0.461493	0.13285	193.932	0.206797	2.23162	0.02564
ENSG00000233223	100996842	MPDU1 antisense RNA 1	MPDU1-AS1	252	194	222	234	219	426	14.6275	12.0736	11.9758	15.7064	16.1435	24.7496	0.461221	0.239448	256.052	0.245491	1.87877	0.0602764
ENSG00000154479	129881	cilia and flagella associated protein 210	CFAP210	121	163	131	202	201	126	6.34596	9.16574	6.38509	12.2505	13.3873	6.61413	0.461074	0.324029	159.525	0.278728	1.65421	0.0980856
ENSG00000260349	ENSG00000260349			140	168	140	210	202	163	22.178	28.5345	20.6113	38.4684	40.6378	25.8447	0.461039	0.202366	172.232	0.232151	1.98594	0.0470398
ENSG00000215717	56900	transmembrane protein 167B	TMEM167B	669	856	896	1135	1004	964	21.4422	29.4161	26.6892	42.0659	40.8659	30.925	0.460661	0.0674091	924.918	0.17926	2.56979	0.010176
ENSG00000224531	221710	small integral membrane protein 13	SMIM13	380	625	449	665	689	505	9.00435	15.8788	9.88778	18.2214	20.7335	11.9771	0.46061	0.262259	558.723	0.253207	1.8191	0.0688955
ENSG00000124459	7596	zinc finger protein 45	ZNF45	374	500	397	574	534	531	9.83858	14.1026	9.70589	17.4608	17.8397	13.9812	0.460246	0.0998286	488.177	0.193161	2.38271	0.0171858
ENSG00000117174	54680	zinc finger HIT-type containing 6	ZNHIT6	594	836	843	1053	959	897	11.0891	16.7334	14.6258	22.7316	22.7359	16.7607	0.459933	0.100694	867.988	0.193398	2.37816	0.0173991
ENSG00000132321	79781	IQ motif containing with AAA domain 1	IQCA1	61	70	75	87	74	106	1.18362	1.45629	1.35247	1.95206	1.82347	2.05863	0.459867	0.230108	78.6576	0.241333	1.90553	0.0567118
ENSG00000197217	9583	ectonucleoside triphosphate diphosphohydrolase 4	ENTPD4	1291	1521	1531	1943	1858	1769	21.1935	26.7715	23.3579	36.8842	38.7352	29.0666	0.459739	0.0353722	1661.45	0.161499	2.8467	0.00441746
ENSG00000175105	55279	zinc finger protein 654	ZNF654	260	318	267	420	366	297	4.42767	5.80627	4.22568	8.27072	7.91531	5.06231	0.459445	0.181952	324.446	0.223871	2.05227	0.0401431
ENSG00000157933	6497	SKI proto-oncogene	SKI	2610	2303	2594	3222	2946	3535	45.1981	42.7604	41.7478	64.5204	64.7884	61.2716	0.459377	0.0067927	2873.8	0.133593	3.43862	0.000584692
ENSG00000103269	9028	rhomboid like 1	RHBDL1	177	56	101	134	99	208	10.9083	3.70033	5.78481	9.5495	7.74826	12.8303	0.459152	0.516281	128.383	0.374286	1.22674	0.21992
ENSG00000134333	3939	lactate dehydrogenase A	LDHA	713	981	1055	1116	1094	1330	13.7016	20.2124	18.8416	24.7992	26.6983	25.5814	0.459114	0.0572383	1047.94	0.173608	2.64455	0.00817996
ENSG00000269425	ENSG00000269425			37	17	38	38	26	56	15.3571	7.56526	14.658	18.2382	13.7046	23.264	0.45911	0.546515	34.9386	0.394655	1.16332	0.2447
ENSG00000255164	ENSG00000255164			12	18	15	17	20	21	3.16539	5.09081	3.67724	5.18546	6.69979	5.54442	0.459042	0.615478	17.2474	0.452514	1.01443	0.310379
ENSG00000290957	ENSG00000290957			59	48	70	61	57	113	3.53453	3.08311	3.89727	4.22572	4.33649	6.7756	0.459014	0.379574	67.3169	0.30118	1.52405	0.127495
ENSG00000148204	286204	crumbs cell polarity complex component 2	CRB2	5414	3772	4933	5694	4667	8099	98.747	73.7642	83.6181	120.092	108.101	147.852	0.458876	0.123702	5402.82	0.202156	2.26991	0.023213
ENSG00000182158	64764	cAMP responsive element binding protein 3 like 2	CREB3L2	713	861	775	1058	971	995	9.37503	12.1382	9.4704	16.0865	16.2139	13.0947	0.45878	0.041168	900.229	0.164606	2.78714	0.00531758
ENSG00000147533	51125	golgin A7	GOLGA7	1241	1506	1443	1920	1860	1575	19.2278	25.0179	20.7782	34.3994	36.5979	24.4247	0.458622	0.0825254	1603.46	0.185337	2.47453	0.013341
ENSG00000260641	ENSG00000260641	TSPAN5 divergent transcript	TSPAN5-DT	21	30	11	33	28	19	0.429877	0.658437	0.209267	0.781143	0.727893	0.389286	0.458507	0.636168	24.0976	0.474678	0.965932	0.334078
ENSG00000107771	54462	coiled-coil serine rich protein 2	CCSER2	519	742	631	839	866	713	7.13444	10.9362	8.06131	13.3366	15.118	9.81008	0.458481	0.147527	724.742	0.210952	2.17339	0.0297506
ENSG00000160190	54020	solute carrier family 37 member 1	SLC37A1	312	226	296	353	294	436	5.27135	4.09396	4.64775	6.89657	6.30811	7.37299	0.458416	0.103099	318.772	0.193721	2.36638	0.017963
ENSG00000251095	ENSG00000251095			127	172	163	205	195	193	2.10607	3.0582	2.51212	3.9311	4.10666	3.20344	0.458182	0.138685	176.69	0.207569	2.20737	0.0272879
ENSG00000273382	ENSG00000273382	TMEM167B divergent transcript	TMEM167B-DT	42	48	55	73	43	72	1.68408	2.06359	2.04956	3.38476	2.18961	2.88959	0.458164	0.359388	55.225	0.291589	1.57127	0.116121
ENSG00000102172	6611	spermine synthase	SMS	4595	5514	6649	7109	6839	7517	249.814	321.415	335.948	446.922	472.181	409.04	0.458	0.027793	6377.62	0.155607	2.94331	0.0032472
[truncated: 60,701 more rows]

## Sheet: Legend
Header	Legend
Geneid	Ensembl Gene ID
_id	GeneID
name	Protein name
symbol	Gene symbol
WT1_count	Read counts of WT1
WT2_count	Read counts of WT2
WT3_count	Read counts of WT3
A13KO1_count	Read counts of ARL13B KO1
A13KO2_count	Read counts of ARL13B KO2
A13KO3_count	Read counts of ARL13B KO3
WT1_tpm	TPM of WT1
WT2_tpm	TPM of WT2
WT3_tpm	TPM of WT3
A13KO1_tpm	TPM of ARL13B KO1
A13KO2_tpm	TPM of ARL13B KO2
A13KO3_tpm	TPM of ARL13B KO3
log2FoldChange_A13KOvsWT	Log2 fold change between ARL13B KO and WT
padj_A13KOvsWT	Two-tailed Wald's test p-values corrected with Benjamini–Hochberg method between ARL13B KO and WT
baseMean	Average of normalized counts across all samples
lfcSE_A13KOvsWT	Standard error of log2 fold change between ARL13B KO and WT
stat_A13KOvsWT	Wald statistic between ARL13B KO and WT
pvalue_A13KOvsWT	Two-tailed Wald's test p-values between ARL13B KO and WT
