# Supplementary material for: Light- and chemical-induced ciliary signaling governs dorsal/ventral regionalization of human telencephalic organoids
Source: Nat Commun. 2026 May 22;17:6712. doi: 10.1038/s41467-026-73505-2 (PMC13385379; doi:10.1038/s41467-026-73505-2)
Supplement: Supplementary file 7 — Source Data [file 41467_2026_73505_MOESM7_ESM.xlsx]

## Sheet: Fig. 1l
	201B7 cilia-APEX2-EGFP cells without H2O2	201B7 cilia-APEX2-EGFP cells with H2O2		201B7
Cytokine-Mediated_Signaling_Pathway	2.73973	10.9589
Notch_Signaling_Pathway	4	11.5
cAMP-Mediated_Signaling	1.66667	15
Cilium	2.7027	16.4619
Ubiquitin_Ligase_Complex	4.08781	16.5784
Phosphorylation	5.3719	18.3884
Wnt_Signaling_Pathway	2.18068	19.2108
Smoothened_Signaling_Pathway	4.5977	27.0115
Centrosome	4.56919	29.3734
GTPase_Regulator_Activity	1.84332	29.9539

## Sheet: Fig. 2d
									Windy
	Windy	Windy ARL13B KO1	Windy ARL13B KO2
	32.2279	0	0				# of ciliated cells
	28.2325	0	0
	57.4536	0	0
N = 3 technical replicates in 3 independent experiments. One-way ANOVA with Sidak’s test was performed. F (2, 6) = 18.46. p values between Con vs. KO1 is 0.0038 and Con vs. KO2 is 0.0038.

## Sheet: Fig. 2e
	201B7			201B7 ARL13B KO1			201B7 ARL13B KO2						201B7
1	1500	750	2000	1000	2000	1750	750	2250	2000
3	46750	11000	22750	36750	10000	15000	50500	13750	16250				Growth curve
5	363500	143000	139500	351000	153500	118000	205000	188500	120500
7	500000	370000	332500	568750	353750	335000	532500	388750	251250
N = 3 technical replicates in 3 independent experiments. Two-way ANOVA was performed.
ANOVA table			F (DFn, DFd)		P value
Interaction			F (6, 24) = 0.07665		P=0.9979
Row Factor			F (3, 24) = 47.13		P<0.0001
Column Factor			F (2, 24) = 0.1186		P=0.8887
Dunnett's multiple comparisons test					Adjusted P Value
Con vs. ARL13B KO1					0.9992
Con vs. ARL13B KO2					0.8887

## Sheet: Fig. 2j
201B7	201B7 ARL13B KO1	201B7 ARL13B KO2				201B7
0.014103	0.0134344	0.01393
0.010421	0.0142867	0.011553				PAX6
0.0142904	0.0127954	0.016412
0.0127419	0.0176178	0.013441
	0.0152718	0.016514
N = 4, 5, 5 organoids in 3 independent experiments. One-way ANOVA with Sidak’s test was performed. F (2, 11) = 1.045. p values between Con vs. ARL13B KO1 is 0.3545 and Con vs. ARL13B KO2 is 0.4818.

## Sheet: Fig. 3b
201B7	201B7 ARL13B KO1	201B7 ARL13B KO2					201B7
0.013396	0.012158	0.012129			SOX2
0.011894	0.013222	0.014576
0.015358	0.013097	0.01239
0.015203	0.012769	0.013314
0.019213	0.014336	0.01593
0.015587		0.017635
0.015198		0.017819
N = 7, 5, 7 organoids in 2 independent experiments. One-way ANOVA with Sidak’s test was performed. F (2, 16) = 1.564.
Šídák's multiple comparisons test	Adjusted P Value
Con vs. ARL13B KO1	0.2127
Con vs. ARL13B KO2	0.9564

## Sheet: Fig. 3d
201B7	201B7 ARL13B KO1	201B7 ARL13B KO2					201B7
0	0.00250639	0.000482
0	0.00265455	0.004745			NKX2.2
0	0.00320757	0.001938
0	0.00361729	0.005687
0	0.00166619	0.003282
0	0.0039634	0.00101
0		0.000393
0		0.000656
N = 8, 6, 8 organoids in 3 independent experiments. One-way ANOVA with Sidak’s test was performed. F (2, 19) = 9.924. p values between Con vs. ARL13B KO1 is 0.0012 and Con vs. ARL13B KO2 is 0.0055

## Sheet: Fig. 3f
201B7	201B7 ARL13B KO1	201B7 ARL13B KO2					201B7
0	0.018802	0.017734		NKX2.1
0	0.0193	0.016887
0	0.019986	0.019361
	0.018586	0.017102
N = 3, 4, 4 organoids in 1 independent experiment. One-way ANOVA with Sidak’s test was performed. F (2, 8) = 608.6. p values between Con vs. ARL13B KO1 is <0.0001 and Con vs. ARL13B KO2 is <0.0001

## Sheet: Fig. 3h
201B7	201B7 ARL13B KO1	201B7 ARL13B KO2				201B7
0.00142932	0.0022061	0.002721
0.00287721	0.0026505	0.00576			OLIG2
0	0.00609074	0.003598
0	0.00299311	0.002125
0.000239554	0.00648618	0.005078
0	0.00225721	0.00402
6.51274e-05	0.00539039	0.002388
0.000153494		0.002571
		0.002146
N = 8, 7, 9 organoids in 3 independent experiments. One-way ANOVA with Sidak’s test was performed. F (2, 21) = 12.48. p values between Con vs. ARL13B KO1 is 0.0003 and Con vs. ARL13B KO2 is 0.0013

## Sheet: Fig. 3j
term_name	zscore	combined_score	FDR	pvalue					Windy iPS cells
Signaling pathways regulating pluripotency of stem cells Homo sapiens hsa04550	4.71783	60.2958	0.000610941	2.81539e-06
Basal cell Carcinoma Homo sapiens hsa05217	7.75197	90.8625	0.000880989	8.11972e-06
Hippo signaling pathway Homo sapiens hsa 04390	4.0124	41.6358	0.002253	3.11475e-05					KEGG pathway
Proteoglycans in cancer Homo sapiens hsa05205	3.41415	33.521	0.00295386	5.44491e-05					Analyzed by Enrichr through BioJupies
Pathways in cancer Homo sapiens hsa05200	2.46582	21.2555	0.00714553	0.000180451
Melanogenesis Homo sapiens hsa04916	4.40136	37.4469	0.00714553	0.000201841
Hedgehog signaling pathway Homo sapiens hsa04340	6.42478	53.8092	0.00714553	0.000230501
Axon guidance Homo sapiens hsa04360	3.75897	29.9123	0.00949385	0.000350004
Gastric acid secretion Homo sapiens hsa04971	4.78788	36.2791	0.0123438	0.000511956
Wnt signaling pathway Homo sapiens hsa04310	3.32598	23.3319	0.0191053	0.000898272
AGE-RAGE signaling pathway in diabetic complications Homo Sapiens hsa04933	3.86682	26.8349	0.0191053	0.000968471
Circadian entrainment Homo sapiens hsa04713	3.62826	21.5673	0.0473935	0.00262084
Estrogen signaling pathway Homo sapiens hsa04915	3.46806	19.7262	0.0565285	0.0033865
Retrograde endocannabinoid signaling Homo sapiens hsa04723	3.39313	18.8831	0.059352	0.00382916
GABAergic synapse Homo sapiens hsa04727	3.40403	17.1358	0.0861454	0.00651293

## Sheet: Fig. 3l
Con	ARL13B KO1	ARL13B KO2		Windy iPS cells
1	35.9988	36.433
1.57485	6.35056	6.24761
0.957607	10.723	4.86848			GLI1
0.66309	6.15984	5.85703
0.717229	24.6937	10.5986
1.77761	6.43596	10.2152
0.784341	6.71732	8.72056
0.848462	0.552533	0.91627
1.28182	2.68702	0.751184
0.919477	3.31566	1.89335
1.23569	6.52096	4.09535
0.928223	7.53552	7.57
0.871843	4.77323	5.1286
1		8.91396
		16.5838
		13.3575
N = 14, 13, 16 pools of organoids in 5 independent experiments. One-way ANOVA with Sidak’s test was performed. F (2, 40) = 5.464. p values between Con vs. ARL13B KO1 is 0.0123 and Con vs. ARL13B KO2 is 0.0138

[truncated: 45 more sheets: Fig. 4f, Fig. 4g, Fig. 4h, Fig. 4i, Fig. 4k, Fig. 4m, Fig. 4o, Fig. 5c, Fig. 5e, Fig. 5f, Fig. 5j, Fig. 6d, Fig. 6f, Fig. 6j, Supplementary Fig. 2a, Supplementary Fig. 2b, Supplementary Fig. 2c, Supplementary Fig. 3f, Supplementary Fig. 3g, Supplementary Fig. 4c …]
